# Supplementary material for: Global genome decompaction leads to stochastic activation of gene expression as a first step toward fate commitment in human hematopoietic cells
Source: PLoS Biol. 2022 Oct 26;20(10):e3001849. doi: 10.1371/journal.pbio.3001849 (PMC9604949; doi:10.1371/journal.pbio.3001849)
Supplement: S1 Table — This table indicates the quality filters used and the number of cells retained for analysis after filtering. (CSV) [file pbio.3001849.s007.csv]

Time	Donor	Initial	Quality filter	Order in pipeline	Nb cells remaining after Quality filters
5h	1	96	UMI sum filter	1	88
24h	1	96	UMI sum filter	1	79
48h	1	96	UMI sum filter	1	93
72h	1	96	UMI sum filter	1	45
96h	1	96	UMI sum filter	1	89
5h	2	96	UMI sum filter	1	88
24h	2	96	UMI sum filter	1	95
48h	2	96	UMI sum filter	1	92
72h	2	96	UMI sum filter	1	96
96h	2	96	UMI sum filter	1	72
5h	1	96	Chr Mito filter	2	88
24h	1	96	Chr Mito filter	2	78
48h	1	96	Chr Mito filter	2	93
72h	1	96	Chr Mito filter	2	45
96h	1	96	Chr Mito filter	2	89
5h	2	96	Chr Mito filter	2	88
24h	2	96	Chr Mito filter	2	95
48h	2	96	Chr Mito filter	2	91
72h	2	96	Chr Mito filter	2	96
96h	2	96	Chr Mito filter	2	70
5h	1	96	ERCC spike filter	3	88
24h	1	96	ERCC spike filter	3	78
48h	1	96	ERCC spike filter	3	93
72h	1	96	ERCC spike filter	3	45
96h	1	96	ERCC spike filter	3	89
5h	2	96	ERCC spike filter	3	88
24h	2	96	ERCC spike filter	3	95
48h	2	96	ERCC spike filter	3	88
72h	2	96	ERCC spike filter	3	94
96h	2	96	ERCC spike filter	3	68
