# Supplementary material for: Global genome decompaction leads to stochastic activation of gene expression as a first step toward fate commitment in human hematopoietic cells
Source: PLoS Biol. 2022 Oct 26;20(10):e3001849. doi: 10.1371/journal.pbio.3001849 (PMC9604949; doi:10.1371/journal.pbio.3001849)
Supplement: S2 Table — Note that the list for the 2 donors is almost identical (the first 80 genes are in the same order). The only gene on the list that plays a key role in hematopoietic differentiation is RUNX1. (CSV) [file pbio.3001849.s008.csv]

Top 200 gene Donor 1	Top 200 gene Donor 2
'DHFR; chr5'	'DHFR; chr5'
'MTRNR2L12; chr3'	'MTRNR2L12; chr3'
'MTRNR2L8; chr11'	'MTRNR2L8; chr11'
'SH3KBP1; chrX'	'SH3KBP1; chrX'
'MTRNR2L1; chr17'	'MTRNR2L1; chr17'
'PRKG1; chr10'	'PRKG1; chr10'
'TMSB4X; chrX'	'TMSB4X; chrX'
'HIST1H4C; chr6'	'HIST1H4C; chr6'
'B2M; chr15'	'B2M; chr15'
'EEF1A1; chr6'	'EEF1A1; chr6'
'VIM; chr10'	'VIM; chr10'
'STPG2; chr4'	'STPG2; chr4'
'ZMYM4; chr1'	'ZMYM4; chr1'
'SLC35F2; chr11'	'SLC35F2; chr11'
'H3F3B; chr17'	'H3F3B; chr17'
'PCBD2; chr5'	'PCBD2; chr5'
'GRM7; chr3'	'GRM7; chr3'
'TUBA1B; chr12'	'TUBA1B; chr12'
'JUP; chr17'	'JUP; chr17'
'CD74; chr5'	'CD74; chr5'
'EIF1; chr17'	'EIF1; chr17'
'VTI1A; chr10'	'VTI1A; chr10'
'CCSER1; chr4'	'CCSER1; chr4'
'TPT1; chr13'	'TPT1; chr13'
'CALR; chr19'	'CALR; chr19'
'ANKRD30BL; chr2'	'ANKRD30BL; chr2'
'ADGB; chr6'	'ADGB; chr6'
'RPS24; chr10'	'RPS24; chr10'
'RPS12; chr6'	'RPS12; chr6'
'CHFR; chr12'	'CHFR; chr12'
'ACTB; chr7'	'ACTB; chr7'
'S100A11; chr1'	'S100A11; chr1'
'GOLGA3; chr12'	'GOLGA3; chr12'
'MTRNR2L2; chr5'	'MTRNR2L2; chr5'
'IGLL1; chr22'	'IGLL1; chr22'
'PLAC8; chr4'	'PLAC8; chr4'
'SRGN; chr10'	'SRGN; chr10'
'HLA-DPB1; chr6'	'HLA-DPB1; chr6'
'P4HB; chr17'	'P4HB; chr17'
'MTHFD2; chr2'	'MTHFD2; chr2'
'LGALS1; chr22'	'LGALS1; chr22'
'PRRC2C; chr1'	'PRRC2C; chr1'
'RUNX1; chr21'	'RUNX1; chr21'
'HSPA5; chr9'	'HSPA5; chr9'
'CD44; chr11'	'CD44; chr11'
'DHX35; chr20'	'DHX35; chr20'
'ETS2; chr21'	'ETS2; chr21'
'S100A6; chr1'	'S100A6; chr1'
'RP11-872D17.8; chr11'	'RP11-872D17.8; chr11'
'HLA-DRB5; chr6'	'HLA-DRB5; chr6'
'COG3; chr13'	'COG3; chr13'
'MACF1; chr1'	'MACF1; chr1'
'SQSTM1; chr5'	'SQSTM1; chr5'
'TFRC; chr3'	'TFRC; chr3'
'PPP1R18; chr6'	'PPP1R18; chr6'
'DENND5B; chr12'	'DENND5B; chr12'
'ANXA2; chr15'	'ANXA2; chr15'
'RPL7; chr8'	'RPL7; chr8'
'C5orf45; chr5'	'C5orf45; chr5'
'LCP2; chr5'	'LCP2; chr5'
'SLC3A2; chr11'	'SLC3A2; chr11'
'CSF1R; chr5'	'CSF1R; chr5'
'CHD2; chr15'	'CHD2; chr15'
'FCHSD2; chr11'	'FCHSD2; chr11'
'TOPAZ1; chr3'	'TOPAZ1; chr3'
'C5orf58; chr5'	'C5orf58; chr5'
'PDLIM1; chr10'	'PDLIM1; chr10'
'MAX; chr14'	'MAX; chr14'
'S100A10; chr1'	'S100A10; chr1'
'COL4A3; chr2'	'COL4A3; chr2'
'GCDH; chr19'	'GCDH; chr19'
'CD53; chr1'	'CD53; chr1'
'TSC22D1; chr13'	'TSC22D1; chr13'
'JUND; chr19'	'JUND; chr19'
'MPO; chr17'	'MPO; chr17'
'RPH3A; chr12'	'RPH3A; chr12'
'RPL34; chr4'	'RPL34; chr4'
'EIF4A2; chr3'	'EIF4A2; chr3'
'EPHA5; chr4'	'PPIA; chr7'
'TAT; chr16'	'RPS4X; chrX'
'SH3BGRL3; chr1'	'CYP11A1; chr15'
'CDH8; chr16'	'RPL31; chr2'
'HSPA8; chr11'	'RPL9; chr4'
'FLVCR2; chr14'	'PIN4; chrX'
'YWHAE; chr17'	'RPS6; chr9'
'AGAP1; chr2'	'RPL37; chr5'
'HNRNPH1; chr5'	'RPL35A; chr3'
'TMSB10; chr2'	'IQCG; chr3'
'TRABD2A; chr2'	'ASTN2; chr9'
'DACH2; chrX'	'RAD51B; chr14'
'DNHD1; chr11'	'FAM172A; chr5'
'HLA-DRA; chr6'	'FAM65B; chr6'
'COMT; chr22'	'C5orf34; chr5'
'USP13; chr3'	'RPL36A-HNRNPH2; chrX'
'HLA-A; chr6'	'RP11-849F2.7; chr17'
'SLC27A4; chr9'	'RPS23; chr5'
'HMGB2; chr4'	'APOO; chrX'
'FOXN3; chr14'	'RPL26; chr17'
'HLA-B; chr6'	'ATG10; chr5'
'LRP1B; chr2'	'RPS27A; chr2'
'OR4F16; chr1'	'GAPVD1; chr9'
'BCAS4; chr20'	'RPS14; chr5'
'AL645608.2; chr1'	'STEAP1B; chr7'
'AL669831.1; chr1'	'RPL37A; chr2'
'HCN1; chr5'	'RPL36A; chrX'
'HLA-DRB1; chr6'	'PLEKHA7; chr11'
'S100A4; chr1'	'RPS15A; chr16'
'TLN1; chr9'	'HERC2; chr15'
'PCNXL2; chr1'	'DAPK1; chr9'
'CDKAL1; chr6'	'SH3D19; chr4'
'GEMIN6; chr2'	'RPS29; chr14'
'UCP2; chr11'	'RPS3A; chr4'
'NEBL; chr10'	'ARFGEF1; chr8'
'SF1; chr11'	'RPS27; chr1'
'SOD2; chr6'	'EMP3; chr19'
'IL2RG; chrX'	'URI1; chr19'
'NGEF; chr2'	'STMN1; chr1'
'RNF130; chr5'	'C19orf77; chr19'
'TARS; chr5'	'VPS53; chr17'
'PRKCE; chr2'	'BTD; chr3'
'AGBL4; chr1'	'YWHAZ; chr8'
'DDX21; chr10'	'GPC3; chrX'
'TACC1; chr8'	'PNP; chr14'
'LSM3; chr3'	'CSPP1; chr8'
'RBFOX1; chr16'	'SCOC; chr4'
'JAG1; chr20'	'BAIAP2L1; chr7'
'CDK2AP2; chr11'	'HMGN2; chr1'
'ACOXL; chr2'	'CORO1A; chr16'
'BUD31; chr7'	'THADA; chr2'
'SLC43A3; chr11'	'C6orf48; chr6'
'UBE2D3; chr4'	'HS3ST4; chr16'
'ZNF581; chr19'	'IARS2; chr1'
'COTL1; chr16'	'FRMD5; chr15'
'SSH2; chr17'	'KIAA0101; chr15'
'MACROD2; chr20'	'FHIT; chr3'
'LSP1; chr11'	'GLUL; chr1'
'ARHGAP32; chr11'	'TSPAN9; chr12'
'PROS1; chr3'	'PCCA; chr13'
'ANXA1; chr9'	'CD52; chr1'
'MDGA2; chr14'	'APLP2; chr11'
'SLC17A8; chr12'	'ZNF141; chr4'
'FIP1L1; chr4'	'CTD-2116N17.1; chr15'
'CSNK1G1; chr15'	'LRRFIP1; chr2'
'MARCKSL1; chr1'	'RPL22L1; chr3'
'ERCC1; chr19'	'IFITM1; chr11'
'HLA-E; chr6'	'PRDX2; chr19'
'NLGN1; chr3'	'ZFP36L2; chr2'
'FNDC3A; chr13'	'UNC45B; chr17'
'ZNF608; chr5'	'AC021860.1; chr4'
'UBE2C; chr20'	'KPNA2; chr17'
'FAM19A2; chr12'	'H3F3A; chr1'
'CYFIP1; chr15'	'WASF3; chr13'
'NHSL2; chrX'	'ARF4; chr3'
'SLC25A20; chr3'	'RHOBTB3; chr5'
'KAZN; chr1'	'RNF157; chr17'
'RAP2B; chr3'	'COX7A2; chr6'
'ANXA5; chr4'	'MANF; chr3'
'CCDC30; chr1'	'MYC; chr8'
'SAMSN1; chr21'	'PPIF; chr10'
'FLOT1; chr6'	'FAM101B; chr17'
'ZNF580; chr19'	'CCDC84; chr11'
'ABCB1; chr7'	'GLRX; chr5'
'SOX4; chr6'	'COMMD1; chr2'
'ZNF701; chr19'	'ABHD12; chr20'
'GCM1; chr6'	'ZNF44; chr19'
'TMEM212; chr3'	'NACA2; chr17'
'COL16A1; chr1'	'PTPRD; chr9'
'GPC5; chr13'	'SPINK2; chr4'
'LYZ; chr12'	'STK24; chr13'
'CEP112; chr17'	'SPATA17; chr1'
'EYS; chr6'	'MBNL1; chr3'
'NEMF; chr14'	'SDCBP; chr8'
'IQGAP1; chr15'	'ADAMTS17; chr15'
'ZNF808; chr19'	'STON2; chr14'
'SLC25A33; chr1'	'KIAA0125; chr14'
'PCDH15; chr10'	'GXYLT2; chr3'
'VAMP2; chr17'	'EEA1; chr12'
'FIZ1; chr19'	'EZR; chr6'
'UBR3; chr2'	'ATP5EP2; chr13'
'C2orf61; chr2'	'LHFPL2; chr5'
'PSAT1; chr9'	'BRD4; chr19'
'CTNNA3; chr10'	'COX6C; chr8'
'ATP8B4; chr15'	'CD34; chr1'
'AARS; chr16'	'PTK2; chr8'
'VWF; chr12'	'FAM110A; chr20'
'LRRC4C; chr11'	'CTC-432M15.3; chr5'
'VMP1; chr17'	'KIFC1; chr6'
'GNAL; chr18'	'CHST11; chr12'
'HDAC9; chr7'	'ANKUB1; chr3'
'DOCK8; chr9'	'DYNLT1; chr6'
'ASNS; chr7'	'MTRNR2L10; chrX'
'CDH13; chr16'	'ARHGAP15; chr2'
'HLA-DQA1; chr6'	'RNF13; chr3'
'ZNF579; chr19'	'ELMO1; chr7'
'PLIN2; chr9'	'ADAMTS6; chr5'
'RAB27B; chr18'	'SPI1; chr11'
'LMNA; chr1'	'EPS15L1; chr19'
'KHNYN; chr14'	'KCNQ5; chr6'
'PDZRN3; chr3'	'PTPRC; chr1'
'LTB; chr6'	'HFM1; chr1'
