# Supplementary material for: Global genome decompaction leads to stochastic activation of gene expression as a first step toward fate commitment in human hematopoietic cells
Source: PLoS Biol. 2022 Oct 26;20(10):e3001849. doi: 10.1371/journal.pbio.3001849 (PMC9604949; doi:10.1371/journal.pbio.3001849)
Supplement: S3 Table — The table contains the GO terms, descriptions, gene IDs, and p-values used to prepare the S1 Fig. (CSV) [file pbio.3001849.s009.csv]

	Cluster	ID	Description	GeneRatio	BgRatio	pvalue	p.adjust	qvalue	geneID	Count
1	#1 d1	GO:0003735	structural constituent of ribosome	60/154	202/17697	2,83338062413338e-78	9,12348560970949e-76	8,9176927012198e-76	4736/6135/6136/23521/9045/6138/6142/6141/6143/9349/6152/6154/6157/6158/6156/6160/6161/6165/6173/25873/6168/6167/6169/6122/6125/6128/6130/6133/6175/6181/6206/6207/6208/6209/6217/6218/6223/6224/6227/6228/6229/6233/6235/6187/6189/6188/6191/6194/6137/6132/6176/6205/6210/6222/6230/6232/6202/6193/6139/6234	60
2	#1 d1	GO:0019843	rRNA binding	16/154	63/17697	1,25854489608204e-19	2,02625728269208e-17	1,98055223120278e-17	6135/6136/9349/6167/6122/6125/6133/6175/6207/6208/6188/6191/6132/6205/6222/6193	16
3	#1 d1	GO:0045296	cadherin binding	14/154	331/17697	1,21590247099998e-06	0,000130506865220664	0,000127563101343507	55971/1006/26130/2802/3939/9045/6138/6152/6128/6130/6187/1937/2023/3728	14
4	#1 d1	GO:0048027	mRNA 5'-UTR binding	5/154	25/17697	2,15837595852594e-06	0,000173749264661338	0,000169830108315594	6154/6125/6207/6208/6189	5
9	#1 d1	GO:0055106	ubiquitin-protein transferase regulator activity	3/154	17/17697	0,000401788165374251	0,014375087694501	0,0140508375961288	6135/9349/6125	3
11	#1 d2	GO:0003735	structural constituent of ribosome	72/308	202/17697	4,20285936624929e-76	2,32838408890211e-73	2,16336655799569e-73	4736/6134/6135/23521/6137/9045/6138/6139/6142/6141/6143/6146/6147/9349/6154/6157/6155/6158/6159/6156/6160/6161/6165/6173/6168/6167/6169/6122/6171/6125/6128/6130/6132/6133/6175/6176/6204/6205/6206/6207/6208/6209/6217/6218/6222/6223/6224/6227/6228/6231/6233/6234/6235/6187/6189/6188/6191/6194/6201/6202/200916/6124/6181/6229/6232/6193/7311/6230/3921/6152/6136/6203	72
12	#1 d2	GO:0019843	rRNA binding	18/308	63/17697	1,66902819999557e-17	4,62320811398772e-15	4,29555152525175e-15	6135/6147/9349/6167/6122/6125/6132/6133/6175/6205/6207/6208/6222/6188/6191/6193/6136/6203	18
13	#1 d2	GO:0048027	mRNA 5'-UTR binding	7/308	25/17697	1,65980811738665e-07	3,06511232344068e-05	2,84788129614762e-05	6154/6171/6125/6207/6208/6189/6201	7
14	#1 d2	GO:0045296	cadherin binding	21/308	331/17697	3,753027271609e-07	5,19794277117846e-05	4,82955351530737e-05	55971/1937/26130/3728/9045/6138/6147/6159/6128/6130/6231/6187/10694/1936/3190/11315/2023/3312/6152/7534/29789	21
15	#1 d2	GO:0051082	unfolded protein binding	13/308	131/17697	4,82507249755228e-07	5,34618032728793e-05	4,96728516063803e-05	821/7203/3320/3329/5478/908/10574/10694/23195/4869/23386/6950/3312	13
18	#1 d2	GO:0031625	ubiquitin protein ligase binding	17/308	290/17697	1,39540257627761e-05	0,000966316284072242	0,000897831394473354	71/55626/8924/3320/3329/10128/6135/9349/6125/6233/7311/6950/5036/3312/6613/7316/7534	17
20	#1 d2	GO:0031386	protein tag	4/308	11/17697	2,69627399061181e-05	0,00149373579079895	0,00138787155937808	6233/7311/6613/7316	4
22	#1 d2	GO:0045182	translation regulator activity	7/308	60/17697	7,91817612793821e-05	0,00365555797906481	0,00339648081277349	708/6134/6146/6208/1719/51247/6203	7
23	#1 d2	GO:0043021	ribonucleoprotein complex binding	10/308	133/17697	0,000112666213950173	0,00480131404064583	0,00446103470620523	708/10209/1984/143244/6176/1655/4869/3921/6731/29789	10
24	#1 d2	GO:0055106	ubiquitin-protein transferase regulator activity	4/308	17/17697	0,000179039102627529	0,00708483306111793	0,00658271587856102	6135/9349/6125/6201	4
26	#1 d2	GO:0016651	oxidoreductase activity, acting on NAD(P)H	8/308	107/17697	0,000563958799434691	0,0195270734304262	0,0181431482186555	4718/1727/7296/4717/27035/4694/4708/7295	8
29	#1 d2	GO:0072542	protein phosphatase activator activity	3/308	13/17697	0,00131175547554021	0,0382480280762778	0,0355373090049398	808/5525/23645	3
31	#2 d1	GO:0003735	structural constituent of ribosome	105/1355	202/17697	3,69643399438261e-63	3,38593353885447e-60	2,78205295366691e-60	64928/55052/51253/11222/26589/51258/6183/54460/65993/4736/6134/6135/6136/23521/6137/9045/6138/6139/6142/6141/6143/6144/6146/200916/6147/9349/6152/6154/6157/6155/6158/6159/6156/6160/6161/6165/11224/6173/6166/25873/6168/6167/6169/6122/6171/6124/6125/6128/6130/6132/6133/6175/6176/6181/6204/6205/6206/6207/6208/6210/6209/6217/6218/6222/6223/6224/6227/6228/6229/6230/6231/6233/6232/6234/6235/6187/6189/6…	105
32	#2 d1	GO:0019843	rRNA binding	34/1355	63/17697	6,61525614534022e-22	3,02978731456582e-19	2,48942533890434e-19	9188/1938/10436/90459/22868/55272/55052/23107/5935/6135/6136/6147/9349/6167/6122/6125/6132/6133/6175/6205/6207/6208/6222/6188/6191/6193/6203/26284/65003/55168/51119/84154/80135/51081	34
33	#2 d1	GO:0043021	ribonucleoprotein complex binding	45/1355	133/17697	2,68659805524667e-18	8,20307939535317e-16	6,7400617877241e-16	708/22849/1460/1654/1655/1660/1938/10289/10209/27335/7458/1984/143244/3692/90459/3192/3309/23107/4830/9221/4869/29789/10465/5935/6176/3921/6628/6631/6632/6634/6726/7917/1965/26284/2146/5499/10084/51119/6626/8260/55176/7374/26121/6728/6629	45
35	#2 d1	GO:0045296	cadherin binding	68/1355	331/17697	3,9502314741556e-14	7,23682406065307e-12	5,94613790320265e-12	10598/226/471/55971/9689/10694/1010/51510/1192/1654/81624/1936/1937/1938/1982/7458/2023/2194/26130/10755/3326/3309/3312/3417/3728/3939/22919/4627/10528/29789/10606/11315/5093/5216/5315/5052/9588/5694/5902/5901/9045/6138/6147/6152/6159/6128/6130/6231/6187/26156/26135/56904/7082/302/392/28969/5110/5499/8428/11344/7531/682/7529/8407/56061/23499/10726/55898	68
36	#2 d1	GO:0051082	unfolded protein binding	38/1355	131/17697	3,04059326764276e-13	4,64197238860128e-11	3,81407751993785e-11	14/811/821/10576/7203/10575/22948/908/10574/10694/3301/10294/51726/80273/3320/3326/7184/3309/3312/3313/3329/3336/4869/23386/5478/10105/10465/10728/10856/6950/5202/84447/10131/55164/10471/51182/10726/6767	38
38	#2 d1	GO:0003954	NADH dehydrogenase activity	21/1355	46/17697	3,41447842935718e-12	3,12766224129117e-10	2,56984429156882e-10	55967/51079/4697/4700/4706/4708/4709/4710/4712/4714/4715/4717/4718/4722/4725/4726/4723/4729/4694/4696/4728	21
39	#2 d1	GO:0008137	NADH dehydrogenase (ubiquinone) activity	21/1355	46/17697	3,41447842935718e-12	3,12766224129117e-10	2,56984429156882e-10	55967/51079/4697/4700/4706/4708/4709/4710/4712/4714/4715/4717/4718/4722/4725/4726/4723/4729/4694/4696/4728	21
40	#2 d1	GO:0050136	NADH dehydrogenase (quinone) activity	21/1355	46/17697	3,41447842935718e-12	3,12766224129117e-10	2,56984429156882e-10	55967/51079/4697/4700/4706/4708/4709/4710/4712/4714/4715/4717/4718/4722/4725/4726/4723/4729/4694/4696/4728	21
41	#2 d1	GO:0009055	electron transfer activity	33/1355	114/17697	1,171519839883e-11	9,75556521211666e-10	8,0156620623574e-10	231/1327/9377/1329/1337/1340/1345/1347/1350/1535/1537/54205/4199/55967/4697/4722/4726/4729/26227/6392/83442/7296/7388/8574/3420/80142/7264/29796/7386/27089/10975/8560/6390	33
42	#2 d1	GO:0004298	threonine-type endopeptidase activity	14/1355	21/17697	1,55619194056577e-11	1,09651678273711e-09	9,00953228748605e-10	5682/5687/5688/143471/5689/5690/5691/5692/5694/5695/5696/5684/5693/5699	14
43	#2 d1	GO:0070003	threonine-type peptidase activity	14/1355	21/17697	1,55619194056577e-11	1,09651678273711e-09	9,00953228748605e-10	5682/5687/5688/143471/5689/5690/5691/5692/5694/5695/5696/5684/5693/5699	14
45	#2 d1	GO:0003697	single-stranded DNA binding	32/1355	113/17697	4,5401791758019e-11	2,77253608335636e-09	2,27805481452516e-09	8318/7555/1660/3146/3178/3181/3192/3329/9361/55388/4175/4176/4292/4830/5093/5094/5422/5436/5890/641/4174/254394/6117/4904/6742/10923/5932/4171/10592/10635/5888/6119	32
47	#2 d1	GO:0031625	ubiquitin protein ligase binding	54/1355	290/17697	7,98762896817714e-10	4,30392243226486e-08	3,53631870727347e-08	71/55626/409/9529/672/27101/811/10576/3301/11337/8924/3320/3326/3309/3312/3313/3329/55353/4738/5036/5094/9588/9978/6135/9349/6125/6233/292/6613/6950/7167/10155/10376/203068/7311/7314/7520/527/7917/55611/5684/5707/7334/8975/7531/7341/51035/7320/7332/1629/7323/7874/9246/29089	54
50	#2 d1	GO:0048027	mRNA 5'-UTR binding	12/1355	25/17697	7,86400375591837e-08	3,60171372021061e-06	2,95934878183244e-06	22948/1654/4691/6154/6171/6125/6207/6208/6189/6201/26156/26354	12
51	#2 d1	GO:0140097	catalytic activity, acting on DNA	40/1355	213/17697	9,71788696751107e-08	4,23884974392388e-06	3,48285172018567e-06	328/8318/64421/1654/1660/1736/1773/1789/9156/2237/51659/2963/3159/4175/4176/4830/5111/5422/10728/6188/10856/548593/79008/7520/641/4174/254394/4913/10721/5982/2547/5883/79075/5425/7374/5985/10146/5932/4171/5888	40
53	#2 d1	GO:0031072	heat shock protein binding	27/1355	119/17697	2,4105734145885e-07	9,60037064244811e-06	7,88814641387083e-06	10598/983/3301/10294/22826/23234/2288/3326/3309/3312/3313/84223/3837/10960/10728/6188/7917/27000/3689/2289/51182/3066/10963/7019/6767/55898/57026	27
55	#2 d1	GO:0003688	DNA replication origin binding	11/1355	24/17697	5,00002791922688e-07	1,83201022960473e-05	1,50527156305146e-05	8318/1660/3329/55388/4175/4176/5422/990/4174/254394/4171	11
57	#2 d1	GO:0017116	single-stranded DNA-dependent ATP-dependent DNA helicase activity	10/1355	20/17697	6,0726114027022e-07	1,98661144459829e-05	1,63229968155341e-05	1660/4175/4176/4174/10721/5982/79075/5985/4171/5888	10
58	#2 d1	GO:0043142	single-stranded DNA-dependent ATPase activity	10/1355	20/17697	6,0726114027022e-07	1,98661144459829e-05	1,63229968155341e-05	1660/4175/4176/4174/10721/5982/79075/5985/4171/5888	10
63	#2 d1	GO:0045182	translation regulator activity	17/1355	60/17697	1,57667018876433e-06	4,37645422093371e-05	3,59591446560285e-05	708/7555/22849/23191/1719/27102/1978/8087/57409/26986/5935/6134/6146/6208/6203/7298/10658	17
64	#2 d1	GO:0031369	translation initiation factor binding	12/1355	32/17697	2,06045402083324e-06	5,55110553848014e-05	4,56106695014169e-05	1654/8893/8662/8663/728689/8665/10480/1978/5436/6229/8894/3087	12
66	#2 d1	GO:0031386	protein tag	7/1355	11/17697	3,80976724184459e-06	9,51154616666497e-05	7,8151637659911e-05	4738/6233/6613/7311/7314/7341/59286	7
71	#2 d1	GO:0042162	telomeric DNA binding	12/1355	37/17697	1,17975877977013e-05	0,000263575376163277	0,000216566759315954	65057/328/3178/3181/3184/4691/7520/641/6117/23049/2547/7158	12
73	#2 d1	GO:0044183	protein binding involved in protein folding	9/1355	23/17697	2,68381856877243e-05	0,000571715769533848	0,000469750373726386	811/10576/3309/3312/3313/3315/5202/79031/51182	9
74	#2 d1	GO:0016829	lyase activity	31/1355	187/17697	3,52352740733526e-05	0,000733534342072522	0,000602708635465241	50/158/226/328/57136/593/2023/55556/2194/3146/4199/4258/4953/10606/11315/84105/85007/6188/7167/7520/51074/494143/2271/79017/2739/3295/4913/10721/80142/7390/2547	31
79	#2 d1	GO:0016853	isomerase activity	27/1355	158/17697	6,43957958401819e-05	0,00120380712223687	0,000989108357158541	1736/84650/58478/55556/2280/2288/3329/51477/4282/10130/5223/10026/5303/5478/10105/10465/10728/7167/10682/51303/3295/80142/7264/81567/5034/374887/2289	27
80	#2 d1	GO:0051087	chaperone binding	20/1355	102/17697	8,01164343126603e-05	0,00146773307660794	0,00120596316912741	10598/9529/811/3301/10294/728489/80273/3309/3312/3329/3336/10728/6647/6902/84447/8975/26519/10471/10963/6767	20
82	#2 d1	GO:0001054	RNA polymerase I activity	6/1355	12/17697	0,000123021943655309	0,00216707885362044	0,0017805807634321	25885/5434/5441/5435/9533/221830	6
83	#2 d1	GO:0017025	TBP-class protein binding	8/1355	22/17697	0,000139731287392379	0,00241497847644188	0,00198426753695236	23066/3185/5701/10856/2958/5705/6872/3087	8
85	#2 d1	GO:0070628	proteasome binding	7/1355	17/17697	0,000148873346531403	0,00247941791677755	0,00203721421569289	11047/8624/7917/10213/8975/51377/9097	7
86	#2 d1	GO:0004129	cytochrome-c oxidase activity	9/1355	28/17697	0,000159805698483508	0,00252368332437	0,00207358489648879	1327/9377/1329/1337/1340/1345/1347/1350/4697	9
87	#2 d1	GO:0015002	heme-copper terminal oxidase activity	9/1355	28/17697	0,000159805698483508	0,00252368332437	0,00207358489648879	1327/9377/1329/1337/1340/1345/1347/1350/4697	9
88	#2 d1	GO:0016676	oxidoreductase activity, acting on a heme group of donors, oxygen as acceptor	9/1355	28/17697	0,000159805698483508	0,00252368332437	0,00207358489648879	1327/9377/1329/1337/1340/1345/1347/1350/4697	9
90	#2 d1	GO:0140098	catalytic activity, acting on RNA	50/1355	386/17697	0,000173597813871629	0,00265025995844021	0,00217758661260026	328/9188/10212/1654/1655/1665/60625/1660/64118/1973/10436/90459/9156/51010/2193/10056/2237/55699/5436/51728/51692/9416/51202/23404/2091/57470/87178/25885/5434/246721/171568/10775/25996/10535/440400/51504/391356/56915/127253/5441/5393/51651/57696/10146/5435/255967/10248/54938/9533/221830	50
91	#2 d1	GO:0022884	macromolecule transmembrane transporter activity	8/1355	23/17697	0,000199940941634861	0,00300239184487759	0,0024669158458831	220988/10952/56993/54543/10440/10452/55176/100287932	8
93	#2 d1	GO:0016796	exonuclease activity, active with either ribo- or deoxyribonucleic acids and producing 5'-phosphomonoesters	13/1355	57/17697	0,000297883925300082	0,00433113770753769	0,0035586801435181	328/64421/90459/9156/51010/2237/23404/87178/25996/5883/56915/5393/255967	13
94	#2 d1	GO:0023023	MHC protein complex binding	8/1355	25/17697	0,000384170242794022	0,00549843659998943	0,00451779150654154	51571/3320/3326/3312/5315/975/3824/7531	8
95	#2 d1	GO:0061631	ubiquitin conjugating enzyme activity	10/1355	38/17697	0,000434701257045825	0,0061259438685227	0,00503338297632007	997/6872/11065/7334/7320/7332/7323/9246/7335/29089	10
96	#2 d1	GO:0008121	ubiquinol-cytochrome-c reductase activity	5/1355	10/17697	0,000474827653444635	0,00649167359037739	0,00533388487372999	7388/29796/7386/27089/10975	5
97	#2 d1	GO:0016681	oxidoreductase activity, acting on diphenols and related substances as donors, cytochrome as acceptor	5/1355	10/17697	0,000474827653444635	0,00649167359037739	0,00533388487372999	7388/29796/7386/27089/10975	5
100	#2 d1	GO:0015036	disulfide oxidoreductase activity	10/1355	40/17697	0,000677327183806912	0,00873847465305819	0,00717996940581085	9446/10130/5230/83442/7295/7296/131474/80142/5034/9352	10
107	#2 d1	GO:0008565	protein transporter activity	7/1355	22/17697	0,000929201345801786	0,0109121593942876	0,00896597789808741	10952/56993/54543/10440/10452/55176/100287932	7
109	#2 d1	GO:0008022	protein C-terminus binding	27/1355	187/17697	0,00104469096040247	0,0121131255661856	0,00995275198784498	468/8815/991/11151/667/8655/1112/22919/57409/4691/26986/11331/5245/5515/7520/8161/51534/2547/7341/7529/10971/3839/10963/5888/7874/54212/8089	27
110	#2 d1	GO:0055106	ubiquitin-protein transferase regulator activity	6/1355	17/17697	0,00118007040677931	0,013511806157623	0,0111019781690421	991/6135/9349/6125/6201/7332	6
112	#2 d1	GO:0019205	nucleobase-containing compound kinase activity	10/1355	44/17697	0,00149816959631717	0,0167356506125187	0,013750850595209	8573/1740/1841/260425/4830/4831/4833/8802/7083/4354	10
113	#2 d1	GO:0016616	oxidoreductase activity, acting on the CH-OH group of donors, NAD or NADP as acceptor	19/1355	119/17697	0,00171381806232408	0,0189139439167332	0,0155406457141626	231/2194/51144/3417/3614/3615/3939/3945/4190/4191/4199/26227/8574/10901/3028/3295/3420/7264/3419	19
115	#2 d1	GO:0097747	RNA polymerase activity	10/1355	45/17697	0,00179617883828063	0,0193564684219419	0,0159042460603177	5436/51728/25885/5434/246721/171568/5441/5435/9533/221830	10
117	#2 d1	GO:0061980	regulatory RNA binding	9/1355	39/17697	0,00228175060840048	0,0240239489344234	0,0197392823352249	9188/1660/83989/3178/3181/9782/54106/87178/1994	9
121	#2 d1	GO:0005095	GTPase inhibitor activity	5/1355	14/17697	0,00291055730311596	0,028979027061459	0,0238106232463148	56882/9162/2874/2873/3843	5
122	#2 d1	GO:0019104	DNA N-glycosylase activity	5/1355	14/17697	0,00291055730311596	0,028979027061459	0,0238106232463148	328/5111/6188/4913/7374	5
123	#2 d1	GO:0051287	NAD binding	11/1355	56/17697	0,00307472397279909	0,0302843780546663	0,0248831651448936	2597/3417/3939/3945/4190/4199/4723/142/26227/3420/3419	11
132	#2 d1	GO:0090079	translation regulator activity, nucleic acid binding	7/1355	28/17697	0,00430298551721262	0,0386424973898702	0,0317506155294842	708/22849/1719/57409/26986/7298/10658	7
135	#2 d1	GO:0016209	antioxidant activity	14/1355	86/17697	0,00552384344053383	0,0481889580145618	0,0395944667667337	847/2876/9446/2950/4257/4258/11315/5052/9588/6647/7295/7296/10549/7001	14
137	#2 d2	GO:0003735	structural constituent of ribosome	102/1355	202/17697	9,40461618164865e-60	8,58641457384521e-57	7,08811072216887e-57	65003/6182/29074/55052/11222/57129/51258/6183/51023/64951/51116/64969/4736/6134/6135/6136/23521/6137/9045/6138/6139/6142/6141/6143/6144/6146/200916/6147/9349/6152/6154/6157/6155/6158/6159/6156/6160/6161/6164/6165/11224/6173/6166/25873/6168/6167/6169/6122/6171/6124/6125/6128/6130/6129/6132/6133/6175/6176/6181/6204/6205/6206/6207/6208/6210/6209/6217/6218/6222/6223/6224/6227/6228/6229/6230/6231/6233…	102
138	#2 d2	GO:0019843	rRNA binding	33/1355	63/17697	9,29494835547421e-21	4,24314392427398e-18	3,50272790658923e-18	1938/10436/26284/90459/65003/29074/55052/51023/23107/5935/6135/6136/6147/9349/6167/6122/6125/6132/6133/6175/6205/6207/6208/6222/6188/6191/6193/6203/51119/51081/7263/55037/84154	33
139	#2 d2	GO:0043021	ribonucleoprotein complex binding	44/1355	133/17697	1,69470367130927e-17	5,15754817301788e-15	4,25757132862259e-15	708/1460/1655/1660/1938/10209/1965/27335/9775/1975/1984/143244/26284/90459/3192/3309/115416/23107/4830/9221/4869/29789/10465/10196/10419/5935/6176/3921/51119/55176/6626/6628/6632/6634/6726/7458/4528/54516/24148/6631/55037/7374/6729/6730	44
140	#2 d2	GO:0045296	cadherin binding	74/1355	331/17697	2,29826029547123e-17	5,24577912441307e-15	4,33040624094052e-15	10598/226/471/55971/9689/832/10694/1010/1192/1936/1937/1938/1982/2023/2194/26130/10755/3069/3326/3303/3309/3312/3417/3728/3927/3939/29789/10606/11315/5093/5216/5694/5902/5901/9045/6138/6147/6152/6159/6164/6128/6130/6231/6187/26135/8407/7531/682/28969/1001/25978/1968/7458/1983/3190/55379/10528/5770/26156/57142/6282/7529/5315/5052/6642/5861/55854/8607/56829/7534/7112/11344/5297/6643	74
142	#2 d2	GO:0003954	NADH dehydrogenase activity	24/1355	46/17697	2,06730429821154e-15	2,35931103033392e-13	1,94761825989403e-13	4694/4695/4696/4697/4700/4706/4708/4709/4711/4714/4715/4718/4724/4725/4726/51079/4698/4716/4710/4712/4720/4722/4704/55967	24
143	#2 d2	GO:0008137	NADH dehydrogenase (ubiquinone) activity	24/1355	46/17697	2,06730429821154e-15	2,35931103033392e-13	1,94761825989403e-13	4694/4695/4696/4697/4700/4706/4708/4709/4711/4714/4715/4718/4724/4725/4726/51079/4698/4716/4710/4712/4720/4722/4704/55967	24
144	#2 d2	GO:0050136	NADH dehydrogenase (quinone) activity	24/1355	46/17697	2,06730429821154e-15	2,35931103033392e-13	1,94761825989403e-13	4694/4695/4696/4697/4700/4706/4708/4709/4711/4714/4715/4718/4724/4725/4726/51079/4698/4716/4710/4712/4720/4722/4704/55967	24
145	#2 d2	GO:0044389	ubiquitin-like protein ligase binding	64/1355	308/17697	1,29715022416983e-13	1,31588683851894e-11	1,08626849181941e-11	71/55626/527/8678/27101/891/10576/11200/3301/8924/3320/3326/3303/3309/3312/3313/3329/55353/8883/4738/5036/5094/9978/6135/9349/6125/6233/292/6613/6612/6950/7009/7167/10376/203068/7311/7314/7316/7323/7520/7531/6790/10613/11337/9146/81502/4720/5684/6118/57142/7341/10155/7874/11065/7415/7334/2821/7332/79139/2932/7322/7534/5898/29089	64
149	#2 d2	GO:0051082	unfolded protein binding	36/1355	131/17697	7,40617656864933e-12	5,20141477475141e-10	4,29378333858536e-10	821/10576/7203/10575/22948/908/10574/10694/3301/9093/3320/3326/7184/3303/3309/3312/3313/3329/3336/4869/23386/5202/5478/10465/10728/6950/14/4820/5204/1861/9804/10856/100131801/10383/5201/10131	36
150	#2 d2	GO:0003697	single-stranded DNA binding	33/1355	113/17697	8,97444672216766e-12	5,57376730495518e-10	4,60116145771362e-10	7555/1660/3146/3148/3178/3181/3192/3329/4172/4175/4176/4292/4830/5093/5094/5422/5890/6117/6742/10923/4904/170506/3190/4171/5437/5886/6118/10592/4173/254394/4174/7013/5937	33
152	#2 d2	GO:0009055	electron transfer activity	32/1355	114/17697	5,85477794103854e-11	3,34088266260512e-09	2,75790855643658e-09	1327/9377/1337/1340/1345/1347/9167/1350/1351/1537/54205/1738/4199/4697/4726/6390/6392/83442/7388/27089/1355/2108/3420/4720/7386/26227/4722/10975/80142/55967/7264/6389	32
154	#2 d2	GO:0031386	protein tag	9/1355	11/17697	4,21153349554431e-09	2,13618337857331e-07	1,76342572094136e-07	4738/6233/6613/6612/7311/7314/7316/7341/59286	9
155	#2 d2	GO:0048027	mRNA 5'-UTR binding	13/1355	25/17697	6,3872534194438e-09	3,06924335365905e-07	2,53366950045527e-07	22948/26354/4691/6154/6171/6125/6207/6208/6189/6201/10492/170506/26156	13
156	#2 d2	GO:0003688	DNA replication origin binding	12/1355	24/17697	4,39587011721086e-08	2,00671470850676e-06	1,65654894943315e-06	1660/3329/4172/4175/4176/23594/5422/4171/5000/4173/254394/4174	12
157	#2 d2	GO:0004298	threonine-type endopeptidase activity	11/1355	21/17697	8,76328754490796e-08	3,6367643311368e-06	3,00215975222684e-06	5682/5686/5687/5688/5689/5690/5691/5692/5694/5695/5684	11
158	#2 d2	GO:0070003	threonine-type peptidase activity	11/1355	21/17697	8,76328754490796e-08	3,6367643311368e-06	3,00215975222684e-06	5682/5686/5687/5688/5689/5690/5691/5692/5694/5695/5684	11
162	#2 d2	GO:0051287	NAD binding	16/1355	56/17697	2,82057829062418e-06	9,90456915130721e-05	8,17625123921827e-05	1738/2597/3033/3417/3418/3419/3939/3945/4199/191/84656/3420/4190/4720/26227/142	16
163	#2 d2	GO:0004129	cytochrome-c oxidase activity	11/1355	28/17697	3,22958363590522e-06	0,000101676202054533	8,3934006653653e-05	1327/9377/1337/1340/1345/1347/9167/1350/1351/4697/1355	11
164	#2 d2	GO:0015002	heme-copper terminal oxidase activity	11/1355	28/17697	3,22958363590522e-06	0,000101676202054533	8,3934006653653e-05	1327/9377/1337/1340/1345/1347/9167/1350/1351/4697/1355	11
165	#2 d2	GO:0016676	oxidoreductase activity, acting on a heme group of donors, oxygen as acceptor	11/1355	28/17697	3,22958363590522e-06	0,000101676202054533	8,3934006653653e-05	1327/9377/1337/1340/1345/1347/9167/1350/1351/4697/1355	11
169	#2 d2	GO:0016829	lyase activity	33/1355	187/17697	5,16414504611897e-06	0,000142874679609292	0,000117943472185684	50/226/262/328/494143/1892/2023/55556/2194/2271/79017/2739/3146/4199/4258/10606/11315/84105/85007/6188/7167/7520/2547/158/51074/51071/1632/2805/23761/63826/4259/80142/4953	33
170	#2 d2	GO:0001882	nucleoside binding	55/1355	389/17697	7,00420683560447e-06	0,00018808355414432	0,000155263532331046	375/377/378/381/285598/402/1612/4733/1915/1938/26284/2288/2771/2778/26354/3326/28512/4830/4831/9221/4893/29789/4860/5422/11031/7879/4218/5879/5901/5908/387/7846/10376/84790/203068/7284/8892/1968/1983/2773/2774/10767/54471/92170/4528/51199/5880/391/7283/55720/5861/29083/6729/5898/10383	55
171	#2 d2	GO:0045182	translation regulator activity	16/1355	60/17697	7,56283397721495e-06	0,000197281926319922	0,000162856815870253	708/7555/1719/27102/9775/26986/5935/6134/6146/6208/6203/7298/1978/57409/51247/51065	16
172	#2 d2	GO:0016853	isomerase activity	29/1355	158/17697	8,64669328505683e-06	0,000219289749146025	0,000181024338950313	10682/84650/55556/2280/2287/2288/3329/3422/11104/4282/10130/5223/10026/5303/5478/10465/51645/10728/7167/1632/58478/4820/63826/7153/7155/2821/80142/374887/7264	29
176	#2 d2	GO:0004386	helicase activity	29/1355	163/17697	1,6076780019563e-05	0,000362434055696654	0,000299190388976542	11269/57062/10212/7919/1655/1665/55760/1660/1973/9775/10146/4172/4175/4176/8438/5984/7520/2547/546/54555/60625/170506/79665/4171/4173/254394/10856/4174/8607	29
178	#2 d2	GO:0017025	TBP-class protein binding	9/1355	22/17697	1,75249196419031e-05	0,000372129440599115	0,000307193957997309	23066/2958/3185/5701/5705/2972/10856/8607/5700	9
181	#2 d2	GO:0019001	guanyl nucleotide binding	54/1355	394/17697	2,07662633081511e-05	0,00041216518261613	0,000340243581890989	375/377/378/381/285598/402/1612/4733/1915/1938/26284/2288/2771/2778/26354/3326/28512/4830/4831/9221/4893/29789/5592/11031/7879/4218/5879/5901/5908/387/7846/10376/84790/203068/7284/8892/1968/1983/2773/2774/10767/54471/92170/4528/51199/5880/391/7283/55720/5861/29083/6729/5898/10383	54
182	#2 d2	GO:0032561	guanyl ribonucleotide binding	54/1355	394/17697	2,07662633081511e-05	0,00041216518261613	0,000340243581890989	375/377/378/381/285598/402/1612/4733/1915/1938/26284/2288/2771/2778/26354/3326/28512/4830/4831/9221/4893/29789/5592/11031/7879/4218/5879/5901/5908/387/7846/10376/84790/203068/7284/8892/1968/1983/2773/2774/10767/54471/92170/4528/51199/5880/391/7283/55720/5861/29083/6729/5898/10383	54
183	#2 d2	GO:0022884	macromolecule transmembrane transporter activity	9/1355	23/17697	2,68381856877243e-05	0,00052134603261473	0,000430372697702365	220988/55176/10440/54543/100287932/9804/10452/10952/56993	9
188	#2 d2	GO:0023026	MHC class II protein complex binding	7/1355	16/17697	9,37598444315252e-05	0,00164620649934582	0,00135894835248931	3320/3326/3312/7531/972/975/5315	7
189	#2 d2	GO:0008565	protein transporter activity	8/1355	22/17697	0,000139731287392379	0,00240706915828759	0,00198704273630474	55176/10440/54543/100287932/9804/10452/10952/56993	8
191	#2 d2	GO:0000287	magnesium ion binding	32/1355	213/17697	0,00018276492046043	0,0029797209353638	0,00245976847837722	375/79077/1854/2023/55556/10056/3251/3417/3418/3419/9113/10797/4830/11164/57026/283871/5347/5464/5901/10054/54936/170506/58478/2752/3420/23387/63826/7153/5315/79895/2237/5635	32
192	#2 d2	GO:0140097	catalytic activity, acting on DNA	32/1355	213/17697	0,00018276492046043	0,0029797209353638	0,00245976847837722	328/1660/10146/4172/4175/4176/4830/5111/5422/5425/10728/8438/5984/6188/7520/2547/546/170506/1773/3159/4171/7153/7155/4173/254394/10856/7374/4174/2237/8607/7013/5980	32
193	#2 d2	GO:0044183	protein binding involved in protein folding	8/1355	23/17697	0,000199940941634861	0,00320256280197593	0,00264372510084138	10576/3303/3309/3312/3313/5202/972/5201	8
202	#2 d2	GO:0035257	nuclear hormone receptor binding	24/1355	152/17697	0,000539745652801332	0,00746648153041843	0,00616360266994823	54828/1655/2288/9324/3728/10524/9113/64210/11315/5111/11331/5901/8896/2274/3159/3727/9968/24148/7341/25879/142/90390/6881/22938	24
204	#2 d2	GO:0097718	disordered domain specific binding	9/1355	33/17697	0,000629634005164432	0,00839312196183103	0,00692854709710154	801/805/808/2597/3320/3326/3303/51645/6240	9
206	#2 d2	GO:0016874	ligase activity	23/1355	145/17697	0,000653276141418116	0,00852058738735343	0,0070337701842913	23205/79587/89978/10056/55699/4522/25902/10588/8883/10606/5096/10054/1503/55152/2752/55278/11001/10999/7317/23093/10055/57038/54938	23
209	#2 d2	GO:0001094	TFIID-class transcription factor complex binding	5/1355	11/17697	0,000815701351389872	0,0100639909975534	0,00830785444658817	8721/2091/51602/10856/8607	5
212	#2 d2	GO:0008022	protein C-terminus binding	27/1355	187/17697	0,00104469096040247	0,0124697863995077	0,0102938456932582	468/8655/4085/4691/26986/11331/5245/10935/7520/2547/8815/1063/11151/9968/57409/4288/7341/7153/7155/5515/7874/7529/29899/25927/10971/10055/84324	27
213	#2 d2	GO:0140098	catalytic activity, acting on RNA	47/1355	386/17697	0,0010516687324886	0,0124697863995077	0,0102938456932582	328/79587/11269/57062/10212/7919/1655/1665/55760/1660/1973/9775/10436/90459/51010/23016/10056/2091/117246/10146/55699/5434/5441/10594/4848/55152/54555/60625/170506/79665/27292/5437/10248/55278/440400/8635/171568/246721/51504/10557/2237/10535/65080/57038/9533/54938/51095	47
214	#2 d2	GO:0042393	histone binding	28/1355	197/17697	0,00109073471813977	0,0127671897136104	0,0105393530119849	8125/10541/81611/25842/54828/8019/10498/1163/7913/10524/10765/4678/4869/5757/11137/5928/29028/546/1164/84656/4171/1104/6599/6944/10927/7443/23310/4300	28
217	#2 d2	GO:0016667	oxidoreductase activity, acting on a sulfur group of donors	12/1355	58/17697	0,00126784951371439	0,0142435864507499	0,0117581229016394	1738/10130/5230/10935/83442/7295/9446/285362/80142/9352/81542/25828	12
222	#2 d2	GO:0047485	protein N-terminus binding	18/1355	109/17697	0,00151810101743746	0,0161165840572139	0,0133042879863552	801/805/808/1984/3303/10933/11331/6227/84174/8815/3065/3516/6118/6599/10971/4331/142/7040	18
224	#2 d2	GO:0031072	heat shock protein binding	19/1355	119/17697	0,00171381806232408	0,0177808623966124	0,0146781546964598	10598/983/3301/9093/22826/23234/2288/3066/3326/3303/3309/3312/3313/84223/57026/10728/6188/10960/7175	19
227	#2 d2	GO:0005048	signal sequence binding	10/1355	46/17697	0,00214030674933165	0,0214736270564813	0,0177265428863096	79711/9221/55176/6727/11014/9804/3838/3843/6729/6730	10
228	#2 d2	GO:0016646	oxidoreductase activity, acting on the CH-NH group of donors, NAD or NADP as acceptor	6/1355	19/17697	0,00226544405409509	0,02196889755745	0,0181353901552247	645/1719/4522/25902/10797/29920	6
230	#2 d2	GO:0016776	phosphotransferase activity, phosphate group as acceptor	9/1355	39/17697	0,00228175060840048	0,02196889755745	0,0181353901552247	204/260425/4354/4830/4831/4833/1841/117283/347736	9
231	#2 d2	GO:0031369	translation initiation factor binding	8/1355	32/17697	0,00230998265664315	0,02196889755745	0,0181353901552247	8893/8894/8662/8663/10480/6229/1978/1983	8
232	#2 d2	GO:1904680	peptide transmembrane transporter activity	8/1355	32/17697	0,00230998265664315	0,02196889755745	0,0181353901552247	55176/10440/54543/100287932/9804/10452/10952/56993	8
233	#2 d2	GO:0003713	transcription coactivator activity	39/1355	319/17697	0,0024978278378736	0,0235104826389546	0,0194079732166847	29777/87/328/23568/10498/1660/8721/56943/2874/2958/3146/3148/3728/10524/64210/4831/4869/11315/10923/9321/86/57492/8896/2274/3159/3727/9500/9968/92140/24148/5715/10155/6599/6880/7332/8607/90390/22938/51188	39
234	#2 d2	GO:0031492	nucleosomal DNA binding	11/1355	55/17697	0,00265047917692114	0,0245545273736482	0,0202698352447479	60/1058/3066/3150/9324/3183/5928/86/3065/1104/6599	11
237	#2 d2	GO:0005095	GTPase inhibitor activity	5/1355	14/17697	0,00291055730311596	0,02605234135044	0,0215062851293192	402/9162/2873/2874/3843	5
242	#2 d2	GO:0016684	oxidoreductase activity, acting on peroxide as acceptor	11/1355	56/17697	0,00307472397279909	0,026483235727977	0,0218619897172209	4258/11315/10935/10549/4257/2950/5052/847/4259/5742/7001	11
246	#2 d2	GO:0016627	oxidoreductase activity, acting on the CH-CH group of donors	11/1355	58/17697	0,0040864006976358	0,0330717602019042	0,0273008362305452	28976/645/1666/2194/6390/6392/30/1355/1806/3712/6389	11
247	#2 d2	GO:0016765	transferase activity, transferring alkyl or aryl (other than methyl) groups	11/1355	58/17697	0,0040864006976358	0,0330717602019042	0,0273008362305452	2222/2224/4258/23590/6723/4257/2950/9446/4259/2342/6611	11
248	#2 d2	GO:0001056	RNA polymerase III activity	5/1355	15/17697	0,00409321895160479	0,0330717602019042	0,0273008362305452	5434/5441/5437/171568/9533	5
249	#2 d2	GO:0005092	GDP-dissociation inhibitor activity	5/1355	15/17697	0,00409321895160479	0,0330717602019042	0,0273008362305452	397/2665/5902/1983/29899	5
251	#2 d2	GO:0090079	translation regulator activity, nucleic acid binding	7/1355	28/17697	0,00430298551721262	0,0341619632801315	0,028200802108231	708/1719/26986/7298/57409/51247/51065	7
252	#2 d2	GO:0008121	ubiquinol-cytochrome-c reductase activity	4/1355	10/17697	0,0049374724317995	0,0382026468663808	0,031536398404714	7388/27089/7386/10975	4
253	#2 d2	GO:0008641	ubiquitin-like modifier activating enzyme activity	4/1355	10/17697	0,0049374724317995	0,0382026468663808	0,031536398404714	8883/10054/7317/10055	4
254	#2 d2	GO:0016681	oxidoreductase activity, acting on diphenols and related substances as donors, cytochrome as acceptor	4/1355	10/17697	0,0049374724317995	0,0382026468663808	0,031536398404714	7388/27089/7386/10975	4
256	#2 d2	GO:0050662	coenzyme binding	35/1355	291/17697	0,0052223791421064	0,0397336013061929	0,0328002058398963	28976/1622/1666/1719/1738/2194/2326/2597/3033/3417/3418/3419/3939/3945/4199/27035/5226/85007/191/1806/2108/84656/2805/3420/4190/4720/63826/26227/847/3712/4704/7264/142/6389/6342	35
257	#2 d2	GO:0019205	nucleobase-containing compound kinase activity	9/1355	44/17697	0,00540660729942338	0,0407953096229218	0,0336766492073696	204/260425/4354/4830/4831/4833/1841/7083/347736	9
259	#2 d2	GO:0016209	antioxidant activity	14/1355	86/17697	0,00552384344053383	0,041002187489491	0,0338474275004041	4258/11315/10935/10549/6647/7295/4257/2950/5052/847/9446/4259/5742/7001	14
260	#4 d1	GO:0003735	structural constituent of ribosome	102/1549	202/17697	4,01316125978848e-54	3,75230577790223e-51	3,06267569825963e-51	64928/29088/55052/29093/51253/11222/64975/51258/65005/64963/64960/54460/64951/64432/4701/4736/6134/6135/6136/23521/6137/9045/6138/6139/6142/6141/6143/6146/200916/6147/9349/6152/6154/6157/6155/6158/6159/6156/6160/6161/6165/11224/6173/6166/25873/6168/6167/6169/6122/6171/6124/6125/6128/6130/6132/6133/6175/6176/6181/6204/6205/6206/6207/6208/6210/6209/6217/6218/6222/6223/6224/6227/6228/6229/6230/6231/…	102
261	#4 d1	GO:0019843	rRNA binding	32/1549	63/17697	6,50282320508642e-18	3,0400698483779e-15	2,48134043351982e-15	9188/1938/10436/55272/55052/64963/5935/6135/6136/6147/9349/6167/6122/6125/6132/6133/6175/6205/6207/6208/6222/6188/6191/6193/60493/79159/6203/84294/90459/64968/51081/51023	32
262	#4 d1	GO:0043021	ribonucleoprotein complex binding	46/1549	133/17697	7,76488029791661e-17	2,42005435951734e-14	1,97527656701387e-14	6059/708/1460/1654/1655/1660/1938/10289/10209/1965/27335/9775/7458/1984/143244/3692/2107/3309/92399/4830/9221/4869/29789/10465/5935/6176/3921/55176/6628/6631/6632/6634/6726/11052/60558/8260/6626/5018/54915/55147/90459/6728/5499/8531/6729/10419	46
263	#4 d1	GO:0003954	NADH dehydrogenase activity	25/1549	46/17697	3,38395511579661e-15	5,27333005544972e-13	4,30415343675885e-13	55967/4694/4695/4697/4700/4701/4706/4716/4709/4710/4711/4712/4714/4715/4717/4718/4720/4722/4725/4726/4729/51079/4696/4708/4719	25
264	#4 d1	GO:0008137	NADH dehydrogenase (ubiquinone) activity	25/1549	46/17697	3,38395511579661e-15	5,27333005544972e-13	4,30415343675885e-13	55967/4694/4695/4697/4700/4701/4706/4716/4709/4710/4711/4712/4714/4715/4717/4718/4720/4722/4725/4726/4729/51079/4696/4708/4719	25
265	#4 d1	GO:0050136	NADH dehydrogenase (quinone) activity	25/1549	46/17697	3,38395511579661e-15	5,27333005544972e-13	4,30415343675885e-13	55967/4694/4695/4697/4700/4701/4706/4716/4709/4710/4711/4712/4714/4715/4717/4718/4720/4722/4725/4726/4729/51079/4696/4708/4719	25
268	#4 d1	GO:0045296	cadherin binding	73/1549	331/17697	8,93261168211588e-14	9,27999102530928e-12	7,57443680647253e-12	10598/226/302/23647/471/55971/9689/28969/829/10694/1010/1192/8727/1501/1654/1936/1937/1938/1968/1982/7458/2010/2023/58513/6624/26130/10755/2802/3190/3326/3309/3312/3417/3728/3939/10528/29789/10606/5093/5216/5315/5052/5694/5902/5901/9045/6138/6147/6152/6159/6128/6130/6231/6187/26135/7531/11273/1983/11336/8826/3799/11315/26156/11344/7529/7534/27131/51031/5499/10726/5861/9218/29766	73
271	#4 d1	GO:0009055	electron transfer activity	36/1549	114/17697	3,89067822343297e-12	3,03148678242486e-10	2,47433483507799e-10	10327/231/1353/1327/9377/1329/1337/1340/1345/1347/9167/1350/1351/54205/2109/2110/2745/55967/4697/4720/4722/4726/4729/26227/6389/6390/83442/7296/7388/8560/6392/29796/10975/27089/4719/7386	36
272	#4 d1	GO:0031625	ubiquitin protein ligase binding	63/1549	290/17697	9,04782791178417e-12	6,50747622886015e-10	5,31147792392188e-10	71/55626/527/27101/10576/79139/3301/25793/11337/11345/8924/3320/3326/3309/3312/3313/23640/3329/55353/10128/4720/4738/5036/135138/5094/5684/5707/9978/6135/9349/6125/6233/292/7341/6613/6950/7167/10376/203068/7311/7314/7334/7520/7531/1191/8454/5898/10155/8975/7534/9470/7415/7316/10067/7332/7322/51465/5970/51035/7009/10273/7157/22888	63
274	#4 d1	GO:0051082	unfolded protein binding	37/1549	131/17697	7,76818906673750e-11	4,84217118493304e-09	3,9522365427261e-09	821/10576/7203/10575/22948/908/10574/10694/3301/3320/3326/7184/3309/3312/3313/126393/3329/3336/4869/100131801/5202/5478/10465/10728/10856/6950/11140/1191/51182/134492/10105/5481/10726/10772/23386/7265/9804	37
275	#4 d1	GO:0048027	mRNA 5'-UTR binding	15/1549	25/17697	1,78571779616154e-10	1,0435288371319e-08	8,51740396195469e-09	22948/1654/26354/64963/4691/6154/6171/6125/6207/6208/6189/6201/10492/26156/84294	15
276	#4 d1	GO:0003697	single-stranded DNA binding	33/1549	113/17697	3,10945666019216e-10	1,71020116310569e-08	1,39588611680453e-08	7555/1660/3146/3148/3178/3181/3190/3329/10128/4171/4172/4174/4175/4176/4292/4830/5093/5094/5422/5890/6117/6742/7247/4904/8318/8880/254394/64710/7257/25939/55388/7150/51729	33
279	#4 d1	GO:0004298	threonine-type endopeptidase activity	12/1549	21/17697	2,69728375467925e-08	1,20093348125005e-06	9,80215900823285e-07	5682/5684/5686/5687/5688/5689/5690/5692/5693/5694/5695/5691	12
280	#4 d1	GO:0070003	threonine-type peptidase activity	12/1549	21/17697	2,69728375467925e-08	1,20093348125005e-06	9,80215900823285e-07	5682/5684/5686/5687/5688/5689/5690/5692/5693/5694/5695/5691	12
283	#4 d1	GO:0140098	catalytic activity, acting on RNA	65/1549	386/17697	2,05757385472175e-07	8,01596480902016e-06	6,54272388014593e-06	328/29883/28960/1653/9188/7919/1654/51428/79009/1655/1665/55760/60625/1660/1973/9775/10436/51010/54512/5393/10056/2091/55699/9533/5434/5435/5441/10594/51651/6036/10535/440400/51504/7247/9716/23019/55157/57062/10212/51202/29102/2237/28987/54888/5438/10248/79897/7257/5976/171568/25939/60528/56915/63935/90459/6037/65080/79621/87178/54931/10557/10352/5431/51493/54938	65
284	#4 d1	GO:0031386	protein tag	8/1549	11/17697	4,39157690023715e-07	1,53315481498439e-05	1,25137882450175e-05	4738/6233/7341/6613/7311/7314/59286/7316	8
286	#4 d1	GO:0045182	translation regulator activity	19/1549	60/17697	4,42729197909931e-07	1,53315481498439e-05	1,25137882450175e-05	708/10658/7555/1719/27102/9775/1978/3658/26986/51247/5935/6134/6146/6208/7298/5610/1979/57409/6203	19
288	#4 d1	GO:0003688	DNA replication origin binding	11/1549	24/17697	1,90339333693029e-06	6,13680265527524e-05	5,00892983402707e-05	1660/3329/4171/4172/4174/4175/4176/5422/8318/254394/55388	11
289	#4 d1	GO:0031072	heat shock protein binding	27/1549	119/17697	3,25060502265081e-06	0,00010131052320595	8,26908295235733e-05	10598/1457/3301/7266/22826/23234/2288/3066/3326/3309/3312/3313/84223/3837/135138/10728/6188/7019/11140/51182/10960/124512/5481/6693/10273/10963/10953	27
291	#4 d1	GO:0004386	helicase activity	33/1549	163/17697	4,09537432529427e-06	0,000119661718567192	9,76692890078402e-05	1108/1653/9188/7919/1654/51428/79009/1655/1665/55760/60625/1660/79075/1973/9775/51659/4171/4172/4174/4175/4176/10856/7520/2547/9716/8318/57062/10212/51202/254394/5983/5976/8438	33
292	#4 d1	GO:0004540	ribonuclease activity	26/1549	114/17697	4,43782900789589e-06	0,000124566404313667	0,000101672550664125	328/29883/28960/51010/54512/5393/6036/10535/440400/7247/23019/29102/2237/28987/10248/79897/7257/25939/60528/56915/90459/6037/65080/79621/87178/10557	26
294	#4 d1	GO:0031369	translation initiation factor binding	12/1549	32/17697	8,31489425326994e-06	0,000222126460765925	0,000181302205522427	1654/8893/8894/8662/8663/10480/1978/3087/6229/1979/1983/1981	12
295	#4 d1	GO:0001882	nucleoside binding	60/1549	389/17697	1,08151038777165e-05	0,000275381148909837	0,000224769302515769	375/378/381/23647/285598/55207/25923/1612/1819/1915/1938/1968/9669/2288/2773/2778/26354/3326/55341/28512/4830/4831/9221/29789/5422/8766/4218/5880/5901/5906/5908/387/22836/7846/10376/84790/203068/339231/400/998/7818/1983/2746/60558/4860/11031/5879/5898/54509/55288/377/25939/2774/29889/7284/5861/5431/6729/7879/23433	60
296	#4 d1	GO:0048487	beta-tubulin binding	13/1549	38/17697	1,13111966236342e-05	0,000275381148909837	0,000224769302515769	55207/22948/2010/11337/11345/10128/135138/9141/8409/54828/9126/6902/6904	13
297	#4 d1	GO:0004129	cytochrome-c oxidase activity	11/1549	28/17697	1,17810117180679e-05	0,000275381148909837	0,000224769302515769	1327/9377/1329/1337/1340/1345/1347/9167/1350/1351/4697	11
298	#4 d1	GO:0015002	heme-copper terminal oxidase activity	11/1549	28/17697	1,17810117180679e-05	0,000275381148909837	0,000224769302515769	1327/9377/1329/1337/1340/1345/1347/9167/1350/1351/4697	11
299	#4 d1	GO:0016676	oxidoreductase activity, acting on a heme group of donors, oxygen as acceptor	11/1549	28/17697	1,17810117180679e-05	0,000275381148909837	0,000224769302515769	1327/9377/1329/1337/1340/1345/1347/9167/1350/1351/4697	11
300	#4 d1	GO:0016853	isomerase activity	31/1549	158/17697	1,53504277190414e-05	0,000350064632129358	0,000285726831740821	1652/1736/10682/1891/55556/2280/2287/2288/3329/3422/4282/2923/10130/5223/10026/5303/5478/10465/10728/7167/10455/58478/441531/51645/285367/84881/10105/2286/374887/5481/7150	31
303	#4 d1	GO:0140097	catalytic activity, acting on DNA	38/1549	213/17697	1,79537454867465e-05	0,000381517091593364	0,000311398695643331	328/27301/1108/1653/1654/1660/1736/1786/79075/51659/4171/4172/4174/4175/4176/4830/4968/55193/5111/5422/10728/5889/6188/10856/548593/79008/7520/2547/8318/2237/254394/5425/5983/5810/7515/7150/8438/5427	38
304	#4 d1	GO:0051087	chaperone binding	23/1549	102/17697	1,88986920181937e-05	0,000392672823044691	0,000320504133641881	10598/538/3301/3309/3312/126393/3329/3336/135138/10728/6647/11140/1191/1075/728489/10525/6902/8975/10961/10273/10963/7157/6904	23
311	#4 d1	GO:0005525	GTP binding	56/1549	374/17697	4,91956116150458e-05	0,000884574939616689	0,000722000372892879	375/378/381/23647/285598/55207/25923/1612/1819/1915/1938/1968/9669/2288/2773/2778/26354/3326/55341/28512/4830/9221/29789/8766/4218/5880/5901/5906/5908/387/22836/7846/10376/84790/203068/339231/400/998/7818/1983/2746/60558/11031/5879/5898/54509/55288/377/25939/2774/29889/7284/5861/6729/7879/23433	56
312	#4 d1	GO:0008565	protein transporter activity	9/1549	22/17697	5,11228141116987e-05	0,000901883607442232	0,000736127909254847	55176/100287932/56993/54543/10952/5018/10440/29928/9804	9
316	#4 d1	GO:0051287	NAD binding	15/1549	56/17697	6,55442424568459e-05	0,00107515555609037	0,000877554492727853	2597/3417/3418/3939/3945/4190/4720/26227/56898/1727/2746/3033/3419/3421/142	15
318	#4 d1	GO:0022884	macromolecule transmembrane transporter activity	9/1549	23/17697	7,74814126928211e-05	0,00122788340453877	0,00100221274223542	220988/55176/100287932/56993/54543/10952/10440/29928/9804	9
320	#4 d1	GO:0005048	signal sequence binding	13/1549	46/17697	0,000109504033858402	0,00167846346979682	0,00136998144171427	11014/3836/3838/3839/3837/9221/55176/6727/163/1173/6729/29928/9804	13
321	#4 d1	GO:0001094	TFIID-class transcription factor complex binding	6/1549	11/17697	0,000139818796286216	0,00210855765367116	0,00172102932610368	8721/2091/10856/51602/7157/54680	6
323	#4 d1	GO:0023026	MHC class II protein complex binding	7/1549	16/17697	0,000218619970616741	0,00319390113322895	0,0026068993206766	972/975/3320/3326/3312/5315/7531	7
328	#4 d1	GO:0044183	protein binding involved in protein folding	8/1549	23/17697	0,000500635272899617	0,00678397072697307	0,00553715595503009	10576/972/3309/3312/3313/3315/5202/51182	8
330	#4 d1	GO:0051059	NF-kappaB binding	9/1549	29/17697	0,000586390046515889	0,00772217878158248	0,00630293230131978	328/80279/3066/4869/5687/92140/8904/8841/5970	9
333	#4 d1	GO:0016829	lyase activity	30/1549	187/17697	0,000852120540301188	0,0107329400660537	0,00876035074347191	158/226/230/328/27301/593/1652/2023/55556/2271/79017/2739/3146/3658/4258/4953/4968/10606/5092/84105/85007/6036/6188/7167/7520/2547/50/100037417/11315/7389	30
334	#4 d1	GO:0008121	ubiquinol-cytochrome-c reductase activity	5/1549	10/17697	0,000883889181910304	0,0107329400660537	0,00876035074347191	7388/29796/10975/27089/7386	5
336	#4 d1	GO:0016681	oxidoreductase activity, acting on diphenols and related substances as donors, cytochrome as acceptor	5/1549	10/17697	0,000883889181910304	0,0107329400660537	0,00876035074347191	7388/29796/10975/27089/7386	5
338	#4 d1	GO:0031491	nucleosome binding	17/1549	85/17697	0,000976556964386292	0,0115579843253314	0,00943376148141322	60/23523/1108/3066/3150/9324/3183/9219/6605/11198/86/7290/5928/6749/8726/6047/1104	17
339	#4 d1	GO:0017116	single-stranded DNA-dependent ATP-dependent DNA helicase activity	7/1549	20/17697	0,00108365968678924	0,0123563635018041	0,0100854078680641	1660/79075/4171/4174/4175/4176/5983	7
342	#4 d1	GO:0019207	kinase regulator activity	32/1549	207/17697	0,00111010709146268	0,0124004056022022	0,0101213555435931	56647/51719/801/805/890/891/894/896/9134/1019/1163/1460/9802/1654/9535/2950/3326/3315/4040/5604/4869/5880/6176/57521/84174/10983/11140/8826/51347/245711/8812/92335	32
343	#4 d1	GO:0005092	GDP-dissociation inhibitor activity	6/1549	15/17697	0,00111404713431549	0,0124004056022022	0,0101213555435931	396/397/2665/5902/1983/29899	6
344	#4 d1	GO:0019205	nucleobase-containing compound kinase activity	11/1549	44/17697	0,00113851972347567	0,0124468479487772	0,0101592623280197	204/8573/1740/260425/4354/4830/4831/7083/4833/1716/8802	11
345	#4 d1	GO:0047485	protein N-terminus binding	20/1549	109/17697	0,00114484376855063	0,0124468479487772	0,0101592623280197	8815/801/805/1457/1984/2745/2966/5604/10933/11331/6227/84174/6605/142/23524/10971/5970/5501/11130/7157	20
347	#4 d1	GO:0051787	misfolded protein binding	8/1549	26/17697	0,00125816777427281	0,0132706460874169	0,0108316559677762	79139/3309/3312/3313/1191/27098/51182/10273	8
353	#4 d1	GO:0047429	nucleoside-triphosphate diphosphatase activity	5/1549	11/17697	0,00150394783659705	0,0148801659047934	0,012145364797045	79077/1660/1854/4521/55270	5
354	#4 d1	GO:0016776	phosphotransferase activity, phosphate group as acceptor	10/1549	39/17697	0,00153721680818832	0,0148801659047934	0,012145364797045	204/8573/1740/260425/4354/4830/4831/4833/23262/8802	10
355	#4 d1	GO:0061980	regulatory RNA binding	10/1549	39/17697	0,00153721680818832	0,0148801659047934	0,012145364797045	9188/1660/83989/3178/3181/9782/54106/23369/87178/5936	10
356	#4 d1	GO:0035257	nuclear hormone receptor binding	25/1549	152/17697	0,00155170841057392	0,0148801659047934	0,012145364797045	25879/1655/2274/2288/2521/9324/3728/64210/5111/11331/5901/6605/7341/54828/23019/81857/11315/142/9320/5481/6881/9326/6047/10474/23558	25
358	#4 d1	GO:0097718	disordered domain specific binding	9/1549	33/17697	0,00164042617595214	0,0154929138839925	0,0126454968374833	801/805/1213/2597/3320/3326/6240/51645/7157	9
371	#4 d1	GO:0043539	protein serine/threonine kinase activator activity	8/1549	29/17697	0,00272900870543284	0,0227823494605331	0,01859521909247	51719/801/805/9802/1654/5604/8826/92335	8
374	#4 d1	GO:0016209	antioxidant activity	16/1549	86/17697	0,00296512180561573	0,0241077294630496	0,0196770096940174	2876/2879/9446/2950/4258/5052/10935/6647/7295/7296/4353/11315/6648/29914/84817/3045	16
378	#4 d1	GO:0008022	protein C-terminus binding	28/1549	187/17697	0,00350153582259903	0,0275120671775638	0,0224556698043724	8815/11151/8655/3839/4085/5604/4691/26986/11331/5245/10935/7341/7520/2547/57409/5515/10055/30851/7529/10971/29899/51534/11073/5501/1112/10963/132320/84324	28
381	#4 d1	GO:0042162	telomeric DNA binding	9/1549	37/17697	0,00384970517333473	0,0295038880087539	0,024081417175735	328/3178/3181/3184/4691/6117/7520/2547/5976	9
382	#4 d1	GO:0016765	transferase activity, transferring alkyl or aryl (other than methyl) groups	12/1549	58/17697	0,00389565209921328	0,0296132903476782	0,0241707126395347	1725/2222/2224/9446/2950/4258/6611/6723/326625/29914/2339/2342	12
386	#4 d1	GO:1904680	peptide transmembrane transporter activity	8/1549	32/17697	0,00528516772508392	0,0389104867949092	0,0317591927118595	55176/100287932/56993/54543/10952/10440/29928/9804	8
388	#4 d1	GO:0140104	molecular carrier activity	11/1549	54/17697	0,00633509092000834	0,045917131862076	0,0374780980579849	538/10063/1434/3836/3838/3839/3837/4706/5901/11315/3045	11
389	#4 d2	GO:0003735	structural constituent of ribosome	110/1890	202/17697	7,27094502944969e-54	7,32911258968529e-51	6,03105756126985e-51	7818/28998/63875/9801/219927/29093/51264/64983/64981/64979/57129/740/122704/6183/51021/51373/51116/10884/65993/60488/64969/64965/4736/6134/6135/6136/23521/6137/9045/6138/6142/6141/6143/6144/6146/6147/9349/6152/6154/6157/6155/6158/6159/6156/6160/6161/6164/6165/6173/25873/6168/6167/6169/6122/6171/6124/6125/6128/6130/6129/6132/6133/6175/6176/6181/6204/6205/6206/6207/6208/6210/6209/6217/6218/6222/622…	110
390	#4 d2	GO:0045296	cadherin binding	100/1890	331/17697	7,27581924285614e-23	3,6670128983995e-20	3,01755029651086e-20	10598/226/301/471/55971/9689/28969/10694/1010/1192/9685/1453/1654/1936/1937/79180/83939/1982/7458/2023/57488/7430/50848/6624/26130/10755/51031/3190/3326/3312/3417/9798/3728/23367/3939/22919/10528/10726/5093/5110/9124/23042/5214/5216/5297/5315/5499/5694/9230/5861/5902/5901/9045/6138/6147/6152/6159/6164/6128/6130/6187/26156/57142/8607/6772/7531/302/55082/392/2802/8826/11315/8842/26135/6520/6642/842…	100
391	#4 d2	GO:0008135	translation factor activity, RNA binding	42/1890	85/17697	3,37940886416552e-19	1,13548137835962e-16	9,34376907004362e-17	10987/8562/1915/1933/1936/1937/10289/10209/83939/1967/8893/1939/1965/8894/8662/8663/8664/8666/27335/51386/10480/1975/1982/7458/1984/3692/2935/23/1964/8661/728689/8665/8667/1973/1981/143244/9669/85476/2107/7284/10102/8892	42
392	#4 d2	GO:0043021	ribonucleoprotein complex binding	53/1890	133/17697	1,47171848243653e-18	3,70873057574005e-16	3,05187937936838e-16	6059/708/1654/1655/1660/10289/10209/83939/1965/27335/9775/1975/7458/1984/3692/3192/23367/23107/8260/4830/9221/4869/4931/5018/5499/10419/24148/6176/3921/55176/6626/6628/6631/6632/1460/143244/10084/55037/5935/6634/6731/6726/2107/6730/27044/115416/55759/57510/6729/29789/29927/8531/92609	53
396	#4 d2	GO:0003954	NADH dehydrogenase activity	25/1890	46/17697	3,30485255637525e-13	3,33129137682625e-11	2,74128822570915e-11	55967/4694/4697/4698/4706/91942/4707/4709/4710/4711/4712/4715/4722/4723/4705/51079/4696/4700/4708/4714/4718/4726/4728/4720/374291	25
397	#4 d2	GO:0008137	NADH dehydrogenase (ubiquinone) activity	25/1890	46/17697	3,30485255637525e-13	3,33129137682625e-11	2,74128822570915e-11	55967/4694/4697/4698/4706/91942/4707/4709/4710/4711/4712/4715/4722/4723/4705/51079/4696/4700/4708/4714/4718/4726/4728/4720/374291	25
398	#4 d2	GO:0050136	NADH dehydrogenase (quinone) activity	25/1890	46/17697	3,30485255637525e-13	3,33129137682625e-11	2,74128822570915e-11	55967/4694/4697/4698/4706/91942/4707/4709/4710/4711/4712/4715/4722/4723/4705/51079/4696/4700/4708/4714/4718/4726/4728/4720/374291	25
399	#4 d2	GO:0003697	single-stranded DNA binding	41/1890	113/17697	4,66381905562614e-13	4,27375418915559e-11	3,51683197687406e-11	301/54840/8318/7555/1660/8880/3146/3148/3178/3181/3190/3192/3329/4172/4174/4175/4176/79035/4830/5093/5094/5422/5437/5886/5890/6117/6118/6119/6742/55388/4173/64710/55775/4904/51729/10923/2067/23168/54386/4436/10051	41
401	#4 d2	GO:0009055	electron transfer activity	39/1890	114/17697	1,42552509370432e-11	1,10533022650304e-09	9,09565808776521e-10	8574/57019/9377/1337/1340/1345/1347/9167/1350/1351/1537/8560/1738/2108/2109/2110/51022/10539/51218/55967/4697/91942/4722/26227/5860/6391/83442/7386/7388/1353/4726/6389/7384/10975/27089/4720/3420/6390/7296	39
402	#4 d2	GO:0004298	threonine-type endopeptidase activity	15/1890	21/17697	7,39206370657991e-11	4,9674668108217e-09	4,0876815444105e-09	5683/5687/5688/5690/5691/5692/5693/5694/5695/5686/5699/143471/5689/5698/5696	15
403	#4 d2	GO:0070003	threonine-type peptidase activity	15/1890	21/17697	7,39206370657991e-11	4,9674668108217e-09	4,0876815444105e-09	5683/5687/5688/5690/5691/5692/5693/5694/5695/5686/5699/143471/5689/5698/5696	15
404	#4 d2	GO:0051082	unfolded protein binding	41/1890	131/17697	1,05217199749057e-10	6,62868358419057e-09	5,45468114488531e-09	10939/9049/821/10576/7203/10575/22948/908/10574/10694/10036/3301/10049/3320/3326/51182/3312/3313/3329/3336/4869/10726/5478/5481/10450/9360/10728/10856/10772/6950/4676/134492/10131/10383/7265/6767/5201/6892/9804/1861/56886	41
406	#4 d2	GO:0048027	mRNA 5'-UTR binding	16/1890	25/17697	2,14977461124602e-10	1,20387378229777e-08	9,90656370562492e-09	22948/1654/26354/23367/4691/6154/6171/6125/6207/6208/6189/6201/26156/6470/10492/84294	16
407	#4 d2	GO:0044389	ubiquitin-like protein ligase binding	71/1890	308/17697	2,38745801108852e-10	1,26660930272486e-08	1,04228083808186e-08	71/55626/409/527/637/27101/891/10576/8451/3301/10059/25793/11345/8924/9146/3320/3326/3312/3313/3329/55353/81631/8883/55611/5036/5094/6118/6135/9349/6125/6233/57142/292/6772/6613/6950/7009/10155/10376/203068/7311/7334/7531/8454/1616/10613/2272/81502/4738/5707/2185/9978/8405/7314/11065/7323/22888/7384/7520/7319/7415/11337/7326/9588/9482/7345/7534/4720/4067/80196/51465	71
412	#4 d2	GO:0051287	NAD binding	21/1890	56/17697	1,18719080437163e-07	4,98620137836086e-06	4,10309804317915e-06	191/1488/1738/2597/2746/84656/3030/3417/3418/3939/3945/4723/23530/142/26227/5860/1487/3419/4720/3420/6652	21
413	#4 d2	GO:0003688	DNA replication origin binding	13/1890	24/17697	1,81226525590339e-07	7,30705351180247e-06	6,01290535432367e-06	8318/990/1660/3329/4172/4174/4175/4176/23594/5422/55388/4173/4998	13
414	#4 d2	GO:0016853	isomerase activity	39/1890	158/17697	4,10583570487236e-07	1,59180091942744e-05	1,30987794957062e-05	9049/10682/1891/1632/55556/51303/2280/2287/2288/2289/23770/51022/3329/3422/4282/10130/5223/5303/5478/5481/10450/9360/10728/285367/84881/63826/1736/10455/51477/5034/9601/55276/10026/5300/81567/51645/374887/5373/7155	39
415	#4 d2	GO:0045182	translation regulator activity	21/1890	60/17697	4,61562348279757e-07	1,72316610024443e-05	1,41797711674249e-05	708/7555/23191/1719/440275/9775/1978/23367/6134/6146/6208/51065/7298/10658/1153/27102/5610/1979/26986/5935/6470	21
417	#4 d2	GO:0001882	nucleoside binding	73/1890	389/17697	1,09150323658472e-06	3,6662354555748e-05	3,01691054614969e-05	81/100/378/381/285598/402/7818/1612/10059/4733/51143/1915/9343/2288/2746/2773/2778/26354/2935/23560/29083/3326/3845/54471/28512/4830/4831/9221/4860/5422/5431/8766/9230/5861/11031/10981/7879/4218/5879/5901/6009/387/22929/7846/10376/203068/375/9669/85476/29889/11321/51184/55149/5862/5869/5906/5908/84790/7277/7283/2771/10383/2768/55720/7284/8892/391/22931/56681/6729/29789/83871/5880	73
419	#4 d2	GO:0051536	iron-sulfur cluster binding	21/1890	63/17697	1,16388427161105e-06	3,6662354555748e-05	3,01691054614969e-05	50/54901/57019/493856/284106/2110/51022/10539/51218/122961/4723/27247/10101/5422/6188/7386/4728/2395/4720/6390/374291	21
420	#4 d2	GO:0051540	metal cluster binding	21/1890	63/17697	1,16388427161105e-06	3,6662354555748e-05	3,01691054614969e-05	50/54901/57019/493856/284106/2110/51022/10539/51218/122961/4723/27247/10101/5422/6188/7386/4728/2395/4720/6390/374291	21
429	#4 d2	GO:0031369	translation initiation factor binding	13/1890	32/17697	1,10748508982675e-05	0,000272279261108625	0,000224056033577273	1654/8893/8894/8662/8663/10480/1978/23367/6229/728689/8665/1979/1981	13
430	#4 d2	GO:0005048	signal sequence binding	16/1890	46/17697	1,16754194392136e-05	0,000280210066541126	0,000230582218498754	163/1173/11014/3838/23633/3837/9221/4928/55176/3839/3842/6730/6729/29927/9804/6727	16
431	#4 d2	GO:0140097	catalytic activity, acting on DNA	44/1890	213/17697	1,28569340423407e-05	0,000301390453829753	0,000248011359250047	328/54840/8318/1106/1653/1654/1660/1773/146956/2237/10146/2963/3159/3978/4172/4174/4175/4176/4350/4830/4968/5111/5422/5425/54107/10728/6188/8607/10856/1736/1786/4173/55775/7520/2547/7486/5810/56897/2067/5883/5984/51659/10714/7155	44
434	#4 d2	GO:0035257	nuclear hormone receptor binding	34/1890	152/17697	2,17475236147214e-05	0,000476554430513895	0,000392152142068661	81/8896/23019/1488/1655/2288/2521/3159/3728/9862/64210/142/5111/11331/5481/24148/5901/6772/6867/6872/7205/7533/54828/1616/2959/9324/11315/5579/22938/9967/9320/8031/10474/6605	34
435	#4 d2	GO:0001055	RNA polymerase II activity	7/1890	11/17697	3,50529683654278e-05	0,000751774300262791	0,000618627974735881	5431/5432/5434/5437/5439/5441/5435	7
436	#4 d2	GO:0061650	ubiquitin-like protein conjugating enzyme activity	14/1890	40/17697	3,77560326619855e-05	0,000792876685901696	0,000652450739860627	57448/6872/7329/7334/7336/11065/7323/140739/7327/7319/7326/10477/51465/7335	14
437	#4 d2	GO:0019001	guanyl nucleotide binding	68/1890	394/17697	4,40346121426327e-05	0,000887737780795476	0,000730511039334623	378/381/285598/402/7818/1612/10059/4733/51143/1915/9343/2288/2746/2773/2778/26354/2935/23560/29083/3326/3845/54471/28512/4830/4831/9221/5592/8766/9230/5861/11031/10981/7879/4218/5879/5901/6009/387/22929/7846/10376/203068/375/9669/85476/29889/11321/51184/5862/5869/5906/5908/84790/7277/7283/2771/10383/2768/55720/7284/8892/391/22931/56681/6729/29789/83871/5880	68
438	#4 d2	GO:0032561	guanyl ribonucleotide binding	68/1890	394/17697	4,40346121426327e-05	0,000887737780795476	0,000730511039334623	378/381/285598/402/7818/1612/10059/4733/51143/1915/9343/2288/2746/2773/2778/26354/2935/23560/29083/3326/3845/54471/28512/4830/4831/9221/5592/8766/9230/5861/11031/10981/7879/4218/5879/5901/6009/387/22929/7846/10376/203068/375/9669/85476/29889/11321/51184/5862/5869/5906/5908/84790/7277/7283/2771/10383/2768/55720/7284/8892/391/22931/56681/6729/29789/83871/5880	68
443	#4 d2	GO:0004386	helicase activity	34/1890	163/17697	9,71212420109668e-05	0,00172340321918347	0,00141817223967897	8318/1106/10521/1653/9188/9416/57062/55661/10212/1654/57696/1655/1665/55760/1660/9775/10146/2963/4172/4174/4175/4176/8607/10856/7919/9879/1973/4173/7520/2547/7486/56897/5984/51659	34
444	#4 d2	GO:0000400	four-way junction DNA binding	8/1890	16/17697	9,74543487038274e-05	0,00172340321918347	0,00141817223967897	3146/3148/3149/5890/7528/7486/2956/4436	8
445	#4 d2	GO:0023026	MHC class II protein complex binding	8/1890	16/17697	9,74543487038274e-05	0,00172340321918347	0,00141817223967897	972/975/3320/3326/3312/5315/7531/311	8
448	#4 d2	GO:0031072	heat shock protein binding	27/1890	119/17697	0,000113930979818719	0,00191404046095448	0,0015750458262658	10598/1385/1457/3301/10049/27000/23234/2288/2289/3066/3326/51182/3312/3313/84223/3837/151194/57026/5481/10728/6188/7019/1616/10960/10963/55898/6767	27
449	#4 d2	GO:0003713	transcription coactivator activity	56/1890	319/17697	0,00012660189841589	0,00209204448529864	0,00172152365749303	29777/86/87/81/9049/328/8896/10370/10987/1488/10521/1660/2521/2874/3159/3146/3148/3728/9862/64210/4802/4831/4869/4928/9124/24148/8607/6872/10915/10155/57492/1616/56943/133746/9112/11315/10084/5579/5715/79084/7528/22938/10011/9967/9321/10923/164684/6880/8031/25937/51188/23326/57178/10474/11243/6605	56
450	#4 d2	GO:0008022	protein C-terminus binding	37/1890	187/17697	0,000154980036920535	0,00251967543896612	0,00207341713231548	468/8815/991/10519/11151/1445/8655/2064/7430/4085/22919/4691/11331/5245/5515/10935/10055/8089/1487/6993/3839/4288/26986/2185/10963/9525/7520/2547/10971/7529/51534/2067/9784/10567/84324/7155/4436	37
456	#4 d2	GO:0008565	protein transporter activity	9/1890	22/17697	0,000241139800907176	0,00347241313306333	0,00285741598668954	5018/55176/10245/100287932/23480/10952/54543/29927/9804	9
460	#4 d2	GO:0022884	macromolecule transmembrane transporter activity	9/1890	23/17697	0,000358797432508813	0,00502316405512338	0,00413351428094948	220988/55176/10245/100287932/23480/10952/54543/29927/9804	9
463	#4 d2	GO:0031386	protein tag	6/1890	11/17697	0,000422657638900365	0,00568051866682091	0,00467444518531211	6233/6613/7311/4738/7314/59286	6
464	#4 d2	GO:0047485	protein N-terminus binding	24/1890	109/17697	0,000428329162160529	0,00568099730865544	0,00467483905515924	81/241/54840/8815/801/805/1457/1984/3065/25764/4331/10933/142/11331/6118/6227/84174/7040/1616/2966/10971/9368/11130/6605	24
465	#4 d2	GO:0044548	S100 protein binding	7/1890	15/17697	0,000464024642874893	0,00607450441581678	0,00499865233883002	488/27101/7430/311/302/8826/6277	7
466	#4 d2	GO:0050662	coenzyme binding	50/1890	291/17697	0,000474782336807572	0,00613564866028248	0,00504896736038282	34/55289/191/1488/1666/1718/1719/1738/2108/2110/2539/2597/2746/84656/3030/3067/3417/3418/3939/3945/4723/23530/27035/142/23042/26227/85007/5836/5860/6472/63826/1487/1622/1717/10455/2326/2330/3419/4942/55239/6389/9517/847/6470/56948/4720/3420/6652/5226/7296	50
467	#4 d2	GO:0031491	nucleosome binding	20/1890	85/17697	0,000510928786824952	0,00651919262176648	0,00536458206553048	60/86/3065/3066/3150/3183/50809/8028/26147/5928/11198/116092/3151/9324/4676/26155/7290/7443/6605/6749	20
471	#4 d2	GO:0140098	catalytic activity, acting on RNA	62/1890	386/17697	0,000688001392020553	0,00835548678502069	0,00687565119736456	328/79587/54901/23019/10521/1653/9188/9416/57062/55661/10212/1654/57696/1655/1665/55760/1660/9775/10436/51010/54512/5393/2193/2237/10146/55699/28987/4839/5073/9533/64425/5431/5432/5434/5437/5438/5439/171568/10248/54931/7919/9879/27292/115752/1973/23016/2091/57461/54888/5441/51651/51504/51067/440400/5435/51493/27044/8634/114034/79621/56915/54938	62
478	#4 d2	GO:0016765	transferase activity, transferring alkyl or aryl (other than methyl) groups	15/1890	58/17697	0,000880822201082345	0,00986520865212226	0,00811798706962442	241/2222/2224/2950/3145/4257/4258/6611/6723/1725/9446/326625/2342/2339/4144	15
480	#4 d2	GO:0055106	ubiquitin-protein transferase regulator activity	7/1890	17/17697	0,00115672913847653	0,0126737279520037	0,0104290910883238	550/991/6135/9349/6125/6201/26271	7
482	#4 d2	GO:0140104	molecular carrier activity	14/1890	54/17697	0,00126073334553975	0,0135193533223837	0,01112494822268	3048/3838/23633/3837/4706/5901/3839/11315/3842/81605/23214/1434/57510/2395	14
483	#4 d2	GO:0017025	TBP-class protein binding	8/1890	22/17697	0,00134613376400969	0,0142831877275975	0,0117535003439295	55832/23066/3185/5701/8607/10856/6872/2959	8
484	#4 d2	GO:0016209	antioxidant activity	19/1890	86/17697	0,00156197891582736	0,0164007786161872	0,0134960458955258	241/2882/2950/3048/4257/4258/10935/10549/6647/7295/9446/11315/6648/84817/847/9588/5052/51780/7296	19
485	#4 d2	GO:0097718	disordered domain specific binding	10/1890	33/17697	0,00173288463308188	0,0180077083520262	0,0148183732053014	801/805/7430/23770/2597/3320/3326/9817/6240/51645	10
486	#4 d2	GO:0042393	histone binding	35/1890	197/17697	0,00175278602294246	0,0180286562359796	0,0148356110212531	8125/10541/81611/55723/29028/1106/1163/7913/27000/84656/10765/8028/4678/23310/4869/26147/5757/11137/5928/6418/6772/11198/6872/9031/54828/1616/9918/26155/5579/114825/6944/7158/7443/2956/6749	35
487	#4 d2	GO:0004129	cytochrome-c oxidase activity	9/1890	28/17697	0,00185182764436146	0,0183004143678074	0,0150592382224647	9377/1337/1340/1345/1347/9167/1350/1351/4697	9
488	#4 d2	GO:0015002	heme-copper terminal oxidase activity	9/1890	28/17697	0,00185182764436146	0,0183004143678074	0,0150592382224647	9377/1337/1340/1345/1347/9167/1350/1351/4697	9
489	#4 d2	GO:0016676	oxidoreductase activity, acting on a heme group of donors, oxygen as acceptor	9/1890	28/17697	0,00185182764436146	0,0183004143678074	0,0150592382224647	9377/1337/1340/1345/1347/9167/1350/1351/4697	9
491	#4 d2	GO:0016776	phosphotransferase activity, phosphate group as acceptor	11/1890	39/17697	0,00197445007384235	0,0193227735381853	0,0159005279324248	51727/1841/117283/260425/4354/4830/4831/4833/8802/204/23262	11
492	#4 d2	GO:0005095	GTPase inhibitor activity	6/1890	14/17697	0,00206954026887381	0,0198675865811886	0,0163488494423315	402/2874/10788/5147/9162/8826	6
494	#4 d2	GO:0008121	ubiquinol-cytochrome-c reductase activity	5/1890	10/17697	0,0021950026604947	0,0201929109357321	0,0166165557825364	7386/7388/7384/10975/27089	5
496	#4 d2	GO:0016681	oxidoreductase activity, acting on diphenols and related substances as donors, cytochrome as acceptor	5/1890	10/17697	0,0021950026604947	0,0201929109357321	0,0166165557825364	7386/7388/7384/10975/27089	5
498	#4 d2	GO:0016796	exonuclease activity, active with either ribo- or deoxyribonucleic acids and producing 5'-phosphomonoesters	14/1890	57/17697	0,00220359147116124	0,0201929109357321	0,0166165557825364	328/54840/23019/51010/54512/5393/2237/5073/115752/23016/5810/114034/5883/56915	14
500	#4 d2	GO:0043539	protein serine/threonine kinase activator activity	9/1890	29/17697	0,00243394810674326	0,0219055329606894	0,018025856279264	51719/801/805/9802/1654/7040/8826/4515/64223	9
501	#4 d2	GO:0016646	oxidoreductase activity, acting on the CH-NH group of donors, NAD or NADP as acceptor	7/1890	19/17697	0,00247388138725027	0,0220678976844979	0,0181594646777197	1719/4522/10797/5860/25902/29920/441024	7
509	#4 d2	GO:0016616	oxidoreductase activity, acting on the CH-OH group of donors, NAD or NADP as acceptor	23/1890	119/17697	0,00346438756605124	0,0288603526163608	0,0237489117185592	8574/1488/51181/10901/2539/3030/3028/3417/3418/3614/3615/3939/3945/4191/50814/26227/51109/1487/51144/3419/3420/6652/5226	23
511	#4 d2	GO:0001094	TFIID-class transcription factor complex binding	5/1890	11/17697	0,00367195684515664	0,0296106599993431	0,0243663325809131	8607/10856/2091/51602/2067	5
513	#4 d2	GO:0047429	nucleoside-triphosphate diphosphatase activity	5/1890	11/17697	0,00367195684515664	0,0296106599993431	0,0243663325809131	79077/1660/1854/3704/55270	5
514	#4 d2	GO:0140142	nucleocytoplasmic carrier activity	9/1890	31/17697	0,00402745341695634	0,0322196273356507	0,0265132271726115	3838/23633/3837/5901/3839/3842/23214/1434/57510	9
519	#4 d2	GO:1904680	peptide transmembrane transporter activity	9/1890	32/17697	0,00508148073860413	0,0391002487367402	0,0321752255686626	55176/10245/100287932/23480/10952/54543/6892/29927/9804	9
520	#4 d2	GO:0005200	structural constituent of cytoskeleton	20/1890	102/17697	0,00520301529329657	0,0397321167851738	0,0326951838207153	60/71/10096/10095/10109/10094/10093/10092/1756/7846/10376/203068/8089/2038/4478/84790/7277/7283/7431/10383	20
521	#4 d2	GO:0016684	oxidoreductase activity, acting on peroxide as acceptor	13/1890	56/17697	0,00525690628799927	0,0398418160774681	0,0327854543327536	241/2882/2950/3048/4257/4258/10935/10549/11315/84817/847/9588/5052	13
522	#4 d2	GO:0019205	nucleobase-containing compound kinase activity	11/1890	44/17697	0,00549078780951425	0,0413038366566445	0,0339885372654928	51727/1716/1841/260425/4354/4830/4831/4833/8802/204/7371	11
525	#4 d2	GO:0097747	RNA polymerase activity	11/1890	45/17697	0,00658066682377226	0,0484183369223536	0,0398429923713603	9533/64425/5431/5432/5434/5437/5438/5439/171568/5441/5435	11
526	#3 d1	GO:0003735	structural constituent of ribosome	86/789	202/17697	2,43609963139674e-62	1,90015771248946e-59	1,60782575672185e-59	55052/11222/51258/54460/10240/4736/6134/6135/6136/23521/6137/9045/6138/6139/6142/6141/6143/6144/6146/200916/6147/9349/6152/6154/6157/6155/6158/6159/6156/6160/6161/6165/11224/6173/6166/25873/6168/6167/6169/6122/6171/6124/6125/6128/6130/6132/6133/6175/6176/6181/6204/6205/6206/6207/6208/6210/6209/6217/6218/6222/6223/6224/6227/6228/6229/6230/6231/6233/6232/6234/6235/6187/6189/6188/6191/6193/6194/6201…	86
527	#3 d1	GO:0019843	rRNA binding	25/789	63/17697	5,72100073620371e-18	2,23119028711945e-15	1,88793024294722e-15	1938/10436/90459/55052/5935/6135/6136/6147/9349/6167/6122/6125/6132/6133/6175/6205/6207/6208/6222/6188/6191/6193/6203/22868/51119	25
528	#3 d1	GO:0003954	NADH dehydrogenase activity	18/789	46/17697	3,48020958676082e-13	5,42912695534687e-11	4,59387665452428e-11	55967/51079/4696/4697/4700/4706/4708/4710/4712/4714/4715/4718/4722/4725/4729/4694/4709/4726	18
529	#3 d1	GO:0008137	NADH dehydrogenase (ubiquinone) activity	18/789	46/17697	3,48020958676082e-13	5,42912695534687e-11	4,59387665452428e-11	55967/51079/4696/4697/4700/4706/4708/4710/4712/4714/4715/4718/4722/4725/4729/4694/4709/4726	18
530	#3 d1	GO:0050136	NADH dehydrogenase (quinone) activity	18/789	46/17697	3,48020958676082e-13	5,42912695534687e-11	4,59387665452428e-11	55967/51079/4696/4697/4700/4706/4708/4710/4712/4714/4715/4718/4722/4725/4729/4694/4709/4726	18
531	#3 d1	GO:0009055	electron transfer activity	26/789	114/17697	4,12105074879243e-12	5,35736597343016e-10	4,53315582367167e-10	128/57019/1353/1327/9377/1329/1337/1340/1347/1350/1351/54205/55967/4697/4722/4729/83442/7296/7388/4726/10975/1345/1537/27089/29796/6392	26
532	#3 d1	GO:0043021	ribonucleoprotein complex binding	28/789	133/17697	4,93648425611255e-12	5,50065388538256e-10	4,65439944147755e-10	708/1460/1655/1660/1938/10209/27335/9775/1975/1984/90459/4830/4869/10465/5935/6176/6628/6632/6726/143244/4528/29789/3921/55759/3192/55176/6631/51119	28
533	#3 d1	GO:0045296	cadherin binding	45/789	331/17697	2,40753103892015e-11	2,34734276294714e-09	1,98621310710912e-09	226/50807/471/55971/829/10694/1010/1192/1501/1937/1938/2023/2194/26130/10755/2802/3326/3312/3728/3939/10606/11315/5093/5216/5315/5052/9588/5902/5901/9045/6138/6147/6152/6159/6128/6130/6231/6187/26135/1016/29789/7531/7529/11313/5694	45
536	#3 d1	GO:0051082	unfolded protein binding	25/789	131/17697	6,24113875068425e-10	4,4255347504852e-08	3,74468325041055e-08	10576/7203/10575/22948/908/10574/10694/3301/134266/3320/3326/7184/3312/3313/3329/4869/23386/5204/5478/10465/10728/6950/3336/10856/6767	25
537	#3 d1	GO:0044389	ubiquitin-like protein ligase binding	39/789	308/17697	4,15308580813408e-09	2,69950577528716e-07	2,28419719447375e-07	71/55626/27101/891/10576/3301/8924/3320/3326/3312/3313/3329/5036/5094/9588/5684/6135/9349/6125/6233/292/6613/6950/10376/203068/7311/7314/527/79139/10059/7316/7520/7531/8883/7167/10155/11065/7334/7332	39
538	#3 d1	GO:0003697	single-stranded DNA binding	22/789	113/17697	4,50290389900852e-09	2,70174233940511e-07	2,28608967180433e-07	7555/1660/3146/3148/3178/3181/3329/4171/4172/4175/4176/4292/4830/5093/5094/5422/5890/25939/4904/254394/3192/10592	22
541	#3 d1	GO:0048027	mRNA 5'-UTR binding	10/789	25/17697	5,20920171531271e-08	2,53948583621495e-06	2,14879570756649e-06	22948/4691/6154/6171/6125/6207/6208/6189/6201/10492	10
542	#3 d1	GO:0004129	cytochrome-c oxidase activity	10/789	28/17697	1,85121229699359e-07	7,44388998216133e-06	6,2986761387519e-06	1327/9377/1329/1337/1340/1347/1350/1351/4697/1345	10
543	#3 d1	GO:0015002	heme-copper terminal oxidase activity	10/789	28/17697	1,85121229699359e-07	7,44388998216133e-06	6,2986761387519e-06	1327/9377/1329/1337/1340/1347/1350/1351/4697/1345	10
544	#3 d1	GO:0016676	oxidoreductase activity, acting on a heme group of donors, oxygen as acceptor	10/789	28/17697	1,85121229699359e-07	7,44388998216133e-06	6,2986761387519e-06	1327/9377/1329/1337/1340/1347/1350/1351/4697/1345	10
547	#3 d1	GO:0045182	translation regulator activity	14/789	60/17697	2,80593130712022e-07	9,94830190706261e-06	8,41779392136067e-06	708/7555/1719/27102/9775/26986/51247/5935/6134/6146/6208/6203/1978/7298	14
550	#3 d1	GO:0004298	threonine-type endopeptidase activity	8/789	21/17697	1,82726178094213e-06	5,4817853428264e-05	4,63843375162234e-05	5682/5684/5686/5688/5689/5691/5692/5694	8
551	#3 d1	GO:0070003	threonine-type peptidase activity	8/789	21/17697	1,82726178094213e-06	5,4817853428264e-05	4,63843375162234e-05	5682/5684/5686/5688/5689/5691/5692/5694	8
552	#3 d1	GO:0023026	MHC class II protein complex binding	7/789	16/17697	2,74018917258266e-06	7,91610205412769e-05	6,69824019964651e-05	3320/3326/3312/5315/975/7531/972	7
553	#3 d1	GO:0031386	protein tag	6/789	11/17697	2,93730742170912e-06	8,18249924618969e-05	6,92365320831435e-05	6233/6613/7311/7314/7316/59286	6
554	#3 d1	GO:0003688	DNA replication origin binding	8/789	24/17697	5,86164863508254e-06	0,00015765813570222	0,000133403037901879	1660/3329/4171/4172/4175/4176/5422/254394	8
557	#3 d1	GO:0055106	ubiquitin-protein transferase regulator activity	6/789	17/17697	6,24770706865069e-05	0,00152287859798361	0,00128858958290921	6135/9349/6125/6201/991/7332	6
558	#3 d1	GO:0097718	disordered domain specific binding	8/789	33/17697	7,74574618076355e-05	0,00183081273363502	0,00154914923615271	801/805/1213/2597/3320/3326/4926/6240	8
559	#3 d1	GO:0016853	isomerase activity	19/789	158/17697	8,06375818820857e-05	0,00184992099611844	0,00156531776594637	84650/55556/2287/3329/4282/5303/5478/10465/10728/1736/10455/7167/10130/374887/441531/10682/7153/5223/6120	19
563	#3 d1	GO:0015078	proton transmembrane transporter activity	16/789	133/17697	0,000286559938887114	0,00588201979820918	0,00497709367540777	245973/51382/9296/1327/9377/1329/1337/1340/1347/1350/1351/4697/5250/527/9550/1345	16
564	#3 d1	GO:0016835	carbon-oxygen lyase activity	11/789	75/17697	0,000465831172879456	0,00931662345758912	0,00788329677180618	328/2023/55556/2194/2271/11315/84105/6188/7520/7167/2547	11
565	#3 d1	GO:0016887	ATPase activity	32/789	384/17697	0,000531288726242871	0,010360130161736	0,00876626398300737	483/245973/51382/9296/10694/1660/8655/2966/3320/3326/3312/3313/3329/24137/4171/4175/4176/4292/4637/5702/5890/527/9550/538/29789/5701/5928/10856/3833/9371/7153/56897	32
567	#3 d1	GO:0016681	oxidoreductase activity, acting on diphenols and related substances as donors, cytochrome as acceptor	4/789	10/17697	0,000663678346908073	0,0123254550140071	0,0104292311656983	7388/10975/27089/29796	4
574	#3 d1	GO:0042162	telomeric DNA binding	7/789	37/17697	0,00108808671168561	0,0173205639819342	0,0146558618308674	328/3178/3181/4691/7520/3184/2547	7
575	#3 d1	GO:0047485	protein N-terminus binding	13/789	109/17697	0,00112168969478042	0,0174983592385745	0,0148063039711015	8815/801/805/1984/2966/10933/11331/6227/142/84174/23524/10971/11130	13
578	#3 d1	GO:0016209	antioxidant activity	11/789	86/17697	0,00149407229919012	0,0218559968801901	0,0184935358216993	2876/2950/11315/5052/10935/9588/6647/7295/7296/4353/4258	11
586	#3 d1	GO:0017025	TBP-class protein binding	5/789	22/17697	0,00243109980927414	0,0305848040521586	0,0258794495825957	23066/2958/3185/5701/10856	5
588	#3 d1	GO:0035258	steroid hormone receptor binding	11/789	92/17697	0,00258038974671866	0,0314895496927189	0,0266450035861468	1655/64210/8031/11315/5111/11331/5901/142/22938/6881/2322	11
589	#3 d1	GO:0031369	translation initiation factor binding	6/789	32/17697	0,00258375792350514	0,0314895496927189	0,0266450035861468	8893/8894/10480/6229/1978/2733	6
591	#3 d1	GO:0044183	protein binding involved in protein folding	5/789	23/17697	0,00299387240775794	0,0353821284553212	0,0299387240775794	10576/3312/3313/3315/972	5
594	#3 d1	GO:0016684	oxidoreductase activity, acting on peroxide as acceptor	8/789	56/17697	0,00321231586604004	0,0363131358769743	0,0307264995882091	2876/2950/11315/5052/10935/9588/4353/4258	8
596	#3 d1	GO:0005092	GDP-dissociation inhibitor activity	4/789	15/17697	0,00360889335620669	0,0394864585956459	0,0334116188117004	397/2665/5902/29899	4
598	#3 d1	GO:0008022	protein C-terminus binding	17/789	187/17697	0,00428439664275724	0,0457784846760362	0,038735640879723	8815/11151/8655/4691/26986/11331/5245/10935/991/4926/54212/7520/10971/7529/29899/7153/2547	17
600	#3 d2	GO:0003735	structural constituent of ribosome	72/579	202/17697	2,52871975325824e-55	1,77516126678728e-52	1,50658461088859e-52	11222/4736/6134/6135/6136/23521/6137/9045/6138/6139/6142/6141/6143/6146/6147/9349/6152/6157/6155/6158/6159/6156/6160/6161/6165/11224/6173/6166/25873/6168/6167/6169/6122/6171/6124/6125/6128/6130/6132/6133/6175/6176/6181/6204/6205/6206/6207/6208/6209/6217/6218/6222/6223/6224/6227/6228/6230/6231/6232/6234/6187/6188/6191/6193/6194/6201/6202/3921/6235/7311/6154/6229	72
601	#3 d2	GO:0019843	rRNA binding	19/579	63/17697	7,23340415460411e-14	2,53892485826604e-11	2,15479302710838e-11	10436/5935/6135/6136/6147/9349/6167/6122/6125/6132/6133/6175/6205/6207/6208/6222/6188/6191/6193	19
602	#3 d2	GO:0045296	cadherin binding	35/579	331/17697	1,05473725925713e-09	2,1833956311081e-07	1,85305432179815e-07	226/55971/10694/1010/1192/1937/2023/26130/3326/3312/3728/3939/5093/5216/5315/5902/5901/9045/6138/6147/6152/6159/6128/6130/6231/6187/26135/7082/682/10755/10726/11315/7531/9588/29789	35
603	#3 d2	GO:0051082	unfolded protein binding	21/579	131/17697	1,63878353717245e-09	2,1833956311081e-07	1,85305432179815e-07	7203/10575/22948/908/10574/10694/3301/3320/3326/3312/3313/3329/3336/4869/23386/5478/10728/6950/7184/10726/84447	21
605	#3 d2	GO:0031625	ubiquitin protein ligase binding	32/579	290/17697	1,93231070207783e-09	2,1833956311081e-07	1,85305432179815e-07	71/55626/27101/3301/8924/3320/3326/3312/3313/3329/4738/5036/5094/6135/9349/6125/292/6950/7167/10376/203068/596/10613/11337/7311/7314/7531/7520/9978/9588/7323/6613	32
606	#3 d2	GO:0043021	ribonucleoprotein complex binding	21/579	133/17697	2,17717513073457e-09	2,1833956311081e-07	1,85305432179815e-07	708/1655/10209/27335/9775/1984/143244/3192/4830/4869/5935/6176/3921/6628/6726/6632/6634/6631/9221/29789/6728	21
607	#3 d2	GO:0003697	single-stranded DNA binding	19/579	113/17697	4,33373946025483e-09	3,80285637637361e-07	3,22749544013715e-07	7555/3146/3148/3178/3181/3192/3329/4172/4176/4292/4830/5093/5094/5890/6117/4174/4175/4904/5422	19
609	#3 d2	GO:0048027	mRNA 5'-UTR binding	9/579	25/17697	5,16308848988306e-08	3,62448811989791e-06	3,07611377397244e-06	22948/6171/6125/6207/6208/6201/4691/6154/10492	9
610	#3 d2	GO:0009055	electron transfer activity	17/579	114/17697	1,7460648177994e-07	1,11430682008653e-05	9,45715489832021e-06	1327/9377/1337/1340/1350/1351/54205/4697/4722/231/2109/3420/7388/27089/7296/6390/7386	17
613	#3 d2	GO:0004298	threonine-type endopeptidase activity	7/579	21/17697	3,01747168991472e-06	0,000141217675088009	0,00011985185799942	5689/5690/5691/5692/5693/5695/5686	7
614	#3 d2	GO:0070003	threonine-type peptidase activity	7/579	21/17697	3,01747168991472e-06	0,000141217675088009	0,00011985185799942	5689/5690/5691/5692/5693/5695/5686	7
615	#3 d2	GO:0045182	translation regulator activity	11/579	60/17697	3,34305436105755e-06	0,0001466765100914	0,000124484787392012	708/7555/1719/9775/26986/10605/5935/6134/6146/6208/7298	11
616	#3 d2	GO:0016209	antioxidant activity	13/579	86/17697	4,19255819652124e-06	0,000173127991409289	0,000146934237723283	4258/10935/6647/2876/2950/11315/3048/9588/9446/7296/7001/4353/6648	13
617	#3 d2	GO:0016835	carbon-oxygen lyase activity	12/579	75/17697	5,3452094715832e-06	0,000208463169391745	0,000176923307655912	328/1892/2023/55556/2271/3030/84105/6188/7167/11315/2547/7520	12
618	#3 d2	GO:0023026	MHC class II protein complex binding	6/579	16/17697	7,23290467507323e-06	0,000267236793784285	0,000226804656293155	972/3320/3326/3312/5315/7531	6
620	#3 d2	GO:0003688	DNA replication origin binding	7/579	24/17697	8,24509026914509e-06	0,000275621588997136	0,000233920856758703	3329/4172/4176/4174/4175/11143/5422	7
623	#3 d2	GO:0031386	protein tag	5/579	11/17697	1,4453617026931e-05	0,000422768298037732	0,000358804703387849	4738/7311/7314/6613/59286	5
625	#3 d2	GO:0004129	cytochrome-c oxidase activity	7/579	28/17697	2,51711401638246e-05	0,000631076442678745	0,000535596441079877	1327/9377/1337/1340/1350/1351/4697	7
626	#3 d2	GO:0015002	heme-copper terminal oxidase activity	7/579	28/17697	2,51711401638246e-05	0,000631076442678745	0,000535596441079877	1327/9377/1337/1340/1350/1351/4697	7
627	#3 d2	GO:0016676	oxidoreductase activity, acting on a heme group of donors, oxygen as acceptor	7/579	28/17697	2,51711401638246e-05	0,000631076442678745	0,000535596441079877	1327/9377/1337/1340/1350/1351/4697	7
630	#3 d2	GO:0016651	oxidoreductase activity, acting on NAD(P)H	13/579	107/17697	4,66341124797488e-05	0,00105603699873496	0,000896261720323864	1727/4697/4706/4714/4715/4718/4722/4725/27035/5230/10935/51079/7296	13
631	#3 d2	GO:0016684	oxidoreductase activity, acting on peroxide as acceptor	9/579	56/17697	7,74942940090266e-05	0,00170003107482302	0,00144282139503648	4258/10935/2876/2950/11315/3048/9588/7001/4353	9
633	#3 d2	GO:0008137	NADH dehydrogenase (ubiquinone) activity	8/579	46/17697	0,000108887192132657	0,00218396596791786	0,00185353836833334	4697/4706/4714/4715/4718/4722/4725/51079	8
639	#3 d2	GO:0005200	structural constituent of cytoskeleton	11/579	102/17697	0,000504072428806326	0,00884647112555101	0,00750802617643106	60/71/10095/10094/1756/7846/10376/203068/2038/84790/4478	11
640	#3 d2	GO:0031369	translation initiation factor binding	6/579	32/17697	0,000524042797298887	0,00897263521228826	0,0076151020095294	8893/8663/728689/10480/8894/6229	6
646	#3 d2	GO:0005092	GDP-dissociation inhibitor activity	4/579	15/17697	0,00116073049582273	0,0173368682567566	0,0147138513020306	397/2665/5902/29899	4
648	#3 d2	GO:0055106	ubiquitin-protein transferase regulator activity	4/579	17/17697	0,0019212675861602	0,0272299778786503	0,0231101626620424	6135/9349/6125/6201	4
649	#3 d2	GO:0090079	translation regulator activity, nucleic acid binding	5/579	28/17697	0,00193945711386398	0,0272299778786503	0,0231101626620424	708/1719/26986/10605/7298	5
650	#3 d2	GO:0016853	isomerase activity	13/579	158/17697	0,00210064775465106	0,0289147985051969	0,0245400749046955	10682/1891/55556/2280/3329/4282/5223/10026/5303/5478/10728/7167/374887	13
652	#3 d2	GO:0001882	nucleoside binding	24/579	389/17697	0,00231795909545997	0,0307020242455264	0,0260568986699175	375/381/1915/2778/3326/92170/28512/4830/4831/7879/5880/5901/387/391/7846/10376/203068/1612/84790/7284/377/9221/29789/5422	24
656	#3 d2	GO:0019001	guanyl nucleotide binding	24/579	394/17697	0,00273271531179932	0,0330752784290194	0,0280710865059604	375/381/1915/2778/3326/92170/28512/4830/4831/7879/5880/5901/387/391/7846/10376/203068/1612/84790/7284/377/5592/9221/29789	24
657	#3 d2	GO:0032561	guanyl ribonucleotide binding	24/579	394/17697	0,00273271531179932	0,0330752784290194	0,0280710865059604	375/381/1915/2778/3326/92170/28512/4830/4831/7879/5880/5901/387/391/7846/10376/203068/1612/84790/7284/377/5592/9221/29789	24
659	#3 d2	GO:0008121	ubiquinol-cytochrome-c reductase activity	3/579	10/17697	0,00352020466911936	0,0392251377416157	0,0332904902710369	7388/27089/7386	3
660	#3 d2	GO:0016681	oxidoreductase activity, acting on diphenols and related substances as donors, cytochrome as acceptor	3/579	10/17697	0,00352020466911936	0,0392251377416157	0,0332904902710369	7388/27089/7386	3
661	#3 d2	GO:0030957	Tat protein binding	3/579	10/17697	0,00352020466911936	0,0392251377416157	0,0332904902710369	60/3301/4869	3
668	#3 d2	GO:0008199	ferric iron binding	3/579	11/17697	0,00472347237945007	0,0473696801481993	0,0402027874702066	2495/2512/6241	3
670	#5 d1	GO:0003735	structural constituent of ribosome	78/396	202/17697	1,34208783526191e-76	8,18673579509763e-74	6,99298398373309e-74	4736/6134/6135/6136/23521/6137/9045/6138/6139/6142/6141/6143/6146/6147/9349/6152/6154/6157/6155/6158/6159/6156/6160/6161/6165/11224/6173/25873/6168/6167/6169/6122/6124/6125/6128/6130/6132/6133/6175/6176/6181/6204/6206/6207/6208/6210/6209/6217/6218/6222/6223/6224/6227/6228/6229/6231/6233/6234/6235/6187/6189/6188/6191/6193/6194/6201/6202/3921/64979/6164/6166/6171/6129/6205/6232/6230/7311/9801	78
671	#5 d1	GO:0019843	rRNA binding	19/396	63/17697	7,18139365083763e-17	2,19032506350548e-14	1,87094203008665e-14	10436/5935/6135/6136/6147/9349/6167/6122/6125/6132/6133/6175/6207/6208/6222/6188/6191/6193/6205	19
672	#5 d1	GO:0044389	ubiquitin-like protein ligase binding	29/396	308/17697	7,25173748768889e-11	1,47451995583007e-08	1,25951230049333e-08	71/55626/6790/891/8924/3320/3326/3312/3329/5094/6135/9349/6125/6233/10376/3301/6950/7167/7314/7531/7311/203068/7334/81631/2932/8975/6613/292/11065	29
674	#5 d1	GO:0048027	mRNA 5'-UTR binding	9/396	25/17697	1,91208482059859e-09	2,33274348113028e-07	1,99259365515011e-07	22948/6154/6125/6207/6208/6189/6201/4691/6171	9
675	#5 d1	GO:0045296	cadherin binding	25/396	331/17697	1,25873162598513e-07	1,27971048641821e-05	1,09310904361866e-05	55971/10694/1010/1937/2023/26130/3326/3312/3728/5216/5902/5901/9045/6138/6147/6152/6159/6128/6130/6231/6187/23499/6164/7531/9133	25
676	#5 d1	GO:0051082	unfolded protein binding	15/396	131/17697	2,4424829149795e-07	2,12844939733928e-05	1,81808878633812e-05	22948/10694/3320/3326/3312/3329/3336/4869/5478/10574/3301/23386/6950/5201/10383	15
677	#5 d1	GO:0043021	ribonucleoprotein complex binding	15/396	133/17697	2,98227293264855e-07	2,27398311114452e-05	1,94240144955399e-05	708/10209/27335/1984/143244/4830/4869/5935/6176/3921/6628/6726/2146/6632/219402	15
678	#5 d1	GO:0031386	protein tag	5/396	11/17697	2,26192626164279e-06	0,000153308335511345	0,000130953625674057	6233/7314/7311/6613/59286	5
680	#5 d1	GO:0023026	MHC class II protein complex binding	5/396	16/17697	1,94946658100185e-05	0,00108106783128284	0,000923431538369297	972/3320/3326/3312/7531	5
682	#5 d1	GO:0003697	single-stranded DNA binding	11/396	113/17697	4,61962228079586e-05	0,00203064474827288	0,00173454555719599	3146/3178/3181/3329/4830/5094/5890/4176/4292/4904/3148	11
683	#5 d1	GO:0031720	haptoglobin binding	4/396	10/17697	4,6604961435771e-05	0,00203064474827288	0,00173454555719599	3039/3040/3043/3045	4
686	#5 d1	GO:0140104	molecular carrier activity	7/396	54/17697	0,000190607827912417	0,00664239220701417	0,00567382940892496	3039/3040/5901/3043/3045/3838/4706	7
688	#5 d1	GO:0005344	oxygen carrier activity	4/396	14/17697	0,000206894183497163	0,00664239220701417	0,00567382940892496	3039/3040/3043/3045	4
689	#5 d1	GO:0035173	histone kinase activity	4/396	17/17697	0,000466420229278595	0,0124738853088706	0,0106550012560672	6790/891/9212/983	4
691	#5 d1	GO:0055106	ubiquitin-protein transferase regulator activity	4/396	17/17697	0,000466420229278595	0,0124738853088706	0,0106550012560672	6135/9349/6125/6201	4
692	#5 d1	GO:0005200	structural constituent of cytoskeleton	9/396	102/17697	0,000470326823121349	0,0124738853088706	0,0106550012560672	60/71/10094/1756/7846/10376/286/203068/10383	9
693	#5 d1	GO:0016209	antioxidant activity	8/396	86/17697	0,00067865595896155	0,0172491722902727	0,0147339780564021	3039/3040/3043/3045/4258/6647/7295/7296	8
697	#5 d1	GO:0009055	electron transfer activity	9/396	114/17697	0,00105309724825085	0,022942475765465	0,0195971104467734	1327/9377/1337/1350/4729/4726/27089/7388/7296	9
698	#5 d1	GO:0019825	oxygen binding	5/396	36/17697	0,00116469600934308	0,02413532889688	0,0206160272717094	79747/3039/3040/3043/3045	5
699	#5 d1	GO:0030957	Tat protein binding	3/396	10/17697	0,00118698338837115	0,02413532889688	0,0206160272717094	60/4869/3301	3
700	#5 d1	GO:0031072	heat shock protein binding	9/396	119/17697	0,00142565016020294	0,0280531160556062	0,0239625408930545	22826/3326/3312/84223/6188/983/3301/7266/10953	9
701	#5 d1	GO:0044183	protein binding involved in protein folding	4/396	23/17697	0,00156069887188208	0,0287977989381964	0,0245986375744732	972/3312/5201/3315	4
703	#5 d1	GO:0099186	structural constituent of postsynapse	3/396	11/17697	0,00160512321950603	0,0287977989381964	0,0245986375744732	60/71/1740	3
705	#5 d1	GO:0016668	oxidoreductase activity, acting on a sulfur group of donors, NAD(P) as acceptor	3/396	12/17697	0,00210482677095269	0,0356651202855872	0,030464598000631	7295/5230/7296	3
706	#5 d1	GO:0045182	translation regulator activity	6/396	60/17697	0,00218423485468551	0,0360103584150854	0,0307594951086579	708/5935/6134/6146/6208/7298	6
707	#5 d1	GO:0043177	organic acid binding	12/396	205/17697	0,00230554818819933	0,036840518449891	0,0314686050607352	341/708/945/2917/3039/3040/4831/55289/3043/3045/7298/4706	12
709	#5 d1	GO:0004129	cytochrome-c oxidase activity	4/396	28/17697	0,00330465939058357	0,0477880911372347	0,0408198535167061	1327/9377/1337/1350	4
710	#5 d1	GO:0015002	heme-copper terminal oxidase activity	4/396	28/17697	0,00330465939058357	0,0477880911372347	0,0408198535167061	1327/9377/1337/1350	4
711	#5 d1	GO:0016676	oxidoreductase activity, acting on a heme group of donors, oxygen as acceptor	4/396	28/17697	0,00330465939058357	0,0477880911372347	0,0408198535167061	1327/9377/1337/1350	4
713	#5 d2	GO:0003735	structural constituent of ribosome	80/595	202/17697	7,75037071290779e-65	5,55701580115489e-62	4,7562801322371e-62	11222/51258/4736/6134/6135/6136/23521/6137/9045/6138/6139/6142/6141/6143/6144/6146/200916/6147/9349/6152/6154/6157/6155/6158/6159/6156/6160/6161/6165/11224/6173/25873/6168/6167/6169/6122/6171/6124/6125/6128/6130/6132/6133/6175/6176/6181/6204/6205/6206/6207/6208/6210/6209/6217/6218/6222/6223/6224/6227/6228/6229/6230/6231/6233/6232/6234/6235/6187/6189/6188/6191/6193/6194/6201/6202/3921/64951/7311/5…	80
714	#5 d2	GO:0019843	rRNA binding	22/595	63/17697	3,81787431078088e-17	1,36870794041494e-14	1,17148459115013e-14	9188/10436/2971/5935/6135/6136/6147/9349/6167/6122/6125/6132/6133/6175/6205/6207/6208/6222/6188/6191/6193/6203	22
715	#5 d2	GO:0051082	unfolded protein binding	24/595	131/17697	1,05681498841753e-11	2,43333017495306e-09	2,08270056815332e-09	821/10576/7203/10575/22948/908/10574/3301/3320/3326/3312/3329/3336/4869/23386/5478/10465/10728/6950/7184/3309/5479/10726/10383	24
716	#5 d2	GO:0031625	ubiquitin protein ligase binding	36/595	290/17697	1,35750637375345e-11	2,43333017495306e-09	2,08270056815332e-09	71/55626/6790/27101/10576/3301/2272/8924/3320/3326/3312/3329/4738/5094/9588/6135/9349/6125/6233/292/6613/6950/7167/10376/203068/3309/9978/7311/7314/7531/7323/55353/5036/7316/10155/3757	36
718	#5 d2	GO:0045296	cadherin binding	37/595	331/17697	1,53047394483544e-10	1,82891636407835e-08	1,56537949094572e-08	55971/1010/1192/1937/2023/26130/2802/3326/3312/3728/3939/5093/5216/5315/9588/5694/5902/5901/9045/6138/6147/6152/6159/6128/6130/6231/6187/26135/1936/7458/3309/7529/7531/10528/10726/2194/3799	37
719	#5 d2	GO:0016651	oxidoreductase activity, acting on NAD(P)H	20/595	107/17697	3,87084058342846e-10	3,96484671188315e-08	3,39353392502074e-08	873/4694/4696/4697/4706/4710/4712/4715/4718/4722/4725/27035/5230/10935/1727/51079/4714/4726/7296/7295	20
721	#5 d2	GO:0008137	NADH dehydrogenase (ubiquinone) activity	13/595	46/17697	2,26063643072648e-09	1,62087632083089e-07	1,38731688327741e-07	4694/4696/4697/4706/4710/4712/4715/4718/4722/4725/51079/4714/4726	13
723	#5 d2	GO:0043021	ribonucleoprotein complex binding	21/595	133/17697	3,52962888679819e-09	2,12028041621719e-07	1,81475957227427e-07	708/1655/10209/27335/1984/143244/4830/4869/10465/5935/6176/3921/6628/6632/6634/6726/7458/3192/3309/9775/6626	21
724	#5 d2	GO:0048027	mRNA 5'-UTR binding	10/595	25/17697	3,54858647065638e-09	2,12028041621719e-07	1,81475957227427e-07	22948/4691/6154/6171/6125/6207/6208/6189/6201/10492	10
726	#5 d2	GO:0045182	translation regulator activity	14/595	60/17697	8,43904439381042e-09	4,32199630740148e-07	3,69922021172291e-07	708/7555/1719/51247/5935/6134/6146/6208/27102/3658/26986/9775/7298/6203	14
727	#5 d2	GO:0031386	protein tag	7/595	11/17697	1,37634072968781e-08	6,57890868790772e-07	5,6309238274245e-07	4738/6233/6613/59286/7311/7314/7316	7
729	#5 d2	GO:0003697	single-stranded DNA binding	16/595	113/17697	1,17749213835841e-06	4,96624625413518e-05	4,25063725487897e-05	7555/3146/3148/3178/3181/3329/4176/4292/4830/5093/5094/5890/3192/4171/4904/5422	16
730	#5 d2	GO:0009055	electron transfer activity	16/595	114/17697	1,32783839058366e-06	5,28922292249156e-05	4,52707474684369e-05	1327/9377/1337/1340/1347/1350/1351/4697/4722/4726/7388/7386/26227/7296/27089/29796	16
732	#5 d2	GO:0004129	cytochrome-c oxidase activity	8/595	28/17697	2,6692421578496e-06	8,69930285080982e-05	7,44578075610677e-05	1327/9377/1337/1340/1347/1350/1351/4697	8
733	#5 d2	GO:0015002	heme-copper terminal oxidase activity	8/595	28/17697	2,6692421578496e-06	8,69930285080982e-05	7,44578075610677e-05	1327/9377/1337/1340/1347/1350/1351/4697	8
734	#5 d2	GO:0016676	oxidoreductase activity, acting on a heme group of donors, oxygen as acceptor	8/595	28/17697	2,6692421578496e-06	8,69930285080982e-05	7,44578075610677e-05	1327/9377/1337/1340/1347/1350/1351/4697	8
738	#5 d2	GO:0023026	MHC class II protein complex binding	6/595	16/17697	8,45672850195376e-06	0,000233210551380802	0,00019960618285988	972/3320/3326/3312/5315/7531	6
740	#5 d2	GO:0016853	isomerase activity	17/595	158/17697	2,41096267826434e-05	0,000617378657255547	0,000528417759935379	1891/55556/2280/3329/4282/10026/5303/5478/10465/10728/7167/5223/5479/10130/2288/374887/2923	17
742	#5 d2	GO:0004298	threonine-type endopeptidase activity	6/595	21/17697	4,96324982714304e-05	0,00114795165356825	0,000982538081230694	5692/5694/5688/5689/5695/5686	6
743	#5 d2	GO:0070003	threonine-type peptidase activity	6/595	21/17697	4,96324982714304e-05	0,00114795165356825	0,000982538081230694	5692/5694/5688/5689/5695/5686	6
747	#5 d2	GO:0016209	antioxidant activity	11/595	86/17697	0,000140716546264639	0,00287667514027214	0,0024621619419785	2950/3043/10935/9588/3045/4258/10549/7296/7001/6647/7295	11
750	#5 d2	GO:0005200	structural constituent of cytoskeleton	12/595	102/17697	0,000159966388220548	0,00301831316721402	0,0025833907017335	60/71/10109/10094/1756/7846/10376/203068/10095/84790/287/10383	12
751	#5 d2	GO:0016835	carbon-oxygen lyase activity	10/595	75/17697	0,000198375051729537	0,00364704902795072	0,00312152915407072	328/2023/55556/84105/6188/7167/2547/2271/3658/2194	10
752	#5 d2	GO:0008121	ubiquinol-cytochrome-c reductase activity	4/595	10/17697	0,000225977882654133	0,00395185711861009	0,00338241606129294	7388/7386/27089/29796	4
753	#5 d2	GO:0016681	oxidoreductase activity, acting on diphenols and related substances as donors, cytochrome as acceptor	4/595	10/17697	0,000225977882654133	0,00395185711861009	0,00338241606129294	7388/7386/27089/29796	4
754	#5 d2	GO:0004601	peroxidase activity	8/595	52/17697	0,00031765469615499	0,00538813362188939	0,00461173295391839	2950/3043/10935/9588/3045/4258/10549/7001	8
767	#5 d2	GO:0042162	telomeric DNA binding	6/595	37/17697	0,00134655348065578	0,0175541608296399	0,0150247019946855	328/3178/3181/3184/4691/2547	6
770	#5 d2	GO:0055106	ubiquitin-protein transferase regulator activity	4/595	17/17697	0,00212288725274787	0,0262432786244866	0,0224617653058441	6135/9349/6125/6201	4
771	#5 d2	GO:0090079	translation regulator activity, nucleic acid binding	5/595	28/17697	0,00218514558789156	0,0265550743477669	0,0227286329659372	708/1719/51247/26986/7298	5
773	#5 d2	GO:0051287	NAD binding	7/595	56/17697	0,00260520665595443	0,0306218552839234	0,0262094129494639	2597/3939/3945/1727/3421/26227/4190	7
776	#5 d2	GO:0030957	Tat protein binding	3/595	10/17697	0,00380234695024369	0,0425981681769488	0,0364600044735538	60/3301/4869	3
778	#5 d2	GO:0097718	disordered domain specific binding	5/595	33/17697	0,00459689402158039	0,0499389850526234	0,042743049674344	801/805/2597/3320/3326	5
