# Supplementary material for: Global genome decompaction leads to stochastic activation of gene expression as a first step toward fate commitment in human hematopoietic cells
Source: PLoS Biol. 2022 Oct 26;20(10):e3001849. doi: 10.1371/journal.pbio.3001849 (PMC9604949; doi:10.1371/journal.pbio.3001849)
Supplement: S4 Table — This table indicates the number of unique pairs of sequence reads and the number of peaks detected after downsampling in each donor at each time point. (CSV) [file pbio.3001849.s010.csv]

Donor	Time	Unique pairs of reads detected	Nb peaks detected after downsampling	Nb common peaks between donors
1	0h	8 391 299	66155	46942
2	0h	14 310 319	72075	46942
3	0h	15 701 894	66708	46942
1	5h	13 372 383	60734	47023
2	5h	17 359 415	78486	47023
3	5h	14 998 407	68173	47023
1	24h	16 460 386	54288	38711
2	24h	19 605 272	70713	38711
3	24h	11 588 529	65096	38711
1	48h	8 569 939	50404	29255
2	48h	14 513 711	55249	29255
3	48h	12 665 206	49219	29255
