# Supplementary material for: Global genome decompaction leads to stochastic activation of gene expression as a first step toward fate commitment in human hematopoietic cells
Source: PLoS Biol. 2022 Oct 26;20(10):e3001849. doi: 10.1371/journal.pbio.3001849 (PMC9604949; doi:10.1371/journal.pbio.3001849)
Supplement: S5 Table — Extensive list of tested motifs and statistics found in peak sequences at each time point. The peak sequences were scanned by HOMER for “known motifs”. Complete HOMER outputs are available on NCBI public repository. (CSV) [file pbio.3001849.s011.csv]

Time	Motif Name	Consensus	P-value	Log P-value	q-value (Benjamini)	# of Target Sequences with Motif(of 43107)	% of Target Sequences with Motif	# of Background Sequences with Motif(of 42438)	% of Background Sequences with Motif
0h	CTCF(Zf)/CD4+-CTCF-ChIP-Seq(Barski_et_al.)/Homer	AYAGTGCCMYCTRGTGGCCA	1e-2126	-4.896e+03	0.0000	5647.0	13.10%	1094.9	2.58%
0h	Fli1(ETS)/CD8-FLI-ChIP-Seq(GSE20898)/Homer	NRYTTCCGGH	1e-1907	-4.392e+03	0.0000	20166.0	46.77%	10921.5	25.77%
0h	Etv2(ETS)/ES-ER71-ChIP-Seq(GSE59402)/Homer	NNAYTTCCTGHN	1e-1824	-4.201e+03	0.0000	16885.0	39.16%	8449.3	19.94%
0h	ETS1(ETS)/Jurkat-ETS1-ChIP-Seq(GSE17954)/Homer	ACAGGAAGTG	1e-1812	-4.174e+03	0.0000	18311.0	42.47%	9597.1	22.65%
0h	Elf4(ETS)/BMDM-Elf4-ChIP-Seq(GSE88699)/Homer	ACTTCCKGKT	1e-1810	-4.169e+03	0.0000	17989.0	41.72%	9344.9	22.05%
0h	ETV1(ETS)/GIST48-ETV1-ChIP-Seq(GSE22441)/Homer	AACCGGAAGT	1e-1711	-3.940e+03	0.0000	21674.0	50.27%	12634.3	29.81%
0h	ERG(ETS)/VCaP-ERG-ChIP-Seq(GSE14097)/Homer	ACAGGAAGTG	1e-1654	-3.810e+03	0.0000	23064.0	53.49%	14000.3	33.04%
0h	PU.1(ETS)/ThioMac-PU.1-ChIP-Seq(GSE21512)/Homer	AGAGGAAGTG	1e-1615	-3.720e+03	0.0000	10322.0	23.94%	4100.2	9.68%
0h	GABPA(ETS)/Jurkat-GABPa-ChIP-Seq(GSE17954)/Homer	RACCGGAAGT	1e-1584	-3.648e+03	0.0000	16400.0	38.04%	8540.3	20.15%
0h	BORIS(Zf)/K562-CTCFL-ChIP-Seq(GSE32465)/Homer	CNNBRGCGCCCCCTGSTGGC	1e-1423	-3.279e+03	0.0000	7709.0	17.88%	2719.4	6.42%
0h	ELF5(ETS)/T47D-ELF5-ChIP-Seq(GSE30407)/Homer	ACVAGGAAGT	1e-1392	-3.206e+03	0.0000	13289.0	30.82%	6540.8	15.43%
0h	ETV4(ETS)/HepG2-ETV4-ChIP-Seq(ENCODE)/Homer	ACCGGAAGTG	1e-1323	-3.047e+03	0.0000	19083.0	44.26%	11337.3	26.75%
0h	SpiB(ETS)/OCILY3-SPIB-ChIP-Seq(GSE56857)/Homer	AAAGRGGAAGTG	1e-1294	-2.980e+03	0.0000	6397.0	14.84%	2104.4	4.97%
0h	ELF3(ETS)/PDAC-ELF3-ChIP-Seq(GSE64557)/Homer	ANCAGGAAGT	1e-1269	-2.924e+03	0.0000	12392.0	28.74%	6112.7	14.42%
0h	EHF(ETS)/LoVo-EHF-ChIP-Seq(GSE49402)/Homer	AVCAGGAAGT	1e-1226	-2.824e+03	0.0000	18786.0	43.57%	11334.9	26.75%
0h	Ets1-distal(ETS)/CD4+-PolII-ChIP-Seq(Barski_et_al.)/Homer	MACAGGAAGT	1e-1185	-2.729e+03	0.0000	6412.0	14.87%	2236.3	5.28%
0h	EWS:ERG-fusion(ETS)/CADO_ES1-EWS:ERG-ChIP-Seq(SRA014231)/Homer	ATTTCCTGTN	1e-1130	-2.603e+03	0.0000	11717.0	27.17%	5890.5	13.90%
0h	EWS:FLI1-fusion(ETS)/SK_N_MC-EWS:FLI1-ChIP-Seq(SRA014231)/Homer	VACAGGAAAT	1e-1126	-2.593e+03	0.0000	10861.0	25.19%	5270.4	12.44%
0h	ELF1(ETS)/Jurkat-ELF1-ChIP-Seq(SRA014231)/Homer	AVCCGGAAGT	1e-894	-2.059e+03	0.0000	11042.0	25.61%	5895.7	13.91%
0h	Elk4(ETS)/Hela-Elk4-ChIP-Seq(GSE31477)/Homer	NRYTTCCGGY	1e-858	-1.978e+03	0.0000	11438.0	26.53%	6283.8	14.83%
0h	Elk1(ETS)/Hela-Elk1-ChIP-Seq(GSE31477)/Homer	HACTTCCGGY	1e-853	-1.964e+03	0.0000	11469.0	26.60%	6322.0	14.92%
0h	ETS(ETS)/Promoter/Homer	AACCGGAAGT	1e-821	-1.891e+03	0.0000	7662.0	17.77%	3583.5	8.46%
0h	RUNX(Runt)/HPC7-Runx1-ChIP-Seq(GSE22178)/Homer	SAAACCACAG	1e-755	-1.740e+03	0.0000	9884.0	22.92%	5342.2	12.61%
0h	RUNX1(Runt)/Jurkat-RUNX1-ChIP-Seq(GSE29180)/Homer	AAACCACARM	1e-697	-1.607e+03	0.0000	12716.0	29.49%	7738.7	18.26%
0h	RUNX-AML(Runt)/CD4+-PolII-ChIP-Seq(Barski_et_al.)/Homer	GCTGTGGTTW	1e-570	-1.314e+03	0.0000	9361.0	21.71%	5422.7	12.80%
0h	RUNX2(Runt)/PCa-RUNX2-ChIP-Seq(GSE33889)/Homer	NWAACCACADNN	1e-531	-1.223e+03	0.0000	10174.0	23.60%	6185.4	14.60%
0h	SPDEF(ETS)/VCaP-SPDEF-ChIP-Seq(SRA014231)/Homer	ASWTCCTGBT	1e-522	-1.204e+03	0.0000	13016.0	30.19%	8568.5	20.22%
0h	ETS:E-box(ETS,bHLH)/HPC7-Scl-ChIP-Seq(GSE22178)/Homer	AGGAARCAGCTG	1e-473	-1.089e+03	0.0000	2291.0	5.31%	719.1	1.70%
0h	ETS:RUNX(ETS,Runt)/Jurkat-RUNX1-ChIP-Seq(GSE17954)/Homer	RCAGGATGTGGT	1e-347	-7.991e+02	0.0000	2356.0	5.46%	910.1	2.15%
0h	IRF2(IRF)/Erythroblas-IRF2-ChIP-Seq(GSE36985)/Homer	GAAASYGAAASY	1E-304	-7.015e+02	0.0000	2155.0	5.00%	850.7	2.01%
0h	IRF8(IRF)/BMDM-IRF8-ChIP-Seq(GSE77884)/Homer	GRAASTGAAAST	1E-279	-6.443e+02	0.0000	4984.0	11.56%	2889.9	6.82%
0h	Fosl2(bZIP)/3T3L1-Fosl2-ChIP-Seq(GSE56872)/Homer	NATGASTCABNN	1E-262	-6.036e+02	0.0000	3873.0	8.98%	2106.6	4.97%
0h	Jun-AP1(bZIP)/K562-cJun-ChIP-Seq(GSE31477)/Homer	GATGASTCATCN	1E-253	-5.842e+02	0.0000	3047.0	7.07%	1533.8	3.62%
0h	Fra2(bZIP)/Striatum-Fra2-ChIP-Seq(GSE43429)/Homer	GGATGACTCATC	1E-253	-5.837e+02	0.0000	5098.0	11.82%	3060.8	7.22%
0h	Bach2(bZIP)/OCILy7-Bach2-ChIP-Seq(GSE44420)/Homer	TGCTGAGTCA	1E-251	-5.802e+02	0.0000	2596.0	6.02%	1226.8	2.89%
0h	Sp1(Zf)/Promoter/Homer	GGCCCCGCCCCC	1E-251	-5.798e+02	0.0000	8362.0	19.39%	5723.3	13.50%
0h	Fos(bZIP)/TSC-Fos-ChIP-Seq(GSE110950)/Homer	NDATGASTCAYN	1E-249	-5.745e+02	0.0000	6050.0	14.03%	3827.8	9.03%
0h	Bach1(bZIP)/K562-Bach1-ChIP-Seq(GSE31477)/Homer	AWWNTGCTGAGTCAT	1E-234	-5.406e+02	0.0000	1075.0	2.49%	322.0	0.76%
0h	Fra1(bZIP)/BT549-Fra1-ChIP-Seq(GSE46166)/Homer	NNATGASTCATH	1E-227	-5.229e+02	0.0000	5736.0	13.30%	3659.1	8.63%
0h	NF-E2(bZIP)/K562-NFE2-ChIP-Seq(GSE31477)/Homer	GATGACTCAGCA	1E-225	-5.203e+02	0.0000	1132.0	2.63%	361.4	0.85%
0h	NFE2L2(bZIP)/HepG2-NFE2L2-ChIP-Seq(Encode)/Homer	AWWWTGCTGAGTCAT	1E-225	-5.192e+02	0.0000	991.0	2.30%	288.9	0.68%
0h	IRF1(IRF)/PBMC-IRF1-ChIP-Seq(GSE43036)/Homer	GAAAGTGAAAGT	1E-223	-5.151e+02	0.0000	2461.0	5.71%	1193.0	2.82%
0h	JunB(bZIP)/DendriticCells-Junb-ChIP-Seq(GSE36099)/Homer	RATGASTCAT	1E-217	-5.009e+02	0.0000	5611.0	13.01%	3595.9	8.49%
0h	PU.1:IRF8(ETS:IRF)/pDC-Irf8-ChIP-Seq(GSE66899)/Homer	GGAAGTGAAAST	1E-214	-4.938e+02	0.0000	2966.0	6.88%	1571.0	3.71%
0h	Nrf2(bZIP)/Lymphoblast-Nrf2-ChIP-Seq(GSE37589)/Homer	HTGCTGAGTCAT	1E-211	-4.877e+02	0.0000	973.0	2.26%	292.5	0.69%
0h	RFX(HTH)/K562-RFX3-ChIP-Seq(SRA012198)/Homer	CGGTTGCCATGGCAAC	1E-208	-4.798e+02	0.0000	1742.0	4.04%	746.7	1.76%
0h	ISRE(IRF)/ThioMac-LPS-Expression(GSE23622)/Homer	AGTTTCASTTTC	1E-198	-4.560e+02	0.0000	1347.0	3.12%	518.7	1.22%
0h	BATF(bZIP)/Th17-BATF-ChIP-Seq(GSE39756)/Homer	DATGASTCAT	1E-193	-4.450e+02	0.0000	6291.0	14.59%	4253.2	10.04%
0h	Atf3(bZIP)/GBM-ATF3-ChIP-Seq(GSE33912)/Homer	DATGASTCATHN	1E-193	-4.444e+02	0.0000	6482.0	15.03%	4413.5	10.41%
0h	Gata1(Zf)/K562-GATA1-ChIP-Seq(GSE18829)/Homer	SAGATAAGRV	1E-190	-4.385e+02	0.0000	5946.0	13.79%	3980.4	9.39%
0h	Rfx2(HTH)/LoVo-RFX2-ChIP-Seq(GSE49402)/Homer	GTTGCCATGGCAACM	1E-189	-4.374e+02	0.0000	1817.0	4.21%	828.6	1.96%
0h	AP-1(bZIP)/ThioMac-PU.1-ChIP-Seq(GSE21512)/Homer	VTGACTCATC	1E-184	-4.253e+02	0.0000	7035.0	16.32%	4917.6	11.60%
0h	IRF3(IRF)/BMDM-Irf3-ChIP-Seq(GSE67343)/Homer	AGTTTCAKTTTC	1E-169	-3.911e+02	0.0000	4315.0	10.01%	2740.9	6.47%
0h	Gata2(Zf)/K562-GATA2-ChIP-Seq(GSE18829)/Homer	BBCTTATCTS	1E-165	-3.804e+02	0.0000	6425.0	14.90%	4498.5	10.62%
0h	GATA:SCL(Zf,bHLH)/Ter119-SCL-ChIP-Seq(GSE18720)/Homer	CRGCTGBNGNSNNSAGATAA	1E-163	-3.766e+02	0.0000	1692.0	3.92%	797.2	1.88%
0h	Ronin(THAP)/ES-Thap11-ChIP-Seq(GSE51522)/Homer	RACTACAACTCCCAGVAKGC	1E-147	-3.406e+02	0.0000	1022.0	2.37%	396.9	0.94%
0h	NRF1(NRF)/MCF7-NRF1-ChIP-Seq(Unpublished)/Homer	CTGCGCATGCGC	1E-145	-3.361e+02	0.0000	3777.0	8.76%	2405.0	5.67%
0h	E2F4(E2F)/K562-E2F4-ChIP-Seq(GSE31477)/Homer	GGCGGGAAAH	1E-129	-2.986e+02	0.0000	8321.0	19.30%	6346.8	14.98%
0h	PU.1-IRF(ETS:IRF)/Bcell-PU.1-ChIP-Seq(GSE21512)/Homer	MGGAAGTGAAAC	1E-128	-2.956e+02	0.0000	14398.0	33.39%	11897.2	28.07%
0h	Zfp57(Zf)/H1-ZFP57.HA-ChIP-Seq(GSE115387)/Homer	NANTGCSGCA	1E-124	-2.858e+02	0.0000	6836.0	15.85%	5078.5	11.98%
0h	GFY-Staf(?,Zf)/Promoter/Homer	RACTACAATTCCCAGAAKGC	1E-117	-2.709e+02	0.0000	1200.0	2.78%	561.8	1.33%
0h	NRF(NRF)/Promoter/Homer	STGCGCATGCGC	1E-115	-2.661e+02	0.0000	3594.0	8.34%	2383.8	5.62%
0h	Gata6(Zf)/HUG1N-GATA6-ChIP-Seq(GSE51936)/Homer	YCTTATCTBN	1E-112	-2.582e+02	0.0000	8300.0	19.25%	6449.1	15.22%
0h	Atoh1(bHLH)/Cerebellum-Atoh1-ChIP-Seq(GSE22111)/Homer	VNRVCAGCTGGY	1E-108	-2.490e+02	0.0000	11716.0	27.17%	9583.4	22.61%
0h	Tcf21(bHLH)/ArterySmoothMuscle-Tcf21-ChIP-Seq(GSE61369)/Homer	NAACAGCTGG	1E-107	-2.483e+02	0.0000	10895.0	25.27%	8831.1	20.84%
0h	CRE(bZIP)/Promoter/Homer	CSGTGACGTCAC	1E-104	-2.406e+02	0.0000	2978.0	6.91%	1933.9	4.56%
0h	Rfx1(HTH)/NPC-H3K4me1-ChIP-Seq(GSE16256)/Homer	KGTTGCCATGGCAA	1E-101	-2.336e+02	0.0000	2659.0	6.17%	1691.6	3.99%
0h	BMYB(HTH)/Hela-BMYB-ChIP-Seq(GSE27030)/Homer	NHAACBGYYV	1E-97	-2.247e+02	0.0000	13672.0	31.71%	11499.6	27.14%
0h	Gata4(Zf)/Heart-Gata4-ChIP-Seq(GSE35151)/Homer	NBWGATAAGR	1E-97	-2.243e+02	0.0000	8960.0	20.78%	7155.6	16.88%
0h	MYB(HTH)/ERMYB-Myb-ChIPSeq(GSE22095)/Homer	GGCVGTTR	1E-96	-2.224e+02	0.0000	16085.0	37.30%	13787.5	32.53%
0h	Klf9(Zf)/GBM-Klf9-ChIP-Seq(GSE62211)/Homer	GCCACRCCCACY	1E-93	-2.164e+02	0.0000	7346.0	17.04%	5732.6	13.53%
0h	NeuroD1(bHLH)/Islet-NeuroD1-ChIP-Seq(GSE30298)/Homer	GCCATCTGTT	1E-92	-2.140e+02	0.0000	8884.0	20.60%	7123.8	16.81%
0h	Ap4(bHLH)/AML-Tfap4-ChIP-Seq(GSE45738)/Homer	NAHCAGCTGD	1E-91	-2.115e+02	0.0000	12728.0	29.52%	10672.3	25.18%
0h	MyoD(bHLH)/Myotube-MyoD-ChIP-Seq(GSE21614)/Homer	RRCAGCTGYTSY	1E-91	-2.107e+02	0.0000	9502.0	22.04%	7697.6	18.16%
0h	X-box(HTH)/NPC-H3K4me1-ChIP-Seq(GSE16256)/Homer	GGTTGCCATGGCAA	1E-89	-2.057e+02	0.0000	1557.0	3.61%	884.6	2.09%
0h	GFY(?)/Promoter/Homer	ACTACAATTCCC	1E-88	-2.035e+02	0.0000	1270.0	2.95%	678.0	1.60%
0h	HINFP(Zf)/K562-HINFP.eGFP-ChIP-Seq(Encode)/Homer	TWVGGTCCGC	1E-82	-1.897e+02	0.0000	6329.0	14.68%	4915.3	11.60%
0h	AMYB(HTH)/Testes-AMYB-ChIP-Seq(GSE44588)/Homer	TGGCAGTTGG	1E-74	-1.715e+02	0.0000	13785.0	31.97%	11848.8	27.96%
0h	BHLHA15(bHLH)/NIH3T3-BHLHB8.HA-ChIP-Seq(GSE119782)/Homer	NAMCAGCTGK	1E-73	-1.686e+02	0.0000	13749.0	31.89%	11828.3	27.91%
0h	Rfx5(HTH)/GM12878-Rfx5-ChIP-Seq(GSE31477)/Homer	SCCTAGCAACAG	1E-71	-1.654e+02	0.0000	3700.0	8.58%	2696.6	6.36%
0h	E2F6(E2F)/Hela-E2F6-ChIP-Seq(GSE31477)/Homer	GGCGGGAARN	1E-70	-1.634e+02	0.0000	9100.0	21.10%	7518.3	17.74%
0h	Egr2(Zf)/Thymocytes-Egr2-ChIP-Seq(GSE34254)/Homer	NGCGTGGGCGGR	1E-68	-1.586e+02	0.0000	3799.0	8.81%	2799.6	6.61%
0h	MafK(bZIP)/C2C12-MafK-ChIP-Seq(GSE36030)/Homer	GCTGASTCAGCA	1E-66	-1.533e+02	0.0000	2308.0	5.35%	1560.8	3.68%
0h	KLF3(Zf)/MEF-Klf3-ChIP-Seq(GSE44748)/Homer	NRGCCCCRCCCHBNN	1E-66	-1.530e+02	0.0000	9225.0	21.39%	7678.8	18.12%
0h	YY1(Zf)/Promoter/Homer	CAAGATGGCGGC	1E-66	-1.528e+02	0.0000	1425.0	3.30%	859.5	2.03%
0h	Tcf12(bHLH)/GM12878-Tcf12-ChIP-Seq(GSE32465)/Homer	VCAGCTGYTG	1E-65	-1.502e+02	0.0000	11229.0	26.04%	9551.5	22.54%
0h	Myf5(bHLH)/GM-Myf5-ChIP-Seq(GSE24852)/Homer	BAACAGCTGT	1E-64	-1.483e+02	0.0000	7696.0	17.85%	6297.3	14.86%
0h	NFY(CCAAT)/Promoter/Homer	RGCCAATSRG	1E-62	-1.450e+02	0.0000	7685.0	17.82%	6301.9	14.87%
0h	JunD(bZIP)/K562-JunD-ChIP-Seq/Homer	ATGACGTCATCN	1E-61	-1.412e+02	0.0000	1072.0	2.49%	609.2	1.44%
0h	IRF4(IRF)/GM12878-IRF4-ChIP-Seq(GSE32465)/Homer	ACTGAAACCA	1E-61	-1.410e+02	0.0000	4418.0	10.25%	3388.0	7.99%
0h	E2F3(E2F)/MEF-E2F3-ChIP-Seq(GSE71376)/Homer	BTKGGCGGGAAA	1E-59	-1.369e+02	0.0000	10041.0	23.29%	8509.9	20.08%
0h	MafA(bZIP)/Islet-MafA-ChIP-Seq(GSE30298)/Homer	TGCTGACTCA	1E-58	-1.358e+02	0.0000	7307.0	16.95%	5995.3	14.15%
0h	c-Myc(bHLH)/LNCAP-cMyc-ChIP-Seq(Unpublished)/Homer	VCCACGTG	1E-57	-1.317e+02	0.0000	5839.0	13.54%	4684.0	11.05%
0h	E2F7(E2F)/Hela-E2F7-ChIP-Seq(GSE32673)/Homer	VDTTTCCCGCCA	1E-56	-1.298e+02	0.0000	2546.0	5.90%	1810.7	4.27%
0h	ZBTB33(Zf)/GM12878-ZBTB33-ChIP-Seq(GSE32465)/Homer	GGVTCTCGCGAGAAC	1E-53	-1.234e+02	0.0000	1067.0	2.47%	630.7	1.49%
0h	E2F1(E2F)/Hela-E2F1-ChIP-Seq(GSE22478)/Homer	CWGGCGGGAA	1E-52	-1.207e+02	0.0000	4976.0	11.54%	3952.3	9.33%
0h	TFE3(bHLH)/MEF-TFE3-ChIP-Seq(GSE75757)/Homer	GTCACGTGACYV	1E-51	-1.192e+02	0.0000	1051.0	2.44%	624.1	1.47%
0h	Twist2(bHLH)/Myoblast-Twist2.Ty1-ChIP-Seq(GSE127998)/Homer	MCAGCTGBYH	1E-51	-1.186e+02	0.0000	16391.0	38.01%	14627.6	34.52%
0h	NeuroG2(bHLH)/Fibroblast-NeuroG2-ChIP-Seq(GSE75910)/Homer	ACCATCTGTT	1E-51	-1.181e+02	0.0000	14328.0	33.23%	12654.3	29.86%
0h	TCF4(bHLH)/SHSY5Y-TCF4-ChIP-Seq(GSE96915)/Homer	SMCATCTGKH	1E-50	-1.157e+02	0.0000	14218.0	32.97%	12564.1	29.65%
0h	NFkB-p65-Rel(RHD)/ThioMac-LPS-Expression(GSE23622)/Homer	GGAAATTCCC	1E-49	-1.142e+02	0.0000	787.0	1.83%	434.3	1.02%
0h	E-box(bHLH)/Promoter/Homer	SSGGTCACGTGA	1E-48	-1.125e+02	0.0000	1275.0	2.96%	808.9	1.91%
0h	MyoG(bHLH)/C2C12-MyoG-ChIP-Seq(GSE36024)/Homer	AACAGCTG	1E-48	-1.116e+02	0.0000	11229.0	26.04%	9755.9	23.02%
0h	E2F(E2F)/Hela-CellCycle-Expression/Homer	TTSGCGCGAAAA	1E-46	-1.079e+02	0.0000	1100.0	2.55%	679.5	1.60%
0h	NFkB-p50,p52(RHD)/Monocyte-p50-ChIP-Chip(Schreiber_et_al.)/Homer	GGGGGAATCCCC	1E-46	-1.061e+02	0.0000	1975.0	4.58%	1390.7	3.28%
0h	Egr1(Zf)/K562-Egr1-ChIP-Seq(GSE32465)/Homer	TGCGTGGGYG	1E-45	-1.051e+02	0.0000	10267.0	23.81%	8888.4	20.97%
0h	USF1(bHLH)/GM12878-Usf1-ChIP-Seq(GSE32465)/Homer	SGTCACGTGR	1E-45	-1.044e+02	0.0000	4843.0	11.23%	3896.9	9.20%
0h	Zic2(Zf)/ESC-Zic2-ChIP-Seq(SRP197560)/Homer	CHCAGCRGGRGG	1E-41	-9.636e+01	0.0000	6947.0	16.11%	5847.6	13.80%
0h	Sp5(Zf)/mES-Sp5.Flag-ChIP-Seq(GSE72989)/Homer	RGKGGGCGGAGC	1E-37	-8.721e+01	0.0000	15392.0	35.70%	13879.7	32.75%
0h	Zic3(Zf)/mES-Zic3-ChIP-Seq(GSE37889)/Homer	GGCCYCCTGCTGDGH	1E-37	-8.666e+01	0.0000	8294.0	19.24%	7148.2	16.87%
0h	Zfp281(Zf)/ES-Zfp281-ChIP-Seq(GSE81042)/Homer	CCCCTCCCCCAC	1E-36	-8.442e+01	0.0000	3278.0	7.60%	2578.3	6.08%
0h	WT1(Zf)/Kidney-WT1-ChIP-Seq(GSE90016)/Homer	MCTCCCMCRCAB	1E-36	-8.301e+01	0.0000	8606.0	19.96%	7461.4	17.61%
0h	ZNF467(Zf)/HEK293-ZNF467.GFP-ChIP-Seq(GSE58341)/Homer	TGGGGAAGGGCM	1E-33	-7.725e+01	0.0000	10966.0	25.43%	9722.3	22.94%
0h	Ascl1(bHLH)/NeuralTubes-Ascl1-ChIP-Seq(GSE55840)/Homer	NNVVCAGCTGBN	1E-33	-7.680e+01	0.0000	16559.0	38.40%	15084.0	35.59%
0h	MITF(bHLH)/MastCells-MITF-ChIP-Seq(GSE48085)/Homer	RTCATGTGAC	1E-31	-7.347e+01	0.0000	8149.0	18.90%	7092.8	16.74%
0h	Foxo1(Forkhead)/RAW-Foxo1-ChIP-Seq(Fan_et_al.)/Homer	CTGTTTAC	1E-30	-6.953e+01	0.0000	16085.0	37.30%	14685.4	34.65%
0h	Hoxc9(Homeobox)/Ainv15-Hoxc9-ChIP-Seq(GSE21812)/Homer	GGCCATAAATCA	1E-30	-6.942e+01	0.0000	4363.0	10.12%	3615.6	8.53%
0h	NF1(CTF)/LNCAP-NF1-ChIP-Seq(Unpublished)/Homer	CYTGGCABNSTGCCAR	1E-30	-6.936e+01	0.0000	4499.0	10.43%	3739.8	8.82%
0h	GFX(?)/Promoter/Homer	ATTCTCGCGAGA	1E-29	-6.897e+01	0.0000	344.0	0.80%	170.7	0.40%
0h	NFkB-p65(RHD)/GM12787-p65-ChIP-Seq(GSE19485)/Homer	WGGGGATTTCCC	1E-27	-6.376e+01	0.0000	5377.0	12.47%	4573.2	10.79%
0h	Rfx6(HTH)/Min6b1-Rfx6.HA-ChIP-Seq(GSE62844)/Homer	TGTTKCCTAGCAACM	1E-27	-6.333e+01	0.0000	10897.0	25.27%	9758.7	23.03%
0h	Olig2(bHLH)/Neuron-Olig2-ChIP-Seq(GSE30882)/Homer	RCCATMTGTT	1E-24	-5.674e+01	0.0000	16253.0	37.69%	14960.7	35.30%
0h	KLF1(Zf)/HUDEP2-KLF1-CutnRun(GSE136251)/Homer	VDGGGYGGGGCY	1E-23	-5.415e+01	0.0000	13815.0	32.04%	12629.4	29.80%
0h	GATA3(Zf)/iTreg-Gata3-ChIP-Seq(GSE20898)/Homer	AGATAASR	1E-23	-5.372e+01	0.0000	11876.0	27.54%	10771.8	25.42%
0h	KLF10(Zf)/HEK293-KLF10.GFP-ChIP-Seq(GSE58341)/Homer	GGGGGTGTGTCC	1E-22	-5.293e+01	0.0000	7402.0	17.17%	6529.8	15.41%
0h	Stat3(Stat)/mES-Stat3-ChIP-Seq(GSE11431)/Homer	CTTCCGGGAA	1E-22	-5.254e+01	0.0000	5119.0	11.87%	4400.8	10.38%
0h	Stat3+il21(Stat)/CD4-Stat3-ChIP-Seq(GSE19198)/Homer	SVYTTCCNGGAARB	1E-22	-5.153e+01	0.0000	6683.0	15.50%	5864.1	13.84%
0h	ZBTB18(Zf)/HEK293-ZBTB18.GFP-ChIP-Seq(GSE58341)/Homer	AACATCTGGA	1E-22	-5.152e+01	0.0000	5054.0	11.72%	4346.8	10.26%
0h	CLOCK(bHLH)/Liver-Clock-ChIP-Seq(GSE39860)/Homer	GHCACGTG	1E-21	-5.013e+01	0.0000	5255.0	12.19%	4541.7	10.72%
0h	n-Myc(bHLH)/mES-nMyc-ChIP-Seq(GSE11431)/Homer	VRCCACGTGG	1E-21	-4.944e+01	0.0000	6695.0	15.53%	5890.8	13.90%
0h	Arnt:Ahr(bHLH)/MCF7-Arnt-ChIP-Seq(Lo_et_al.)/Homer	TBGCACGCAA	1E-21	-4.909e+01	0.0000	6916.0	16.04%	6100.7	14.40%
0h	Maz(Zf)/HepG2-Maz-ChIP-Seq(GSE31477)/Homer	GGGGGGGG	1E-21	-4.898e+01	0.0000	16971.0	39.36%	15732.6	37.12%
0h	ZNF341(Zf)/EBV-ZNF341-ChIP-Seq(GSE113194)/Homer	GGAACAGCCG	1E-20	-4.619e+01	0.0000	7268.0	16.86%	6453.1	15.23%
0h	ZNF519(Zf)/HEK293-ZNF519.GFP-ChIP-Seq(GSE58341)/Homer	GAGSCCGAGC	1E-19	-4.481e+01	0.0000	3897.0	9.04%	3318.8	7.83%
0h	PRDM1(Zf)/Hela-PRDM1-ChIP-Seq(GSE31477)/Homer	ACTTTCACTTTC	1E-17	-3.963e+01	0.0000	5486.0	12.72%	4828.7	11.39%
0h	Tbx20(T-box)/Heart-Tbx20-ChIP-Seq(GSE29636)/Homer	GGTGYTGACAGS	1E-16	-3.812e+01	0.0000	1977.0	4.59%	1606.4	3.79%
0h	Pbx3(Homeobox)/GM12878-PBX3-ChIP-Seq(GSE32465)/Homer	SCTGTCAMTCAN	1E-15	-3.634e+01	0.0000	2117.0	4.91%	1740.7	4.11%
0h	KLF6(Zf)/PDAC-KLF6-ChIP-Seq(GSE64557)/Homer	MKGGGYGTGGCC	1E-15	-3.589e+01	0.0000	14737.0	34.18%	13706.5	32.34%
0h	Pknox1(Homeobox)/ES-Prep1-ChIP-Seq(GSE63282)/Homer	SCTGTCAVTCAV	1E-15	-3.562e+01	0.0000	2173.0	5.04%	1795.0	4.24%
0h	Unknown-ESC-element(?)/mES-Nanog-ChIP-Seq(GSE11724)/Homer	CACAGCAGGGGG	1E-15	-3.556e+01	0.0000	6411.0	14.87%	5730.9	13.52%
0h	PBX2(Homeobox)/K562-PBX2-ChIP-Seq(Encode)/Homer	RTGATTKATRGN	1E-15	-3.541e+01	0.0000	6362.0	14.75%	5685.4	13.42%
0h	CTCF-SatelliteElement(Zf?)/CD4+-CTCF-ChIP-Seq(Barski_et_al.)/Homer	TGCAGTTCCMVNWRTGGCCA	1E-15	-3.514e+01	0.0000	207.0	0.48%	110.9	0.26%
0h	Zfp809(Zf)/ES-Zfp809-ChIP-Seq(GSE70799)/Homer	GGGGCTYGKCTGGGA	1E-15	-3.502e+01	0.0000	3569.0	8.28%	3076.0	7.26%
0h	Hoxb4(Homeobox)/ES-Hoxb4-ChIP-Seq(GSE34014)/Homer	TGATTRATGGCY	1E-15	-3.464e+01	0.0000	1514.0	3.51%	1208.6	2.85%
0h	bHLHE40(bHLH)/HepG2-BHLHE40-ChIP-Seq(GSE31477)/Homer	KCACGTGMCN	1E-14	-3.307e+01	0.0000	3246.0	7.53%	2789.5	6.58%
0h	Tcfcp2l1(CP2)/mES-Tcfcp2l1-ChIP-Seq(GSE11431)/Homer	NRAACCRGTTYRAACCRGYT	1E-13	-3.217e+01	0.0000	1373.0	3.18%	1093.2	2.58%
0h	PBX1(Homeobox)/MCF7-PBX1-ChIP-Seq(GSE28007)/Homer	GSCTGTCACTCA	1E-12	-2.782e+01	0.0000	771.0	1.79%	582.2	1.37%
0h	HIF2a(bHLH)/785_O-HIF2a-ChIP-Seq(GSE34871)/Homer	GCACGTACCC	1E-11	-2.743e+01	0.0000	3897.0	9.04%	3434.0	8.10%
0h	Tlx?(NR)/NPC-H3K4me1-ChIP-Seq(GSE16256)/Homer	CTGGCAGSCTGCCA	1E-11	-2.641e+01	0.0000	4084.0	9.47%	3616.2	8.53%
0h	Max(bHLH)/K562-Max-ChIP-Seq(GSE31477)/Homer	RCCACGTGGYYN	1E-11	-2.547e+01	0.0000	5850.0	13.57%	5290.4	12.48%
0h	Atf2(bZIP)/3T3L1-Atf2-ChIP-Seq(GSE56872)/Homer	NRRTGACGTCAT	1E-10	-2.384e+01	0.0000	3047.0	7.07%	2667.2	6.29%
0h	NFAT:AP1(RHD,bZIP)/Jurkat-NFATC1-ChIP-Seq(Jolma_et_al.)/Homer	SARTGGAAAAWRTGAGTCAB	1E-10	-2.344e+01	0.0000	1470.0	3.41%	1219.0	2.88%
0h	IRF:BATF(IRF:bZIP)/pDC-Irf8-ChIP-Seq(GSE66899)/Homer	CTTTCANTATGACTV	1E-10	-2.334e+01	0.0000	1111.0	2.58%	897.4	2.12%
0h	PRDM9(Zf)/Testis-DMC1-ChIP-Seq(GSE35498)/Homer	ADGGYAGYAGCATCT	1E-09	-2.232e+01	0.0000	4367.0	10.13%	3917.6	9.24%
0h	Klf4(Zf)/mES-Klf4-ChIP-Seq(GSE11431)/Homer	GCCACACCCA	1E-08	-2.004e+01	0.0000	5563.0	12.90%	5073.4	11.97%
0h	STAT4(Stat)/CD4-Stat4-ChIP-Seq(GSE22104)/Homer	NYTTCCWGGAAR	1E-08	-1.998e+01	0.0000	8057.0	18.69%	7458.1	17.60%
0h	T1ISRE(IRF)/ThioMac-Ifnb-Expression/Homer	ACTTTCGTTTCT	1E-08	-1.976e+01	0.0000	165.0	0.38%	99.2	0.23%
0h	GATA(Zf),IR4/iTreg-Gata3-ChIP-Seq(GSE20898)/Homer	NAGATWNBNATCTNN	1E-07	-1.823e+01	0.0000	614.0	1.42%	478.2	1.13%
0h	NF1-halfsite(CTF)/LNCaP-NF1-ChIP-Seq(Unpublished)/Homer	YTGCCAAG	1E-07	-1.762e+01	0.0000	15480.0	35.90%	14681.1	34.64%
0h	MafB(bZIP)/BMM-Mafb-ChIP-Seq(GSE75722)/Homer	WNTGCTGASTCAGCANWTTY	1E-07	-1.726e+01	0.0000	3313.0	7.68%	2970.4	7.01%
0h	ZNF264(Zf)/HEK293-ZNF264.GFP-ChIP-Seq(GSE58341)/Homer	RGGGCACTAACY	1E-07	-1.682e+01	0.0000	6394.0	14.83%	5904.2	13.93%
0h	REST-NRSF(Zf)/Jurkat-NRSF-ChIP-Seq/Homer	GGMGCTGTCCATGGTGCTGA	1E-07	-1.679e+01	0.0000	173.0	0.40%	110.1	0.26%
0h	ZNF692(Zf)/HEK293-ZNF692.GFP-ChIP-Seq(GSE58341)/Homer	GTGGGCCCCA	1E-06	-1.593e+01	0.0000	2168.0	5.03%	1908.6	4.50%
0h	PAX5(Paired,Homeobox),condensed/GM12878-PAX5-ChIP-Seq(GSE32465)/Homer	GTCACGCTCSCTGM	1E-06	-1.477e+01	0.0000	1149.0	2.66%	974.3	2.30%
0h	NFIL3(bZIP)/HepG2-NFIL3-ChIP-Seq(Encode)/Homer	VTTACGTAAYNNNNN	1E-06	-1.465e+01	0.0000	5302.0	12.30%	4887.8	11.53%
0h	HIF-1a(bHLH)/MCF7-HIF1a-ChIP-Seq(GSE28352)/Homer	TACGTGCV	1E-06	-1.438e+01	0.0000	2862.0	6.64%	2573.0	6.07%
0h	bZIP:IRF(bZIP,IRF)/Th17-BatF-ChIP-Seq(GSE39756)/Homer	NAGTTTCABTHTGACTNW	1E-05	-1.360e+01	0.0000	3819.0	8.86%	3486.5	8.23%
0h	TRPS1(Zf)/MCF7-TRPS1-ChIP-Seq(GSE107013)/Homer	AGATAAGANN	1E-05	-1.316e+01	0.0000	14531.0	33.70%	13839.0	32.66%
0h	STAT1(Stat)/HelaS3-STAT1-ChIP-Seq(GSE12782)/Homer	NATTTCCNGGAAAT	1E-05	-1.287e+01	0.0000	2541.0	5.89%	2284.4	5.39%
0h	EBNA1(EBV-virus)/Raji-EBNA1-ChIP-Seq(GSE30709)/Homer	GGYAGCAYDTGCTDCCCNNN	0,0001	-1.088e+01	0.0000	167.0	0.39%	117.1	0.28%
0h	Mef2d(MADS)/Retina-Mef2d-ChIP-Seq(GSE61391)/Homer	GCTATTTTTAGC	0,0001	-1.044e+01	0.0001	1761.0	4.08%	1573.6	3.71%
0h	ZNF165(Zf)/WHIM12-ZNF165-ChIP-Seq(GSE65937)/Homer	AAGGKGRCGCAGGCA	0,0001	-1.020e+01	0.0001	2139.0	4.96%	1931.6	4.56%
0h	EBF(EBF)/proBcell-EBF-ChIP-Seq(GSE21978)/Homer	DGTCCCYRGGGA	0,0001	-9.269e+00	0.0002	2358.0	5.47%	2148.7	5.07%
0h	Zic(Zf)/Cerebellum-ZIC1.2-ChIP-Seq(GSE60731)/Homer	CCTGCTGAGH	0,001	-8.192e+00	0.0007	8424.0	19.54%	8002.0	18.88%
0h	RBPJ:Ebox(?,bHLH)/Panc1-Rbpj1-ChIP-Seq(GSE47459)/Homer	GGGRAARRGRMCAGMTG	0,001	-7.968e+00	0.0009	3165.0	7.34%	2933.3	6.92%
0h	SCL(bHLH)/HPC7-Scl-ChIP-Seq(GSE13511)/Homer	AVCAGCTG	0,001	-7.376e+00	0.0016	31511.0	73.08%	30676.0	72.39%
0h	CREB5(bZIP)/LNCaP-CREB5.V5-ChIP-Seq(GSE137775)/Homer	VVATGACGTCAT	0,001	-7.321e+00	0.0016	3220.0	7.47%	2995.4	7.07%
0h	AP-2alpha(AP2)/Hela-AP2alpha-ChIP-Seq(GSE31477)/Homer	ATGCCCTGAGGC	0,001	-7.288e+00	0.0017	10755.0	24.94%	10289.3	24.28%
0h	Pitx1:Ebox(Homeobox,bHLH)/Hindlimb-Pitx1-ChIP-Seq(GSE41591)/Homer	YTAATTRAWWCCAGATGT	0,001	-7.238e+00	0.0018	1479.0	3.43%	1338.9	3.16%
0h	STAT6(Stat)/Macrophage-Stat6-ChIP-Seq(GSE38377)/Homer	TTCCKNAGAA	0,01	-6.057e+00	0.0057	4329.0	10.04%	4083.7	9.64%
0h	HOXA2(Homeobox)/mES-Hoxa2-ChIP-Seq(Donaldson_et_al.)/Homer	GYCATCMATCAT	0,01	-5.815e+00	0.0073	717.0	1.66%	635.6	1.50%
0h	GRE(NR),IR3/A549-GR-ChIP-Seq(GSE32465)/Homer	NRGVACABNVTGTYCY	0,01	-5.141e+00	0.0142	965.0	2.24%	874.4	2.06%
0h	bHLHE41(bHLH)/proB-Bhlhe41-ChIP-Seq(GSE93764)/Homer	KCACGTGMCN	0,01	-4.956e+00	0.0169	11353.0	26.33%	10938.4	25.81%
0h	ZNF669(Zf)/HEK293-ZNF669.GFP-ChIP-Seq(GSE58341)/Homer	GARTGGTCATCGCCC	0,1	-4.322e+00	0.0317	882.0	2.05%	804.5	1.90%
0h	Usf2(bHLH)/C2C12-Usf2-ChIP-Seq(GSE36030)/Homer	GTCACGTGGT	0,1	-4.250e+00	0.0339	3286.0	7.62%	3112.2	7.34%
0h	EBF1(EBF)/Near-E2A-ChIP-Seq(GSE21512)/Homer	GTCCCCWGGGGA	0,1	-4.034e+00	0.0419	11457.0	26.57%	11071.9	26.13%
0h	Six1(Homeobox)/Myoblast-Six1-ChIP-Chip(GSE20150)/Homer	GKVTCADRTTWC	0,1	-4.019e+00	0.0423	1837.0	4.26%	1720.8	4.06%
0h	HIF-1b(HLH)/T47D-HIF1b-ChIP-Seq(GSE59937)/Homer	RTACGTGC	0,1	-3.532e+00	0.0685	10557.0	24.48%	10210.4	24.09%
0h	GATA3(Zf),DR8/iTreg-Gata3-ChIP-Seq(GSE20898)/Homer	AGATSTNDNNDSAGATAASN	0,1	-3.490e+00	0.0710	505.0	1.17%	456.8	1.08%
0h	STAT6(Stat)/CD4-Stat6-ChIP-Seq(GSE22104)/Homer	ABTTCYYRRGAA	0,1	-3.426e+00	0.0753	4228.0	9.81%	4044.9	9.54%
0h	AP-2gamma(AP2)/MCF7-TFAP2C-ChIP-Seq(GSE21234)/Homer	SCCTSAGGSCAW	0,1	-3.144e+00	0.0994	13154.0	30.51%	12767.4	30.13%
0h	c-Myc(bHLH)/mES-cMyc-ChIP-Seq(GSE11431)/Homer	VVCCACGTGG	0,1	-3.034e+00	0.1103	4367.0	10.13%	4190.9	9.89%
0h	STAT5(Stat)/mCD4+-Stat5-ChIP-Seq(GSE12346)/Homer	RTTTCTNAGAAA	0,1	-3.000e+00	0.1135	2753.0	6.38%	2624.5	6.19%
0h	PGR(NR)/EndoStromal-PGR-ChIP-Seq(GSE69539)/Homer	AAGAACATWHTGTTC	0,1	-2.824e+00	0.1347	1565.0	3.63%	1479.7	3.49%
0h	ZSCAN22(Zf)/HEK293-ZSCAN22.GFP-ChIP-Seq(GSE58341)/Homer	SMCAGTCWGAKGGAGGAGGC	0,1	-2.670e+00	0.1563	967.0	2.24%	906.7	2.14%
0h	ZNF382(Zf)/HEK293-ZNF382.GFP-ChIP-Seq(GSE58341)/Homer	GNCTGTASTRNTGBCTCHTT	0,1	-2.438e+00	0.1960	185.0	0.43%	165.0	0.39%
0h	HRE(HSF)/HepG2-HSF1-ChIP-Seq(GSE31477)/Homer	BSTTCTRGAABVTTCYAGAA	0,1	-2.415e+00	0.1997	1158.0	2.69%	1094.5	2.58%
0h	ZNF528(Zf)/HEK293-ZNF528.GFP-ChIP-Seq(GSE58341)/Homer	AGAAATGACTTCCCT	1	-2.290e+00	0.2250	55.0	0.13%	45.6	0.11%
0h	Atf4(bZIP)/MEF-Atf4-ChIP-Seq(GSE35681)/Homer	MTGATGCAAT	1	-2.145e+00	0.2589	2127.0	4.93%	2038.2	4.81%
0h	OCT:OCT(POU,Homeobox)/NPC-Brn1-ChIP-Seq(GSE35496)/Homer	ATGAATATTCATGAG	1	-1.889e+00	0.3325	62.0	0.14%	53.3	0.13%
0h	Tgif2(Homeobox)/mES-Tgif2-ChIP-Seq(GSE55404)/Homer	TGTCANYT	1	-1.834e+00	0.3498	22906.0	53.12%	22411.9	52.88%
0h	RORgt(NR)/EL4-RORgt.Flag-ChIP-Seq(GSE56019)/Homer	AAYTAGGTCA	1	-1.750e+00	0.3766	841.0	1.95%	800.8	1.89%
0h	RORgt(NR)/EL4-RORgt.Flag-ChIP-Seq(GSE56019)/Homer	AAYTAGGTCA	1	-1.750e+00	0.3766	841.0	1.95%	800.8	1.89%
0h	PAX6(Paired,Homeobox)/Forebrain-Pax6-ChIP-Seq(GSE66961)/Homer	NGTGTTCAVTSAAGCGKAAA	1	-1.564e+00	0.4515	669.0	1.55%	637.6	1.50%
0h	c-Jun-CRE(bZIP)/K562-cJun-ChIP-Seq(GSE31477)/Homer	ATGACGTCATCY	1	-1.552e+00	0.4547	2656.0	6.16%	2571.0	6.07%
0h	HOXA1(Homeobox)/mES-Hoxa1-ChIP-Seq(SRP084292)/Homer	TGATKGATGR	1	-1.435e+00	0.5087	1754.0	4.07%	1695.0	4.00%
0h	Six2(Homeobox)/NephronProgenitor-Six2-ChIP-Seq(GSE39837)/Homer	GWAAYHTGAKMC	1	-1.269e+00	0.5975	7558.0	17.53%	7383.7	17.42%
0h	MNT(bHLH)/HepG2-MNT-ChIP-Seq(Encode)/Homer	DGCACACGTG	1	-1.246e+00	0.6085	7893.0	18.31%	7713.2	18.20%
0h	Sp2(Zf)/HEK293-Sp2.eGFP-ChIP-Seq(Encode)/Homer	YGGCCCCGCCCC	1	-1.200e+00	0.6341	18410.0	42.70%	18041.9	42.57%
0h	Tcf3(HMG)/mES-Tcf3-ChIP-Seq(GSE11724)/Homer	ASWTCAAAGG	1	-1.135e+00	0.6733	1661.0	3.85%	1614.9	3.81%
0h	CEBP:AP1(bZIP)/ThioMac-CEBPb-ChIP-Seq(GSE21512)/Homer	DRTGTTGCAA	1	-1.020e+00	0.7520	5709.0	13.24%	5586.1	13.18%
0h	CArG(MADS)/PUER-Srf-ChIP-Seq(Sullivan_et_al.)/Homer	CCATATATGGNM	1	-1.017e+00	0.7520	2153.0	4.99%	2100.5	4.96%
0h	ZNF675(Zf)/HEK293-ZNF675.GFP-ChIP-Seq(GSE58341)/Homer	ARGAGGMCAAAATGW	1	-9.739e-01	0.7800	1090.0	2.53%	1061.8	2.51%
0h	GATA3(Zf),DR4/iTreg-Gata3-ChIP-Seq(GSE20898)/Homer	AGATGKDGAGATAAG	1	-7.140e-01	1.0000	586.0	1.36%	575.3	1.36%
0h	DUX(Homeobox)/C2C12-Dux-ChIP-Seq(GSE87279)/Homer	BCWGATTCAATCAAN	1	-5.787e-01	1.0000	22.0	0.05%	22.2	0.05%
0h	Pdx1(Homeobox)/Islet-Pdx1-ChIP-Seq(SRA008281)/Homer	YCATYAATCA	1	-5.748e-01	1.0000	6659.0	15.44%	6556.1	15.47%
0h	TCFL2(HMG)/K562-TCF7L2-ChIP-Seq(GSE29196)/Homer	ACWTCAAAGG	1	-4.998e-01	1.0000	502.0	1.16%	499.1	1.18%
0h	Meis1(Homeobox)/MastCells-Meis1-ChIP-Seq(GSE48085)/Homer	VGCTGWCAVB	1	-4.037e-01	1.0000	13621.0	31.59%	13429.0	31.69%
0h	Sox7(HMG)/ESC-Sox7-ChIP-Seq(GSE133899)/Homer	VVRRAACAATGG	1	-1.971e-01	1.0000	2007.0	4.65%	2012.7	4.75%
0h	PRDM14(Zf)/H1-PRDM14-ChIP-Seq(GSE22767)/Homer	RGGTCTCTAACY	1	-1.372e-01	1.0000	2238.0	5.19%	2251.6	5.31%
0h	Six4(Homeobox)/MCF7-SIX4-ChIP-Seq(Encode)/Homer	TGWAAYCTGABACCB	1	-1.310e-01	1.0000	405.0	0.94%	421.2	0.99%
0h	Smad2(MAD)/ES-SMAD2-ChIP-Seq(GSE29422)/Homer	CTGTCTGG	1	-1.186e-01	1.0000	13650.0	31.66%	13531.9	31.93%
0h	Twist(bHLH)/HMLE-TWIST1-ChIP-Seq(Chang_et_al)/Homer	VCAKCTGGNNNCCAGMTGBN	1	-1.085e-01	1.0000	1093.0	2.53%	1115.2	2.63%
0h	Oct11(POU,Homeobox)/NCIH1048-POU2F3-ChIP-seq(GSE115123)/Homer	GATTTGCATA	1	-9.980e-02	1.0000	2256.0	5.23%	2277.7	5.37%
0h	Hoxa10(Homeobox)/ChickenMSG-Hoxa10.Flag-ChIP-Seq(GSE86088)/Homer	GGYAATGAAA	1	-9.585e-02	1.0000	4158.0	9.64%	4167.1	9.83%
0h	NF1:FOXA1(CTF,Forkhead)/LNCAP-FOXA1-ChIP-Seq(GSE27824)/Homer	WNTGTTTRYTTTGGCA	1	-9.267e-02	1.0000	300.0	0.70%	318.2	0.75%
0h	FOXP1(Forkhead)/H9-FOXP1-ChIP-Seq(GSE31006)/Homer	NYYTGTTTACHN	1	-6.982e-02	1.0000	3257.0	7.55%	3282.3	7.75%
0h	Oct6(POU,Homeobox)/NPC-Pou3f1-ChIP-Seq(GSE35496)/Homer	WATGCAAATGAG	1	-6.967e-02	1.0000	2898.0	6.72%	2925.7	6.90%
0h	RORg(NR)/Liver-Rorc-ChIP-Seq(GSE101115)/Homer	WAABTAGGTCAV	1	-6.651e-02	1.0000	568.0	1.32%	594.8	1.40%
0h	Brn1(POU,Homeobox)/NPC-Brn1-ChIP-Seq(GSE35496)/Homer	TATGCWAATBAV	1	-6.054e-02	1.0000	2157.0	5.00%	2191.0	5.17%
0h	Hand2(bHLH)/Mesoderm-Hand2-ChIP-Seq(GSE61475)/Homer	TGACANARRCCAGRC	1	-5.496e-02	1.0000	3698.0	8.58%	3727.7	8.80%
0h	OCT:OCT(POU,Homeobox,IR1)/NPC-Brn2-ChIP-Seq(GSE35496)/Homer	ATGAATWATTCATGA	1	-5.095e-02	1.0000	100.0	0.23%	115.0	0.27%
0h	Chop(bZIP)/MEF-Chop-ChIP-Seq(GSE35681)/Homer	ATTGCATCAT	1	-3.974e-02	1.0000	1557.0	3.61%	1598.8	3.77%
0h	Tcf7(HMG)/GM12878-TCF7-ChIP-Seq(Encode)/Homer	CTTTGATGTGSB	1	-3.968e-02	1.0000	2217.0	5.14%	2259.1	5.33%
0h	FOXK2(Forkhead)/U2OS-FOXK2-ChIP-Seq(E-MTAB-2204)/Homer	SCHTGTTTACAT	1	-3.959e-02	1.0000	4845.0	11.24%	4876.1	11.51%
0h	Hoxd10(Homeobox)/ChickenMSG-Hoxd10.Flag-ChIP-Seq(GSE86088)/Homer	GGCMATGAAA	1	-3.925e-02	1.0000	8308.0	19.27%	8308.6	19.61%
0h	GRE(NR),IR3/RAW264.7-GRE-ChIP-Seq(Unpublished)/Homer	VAGRACAKWCTGTYC	1	-3.728e-02	1.0000	1525.0	3.54%	1567.5	3.70%
0h	Smad4(MAD)/ESC-SMAD4-ChIP-Seq(GSE29422)/Homer	VBSYGTCTGG	1	-3.523e-02	1.0000	13878.0	32.19%	13813.4	32.60%
0h	ZNF143|STAF(Zf)/CUTLL-ZNF143-ChIP-Seq(GSE29600)/Homer	ATTTCCCAGVAKSCY	1	-2.711e-02	1.0000	3224.0	7.48%	3274.0	7.73%
0h	RAR:RXR(NR),DR5/ES-RAR-ChIP-Seq(GSE56893)/Homer	RGGTCADNNAGAGGTCAV	1	-2.704e-02	1.0000	216.0	0.50%	241.3	0.57%
0h	TATA-Box(TBP)/Promoter/Homer	CCTTTTAWAGSC	1	-2.182e-02	1.0000	9807.0	22.74%	9812.4	23.15%
0h	ZNF317(Zf)/HEK293-ZNF317.GFP-ChIP-Seq(GSE58341)/Homer	GTCWGCTGTYYCTCT	1	-1.749e-02	1.0000	675.0	1.57%	718.7	1.70%
0h	GATA(Zf),IR3/iTreg-Gata3-ChIP-Seq(GSE20898)/Homer	NNNNNBAGATAWYATCTVHN	1	-1.606e-02	1.0000	1080.0	2.50%	1131.0	2.67%
0h	ARE(NR)/LNCAP-AR-ChIP-Seq(GSE27824)/Homer	RGRACASNSTGTYCYB	1	-1.344e-02	1.0000	1704.0	3.95%	1764.5	4.16%
0h	CDX4(Homeobox)/ZebrafishEmbryos-Cdx4.Myc-ChIP-Seq(GSE48254)/Homer	NGYCATAAAWCH	1	-1.139e-02	1.0000	6744.0	15.64%	6798.4	16.04%
0h	KLF5(Zf)/LoVo-KLF5-ChIP-Seq(GSE49402)/Homer	DGGGYGKGGC	1	-9.058e-03	1.0000	16457.0	38.17%	16410.0	38.72%
0h	ZNF16(Zf)/HEK293-ZNF16.GFP-ChIP-Seq(GSE58341)/Homer	MACCTTCYATGGCTCCCTAKTGCCY	1	-9.043e-03	1.0000	81.0	0.19%	102.0	0.24%
0h	p73(p53)/Trachea-p73-ChIP-Seq(PRJNA310161)/Homer	NRRRCAWGTCCDGRCATGYY	1	-7.425e-03	1.0000	285.0	0.66%	322.4	0.76%
0h	ZNF652/HepG2-ZNF652.Flag-ChIP-Seq(Encode)/Homer	TTAACCCTTTVNKKN	1	-6.793e-03	1.0000	1867.0	4.33%	1939.4	4.58%
0h	EBF2(EBF)/BrownAdipose-EBF2-ChIP-Seq(GSE97114)/Homer	NABTCCCWDGGGAVH	1	-5.513e-03	1.0000	8678.0	20.13%	8738.4	20.62%
0h	CHR(?)/Hela-CellCycle-Expression/Homer	SRGTTTCAAA	1	-3.753e-03	1.0000	4605.0	10.68%	4696.2	11.08%
0h	Oct4:Sox17(POU,Homeobox,HMG)/F9-Sox17-ChIP-Seq(GSE44553)/Homer	CCATTGTATGCAAAT	1	-2.628e-03	1.0000	825.0	1.91%	891.6	2.10%
0h	Foxo3(Forkhead)/U2OS-Foxo3-ChIP-Seq(E-MTAB-2701)/Homer	DGTAAACA	1	-2.456e-03	1.0000	5359.0	12.43%	5458.4	12.88%
0h	BMAL1(bHLH)/Liver-Bmal1-ChIP-Seq(GSE39860)/Homer	GNCACGTG	1	-2.056e-03	1.0000	13199.0	30.61%	13243.6	31.25%
0h	LEF1(HMG)/H1-LEF1-ChIP-Seq(GSE64758)/Homer	CCTTTGATST	1	-1.920e-03	1.0000	4675.0	10.84%	4780.2	11.28%
0h	Brachyury(T-box)/Mesoendoderm-Brachyury-ChIP-exo(GSE54963)/Homer	ANTTMRCASBNNNGTGYKAAN	1	-1.811e-03	1.0000	1867.0	4.33%	1958.9	4.62%
0h	HLF(bZIP)/HSC-HLF.Flag-ChIP-Seq(GSE69817)/Homer	RTTATGYAAB	1	-1.581e-03	1.0000	6072.0	14.08%	6179.2	14.58%
0h	NFAT(RHD)/Jurkat-NFATC1-ChIP-Seq(Jolma_et_al.)/Homer	ATTTTCCATT	1	-1.455e-03	1.0000	6883.0	15.96%	6989.5	16.49%
0h	DUX4(Homeobox)/Myoblasts-DUX4.V5-ChIP-Seq(GSE75791)/Homer	NWTAAYCYAATCAWN	1	-1.073e-03	1.0000	250.0	0.58%	296.7	0.70%
0h	ZNF189(Zf)/HEK293-ZNF189.GFP-ChIP-Seq(GSE58341)/Homer	TGGAACAGMA	1	-1.017e-03	1.0000	6945.0	16.11%	7059.2	16.66%
0h	RORa(NR)/Liver-Rora-ChIP-Seq(GSE101115)/Homer	AAWCTAGGTCARDNN	1	-9.340e-04	1.0000	869.0	2.02%	946.7	2.23%
0h	GLI3(Zf)/Limb-GLI3-ChIP-Chip(GSE11077)/Homer	CGTGGGTGGTCC	1	-9.320e-04	1.0000	1141.0	2.65%	1226.6	2.89%
0h	Ascl2(bHLH)/ESC-Ascl2-ChIP-Seq(GSE97712)/Homer	SSRGCAGCTGCH	1	-7.910e-04	1.0000	12591.0	29.20%	12669.9	29.90%
0h	ZNF7(Zf)/HepG2-ZNF7.Flag-ChIP-Seq(Encode)/Homer	CTGCCWVCTTTTRTA	1	-4.340e-04	1.0000	3974.0	9.22%	4105.2	9.69%
0h	p53(p53)/Saos-p53-ChIP-Seq(GSE15780)/Homer	RRCATGYCYRGRCATGYYYN	1	-3.260e-04	1.0000	531.0	1.23%	602.3	1.42%
0h	p53(p53)/Saos-p53-ChIP-Seq/Homer	RRCATGYCYRGRCATGYYYN	1	-3.260e-04	1.0000	531.0	1.23%	602.3	1.42%
0h	CEBP:CEBP(bZIP)/MEF-Chop-ChIP-Seq(GSE35681)/Homer	NTNATGCAAYMNNHTGMAAY	1	-3.190e-04	1.0000	1155.0	2.68%	1251.9	2.95%
0h	ZNF415(Zf)/HEK293-ZNF415.GFP-ChIP-Seq(GSE58341)/Homer	GRTGMTRGAGCC	1	-2.790e-04	1.0000	5430.0	12.59%	5573.5	13.15%
0h	Foxa3(Forkhead)/Liver-Foxa3-ChIP-Seq(GSE77670)/Homer	BSNTGTTTACWYWGN	1	-1.730e-04	1.0000	2240.0	5.20%	2367.4	5.59%
0h	GRHL2(CP2)/HBE-GRHL2-ChIP-Seq(GSE46194)/Homer	AAACYKGTTWDACMRGTTTB	1	-1.310e-04	1.0000	2587.0	6.00%	2723.4	6.43%
0h	Nur77(NR)/K562-NR4A1-ChIP-Seq(GSE31363)/Homer	TGACCTTTNCNT	1	-1.000e-04	1.0000	1107.0	2.57%	1212.9	2.86%
0h	Tgif1(Homeobox)/mES-Tgif1-ChIP-Seq(GSE55404)/Homer	YTGWCADY	1	-6.800e-05	1.0000	20781.0	48.20%	20813.0	49.11%
0h	HOXB13(Homeobox)/ProstateTumor-HOXB13-ChIP-Seq(GSE56288)/Homer	TTTTATKRGG	1	-6.300e-05	1.0000	7809.0	18.11%	7979.6	18.83%
0h	Mouse_Recombination_Hotspot(Zf)/Testis-DMC1-ChIP-Seq(GSE24438)/Homer	ACTYKNATTCGTGNTACTTC	1	-3.700e-05	1.0000	434.0	1.01%	512.3	1.21%
0h	Brn2(POU,Homeobox)/NPC-Brn2-ChIP-Seq(GSE35496)/Homer	ATGAATATTC	1	-2.900e-05	1.0000	559.0	1.30%	647.6	1.53%
0h	NPAS(bHLH)/Liver-NPAS-ChIP-Seq(GSE39860)/Homer	NVCACGTG	1	-2.500e-05	1.0000	12011.0	27.86%	12178.4	28.74%
0h	OCT4-SOX2-TCF-NANOG(POU,Homeobox,HMG)/mES-Oct4-ChIP-Seq(GSE11431)/Homer	ATTTGCATAACAATG	1	-1.400e-05	1.0000	1153.0	2.67%	1276.4	3.01%
0h	MYNN(Zf)/HEK293-MYNN.eGFP-ChIP-Seq(Encode)/Homer	TTCAAAWTAAAAGTC	1	-8.000e-06	1.0000	1713.0	3.97%	1861.9	4.39%
0h	ZNF41(Zf)/HEK293-ZNF41.GFP-ChIP-Seq(GSE58341)/Homer	CCTCATGGTGYCYTWYTCCCTTGTG	1	-8.000e-06	1.0000	162.0	0.38%	219.6	0.52%
0h	PAX5(Paired,Homeobox)/GM12878-PAX5-ChIP-Seq(GSE32465)/Homer	GCAGCCAAGCRTGACH	1	-3.000e-06	1.0000	3786.0	8.78%	3987.9	9.41%
0h	EKLF(Zf)/Erythrocyte-Klf1-ChIP-Seq(GSE20478)/Homer	NWGGGTGTGGCY	1	-1.000e-06	1.0000	1963.0	4.55%	2135.0	5.04%
0h	Sox9(HMG)/Limb-SOX9-ChIP-Seq(GSE73225)/Homer	AGGVNCCTTTGT	1	-1.000e-06	1.0000	6140.0	14.24%	6377.1	15.05%
0h	Duxbl(Homeobox)/NIH3T3-Duxbl.HA-ChIP-Seq(GSE119782)/Homer	TAAYCYAATCAA	1	-1.000e-06	1.0000	456.0	1.06%	555.6	1.31%
0h	PAX3:FKHR-fusion(Paired,Homeobox)/Rh4-PAX3:FKHR-ChIP-Seq(GSE19063)/Homer	ACCRTGACTAATTNN	1	-0.000e+00	1.0000	1228.0	2.85%	1388.0	3.28%
0h	Oct4(POU,Homeobox)/mES-Oct4-ChIP-Seq(GSE11431)/Homer	ATTTGCATAW	1	-0.000e+00	1.0000	3270.0	7.58%	3498.3	8.25%
0h	ZFP3(Zf)/HEK293-ZFP3.GFP-ChIP-Seq(GSE58341)/Homer	GGGTTTTGAAGGATGARTAGGAGTT	1	-0.000e+00	1.0000	20.0	0.05%	52.6	0.12%
0h	Gli2(Zf)/GM2-Gli2-ChIP-Chip(GSE112702)/Homer	YSTGGGTGGTCT	1	-0.000e+00	1.0000	2505.0	5.81%	2726.2	6.43%
0h	Pax7(Paired,Homeobox),long/Myoblast-Pax7-ChIP-Seq(GSE25064)/Homer	TAATCHGATTAC	1	-0.000e+00	1.0000	115.0	0.27%	179.7	0.42%
0h	ZBTB12(Zf)/HEK293-ZBTB12.GFP-ChIP-Seq(GSE58341)/Homer	NGNTCTAGAACCNGV	1	-0.000e+00	1.0000	3039.0	7.05%	3300.9	7.79%
0h	En1(Homeobox)/SUM149-EN1-ChIP-Seq(GSE120957)/Homer	NDCTAATTAS	1	-0.000e+00	1.0000	12769.0	29.61%	13099.4	30.91%
0h	PRDM15(Zf)/ESC-Prdm15-ChIP-Seq(GSE73694)/Homer	YCCDNTCCAGGTTTT	1	-0.000e+00	1.0000	9054.0	21.00%	9406.8	22.20%
0h	Hnf1(Homeobox)/Liver-Foxa2-Chip-Seq(GSE25694)/Homer	GGTTAAWCATTAA	1	-0.000e+00	1.0000	813.0	1.89%	981.4	2.32%
0h	MafF(bZIP)/HepG2-MafF-ChIP-Seq(GSE31477)/Homer	HWWGTCAGCAWWTTT	1	-0.000e+00	1.0000	2001.0	4.64%	2242.6	5.29%
0h	Fox:Ebox(Forkhead,bHLH)/Panc1-Foxa2-ChIP-Seq(GSE47459)/Homer	NNNVCTGWGYAAACASN	1	-0.000e+00	1.0000	6665.0	15.46%	7014.5	16.55%
0h	ZNF768(Zf)/Rajj-ZNF768-ChIP-Seq(GSE111879)/Homer	RHHCAGAGAGGB	1	-0.000e+00	1.0000	331.0	0.77%	449.2	1.06%
0h	FXR(NR),IR1/Liver-FXR-ChIP-Seq(Chong_et_al.)/Homer	AGGTCANTGACCTB	1	-0.000e+00	1.0000	3307.0	7.67%	3606.0	8.51%
0h	Foxa2(Forkhead)/Liver-Foxa2-ChIP-Seq(GSE25694)/Homer	CYTGTTTACWYW	1	-0.000e+00	1.0000	5487.0	12.73%	5834.8	13.77%
0h	Oct2(POU,Homeobox)/Bcell-Oct2-ChIP-Seq(GSE21512)/Homer	ATATGCAAAT	1	-0.000e+00	1.0000	2063.0	4.78%	2322.0	5.48%
0h	Tbox:Smad(T-box,MAD)/ESCd5-Smad2_3-ChIP-Seq(GSE29422)/Homer	AGGTGHCAGACA	1	-0.000e+00	1.0000	1378.0	3.20%	1602.0	3.78%
0h	Foxh1(Forkhead)/hESC-FOXH1-ChIP-Seq(GSE29422)/Homer	NNTGTGGATTSS	1	-0.000e+00	1.0000	4068.0	9.43%	4400.7	10.38%
0h	ZKSCAN1(Zf)/HepG2-ZKSCAN1-ChIP-Seq(Encode)/Homer	GCACAYAGTAGGKCY	1	-0.000e+00	1.0000	220.0	0.51%	330.6	0.78%
0h	VDR(NR),DR3/GM10855-VDR+vitD-ChIP-Seq(GSE22484)/Homer	ARAGGTCANWGAGTTCANNN	1	-0.000e+00	1.0000	1535.0	3.56%	1780.5	4.20%
0h	p53(p53)/mES-cMyc-ChIP-Seq(GSE11431)/Homer	ACATGCCCGGGCAT	1	-0.000e+00	1.0000	144.0	0.33%	238.7	0.56%
0h	DMRT6(DM)/Testis-DMRT6-ChIP-Seq(GSE60440)/Homer	YDGHTACAWTGTADC	1	-0.000e+00	1.0000	1159.0	2.69%	1386.2	3.27%
0h	Atf7(bZIP)/3T3L1-Atf7-ChIP-Seq(GSE56872)/Homer	NGRTGACGTCAY	1	-0.000e+00	1.0000	4208.0	9.76%	4591.8	10.84%
0h	TR4(NR),DR1/Hela-TR4-ChIP-Seq(GSE24685)/Homer	GAGGTCAAAGGTCA	1	-0.000e+00	1.0000	705.0	1.64%	899.7	2.12%
0h	ZFX(Zf)/mES-Zfx-ChIP-Seq(GSE11431)/Homer	AGGCCTRG	1	-0.000e+00	1.0000	13142.0	30.48%	13615.1	32.13%
0h	Unknown(Homeobox)/Limb-p300-ChIP-Seq/Homer	SSCMATWAAA	1	-0.000e+00	1.0000	4555.0	10.56%	4954.8	11.69%
0h	HRE(HSF)/Striatum-HSF1-ChIP-Seq(GSE38000)/Homer	TTCTAGAABNTTCTA	1	-0.000e+00	1.0000	1307.0	3.03%	1563.3	3.69%
0h	PSE(SNAPc)/K562-mStart-Seq/Homer	WAVTCACCMTAASYDAAAAG	1	-0.000e+00	1.0000	3570.0	8.28%	3950.2	9.32%
0h	RXR(NR),DR1/3T3L1-RXR-ChIP-Seq(GSE13511)/Homer	TAGGGCAAAGGTCA	1	-0.000e+00	1.0000	9646.0	22.37%	10140.5	23.93%
0h	FOXK1(Forkhead)/HEK293-FOXK1-ChIP-Seq(GSE51673)/Homer	NVWTGTTTAC	1	-0.000e+00	1.0000	7252.0	16.82%	7747.2	18.28%
0h	HNF1b(Homeobox)/PDAC-HNF1B-ChIP-Seq(GSE64557)/Homer	GTTAATNATTAA	1	-0.000e+00	1.0000	863.0	2.00%	1096.9	2.59%
0h	Sox2(HMG)/mES-Sox2-ChIP-Seq(GSE11431)/Homer	BCCATTGTTC	1	-0.000e+00	1.0000	6064.0	14.06%	6543.0	15.44%
0h	p63(p53)/Keratinocyte-p63-ChIP-Seq(GSE17611)/Homer	NNDRCATGYCYNRRCATGYH	1	-0.000e+00	1.0000	2452.0	5.69%	2814.8	6.64%
0h	Bcl6(Zf)/Liver-Bcl6-ChIP-Seq(GSE31578)/Homer	NNNCTTTCCAGGAAA	1	-0.000e+00	1.0000	10092.0	23.41%	10640.3	25.11%
0h	FOXA1:AR(Forkhead,NR)/LNCAP-AR-ChIP-Seq(GSE27824)/Homer	AGTAAACAAAAAAGAACAND	1	0.000e+00	1.0000	388.0	0.90%	651.8	1.54%
0h	AR-halfsite(NR)/LNCaP-AR-ChIP-Seq(GSE27824)/Homer	CCAGGAACAG	1	0.000e+00	1.0000	24534.0	56.90%	26644.2	62.87%
0h	Atf1(bZIP)/K562-ATF1-ChIP-Seq(GSE31477)/Homer	GATGACGTCA	1	0.000e+00	1.0000	5790.0	13.43%	6313.8	14.90%
0h	Bapx1(Homeobox)/VertebralCol-Bapx1-ChIP-Seq(GSE36672)/Homer	TTRAGTGSYK	1	0.000e+00	1.0000	15344.0	35.59%	19738.1	46.58%
0h	Barx1(Homeobox)/Stomach-Barx1.3xFlag-ChIP-Seq(GSE69483)/Homer	AAACMATTAN	1	0.000e+00	1.0000	3156.0	7.32%	3610.0	8.52%
0h	Bcl11a(Zf)/HSPC-BCL11A-ChIP-Seq(GSE104676)/Homer	TYTGACCASWRG	1	0.000e+00	1.0000	6094.0	14.13%	6905.2	16.29%
0h	Cdx2(Homeobox)/mES-Cdx2-ChIP-Seq(GSE14586)/Homer	GYMATAAAAH	1	0.000e+00	1.0000	4797.0	11.13%	5289.5	12.48%
0h	CEBP(bZIP)/ThioMac-CEBPb-ChIP-Seq(GSE21512)/Homer	ATTGCGCAAC	1	0.000e+00	1.0000	5141.0	11.92%	5747.8	13.56%
0h	COUP-TFII(NR)/K562-NR2F1-ChIP-Seq(Encode)/Homer	GKBCARAGGTCA	1	0.000e+00	1.0000	10227.0	23.72%	13933.6	32.88%
0h	COUP-TFII(NR)/Artia-Nr2f2-ChIP-Seq(GSE46497)/Homer	AGRGGTCA	1	0.000e+00	1.0000	12561.0	29.13%	15993.9	37.74%
0h	CRX(Homeobox)/Retina-Crx-ChIP-Seq(GSE20012)/Homer	GCTAATCC	1	0.000e+00	1.0000	15395.0	35.70%	19378.7	45.73%
0h	CUX1(Homeobox)/K562-CUX1-ChIP-Seq(GSE92882)/Homer	TATCGATNAN	1	0.000e+00	1.0000	3364.0	7.80%	4573.1	10.79%
0h	Cux2(Homeobox)/Liver-Cux2-ChIP-Seq(GSE35985)/Homer	HNRAATCAAT	1	0.000e+00	1.0000	2025.0	4.70%	3045.1	7.19%
0h	DLX1(Homeobox)/BasalGanglia-Dlx1-ChIP-seq(GSE124936)/Homer	NSNNTAATTA	1	0.000e+00	1.0000	8850.0	20.53%	9735.7	22.97%
0h	DLX2(Homeobox)/BasalGanglia-Dlx2-ChIP-seq(GSE124936)/Homer	NNNTAATTAS	1	0.000e+00	1.0000	9836.0	22.81%	10809.7	25.51%
0h	Dlx3(Homeobox)/Kerainocytes-Dlx3-ChIP-Seq(GSE89884)/Homer	NDGTAATTAC	1	0.000e+00	1.0000	4272.0	9.91%	5057.5	11.93%
0h	DLX5(Homeobox)/BasalGanglia-Dlx5-ChIP-seq(GSE124936)/Homer	SSTAATTA	1	0.000e+00	1.0000	5121.0	11.88%	5797.0	13.68%
0h	DMRT1(DM)/Testis-DMRT1-ChIP-Seq(GSE64892)/Homer	TWGHWACAWTGTWDC	1	0.000e+00	1.0000	1419.0	3.29%	1766.9	4.17%
0h	RAR:RXR(NR),DR0/ES-RAR-ChIP-Seq(GSE56893)/Homer	AGGTCAAGGTCA	1	0.000e+00	1.0000	663.0	1.54%	1076.0	2.54%
0h	E2A(bHLH)/proBcell-E2A-ChIP-Seq(GSE21978)/Homer	DNRCAGCTGY	1	0.000e+00	1.0000	14904.0	34.57%	16159.5	38.13%
0h	E2A(bHLH),near_PU.1/Bcell-PU.1-ChIP-Seq(GSE21512)/Homer	NVCACCTGBN	1	0.000e+00	1.0000	12583.0	29.18%	15796.8	37.28%
0h	Eomes(T-box)/H9-Eomes-ChIP-Seq(GSE26097)/Homer	ATTAACACCT	1	0.000e+00	1.0000	14726.0	34.15%	16287.8	38.43%
0h	ERE(NR),IR3/MCF7-ERa-ChIP-Seq(Unpublished)/Homer	VAGGTCACNSTGACC	1	0.000e+00	1.0000	1816.0	4.21%	2162.0	5.10%
0h	Erra(NR)/HepG2-Erra-ChIP-Seq(GSE31477)/Homer	CAAAGGTCAG	1	0.000e+00	1.0000	16032.0	37.18%	18959.2	44.74%
0h	ERRg(NR)/Kidney-ESRRG-ChIP-Seq(GSE104905)/Homer	GTGACCTTGRVN	1	0.000e+00	1.0000	5939.0	13.77%	6830.9	16.12%
0h	Esrrb(NR)/mES-Esrrb-ChIP-Seq(GSE11431)/Homer	KTGACCTTGA	1	0.000e+00	1.0000	4238.0	9.83%	5228.9	12.34%
0h	FOXA1(Forkhead)/LNCAP-FOXA1-ChIP-Seq(GSE27824)/Homer	WAAGTAAACA	1	0.000e+00	1.0000	7784.0	18.05%	9087.5	21.44%
0h	FOXA1(Forkhead)/MCF7-FOXA1-ChIP-Seq(GSE26831)/Homer	WAAGTAAACA	1	0.000e+00	1.0000	6473.0	15.01%	7686.0	18.14%
0h	FoxD3(forkhead)/ZebrafishEmbryo-Foxd3.biotin-ChIP-seq(GSE106676)/Homer	TGTTTAYTTAGC	1	0.000e+00	1.0000	6068.0	14.07%	6673.0	15.75%
0h	Foxf1(Forkhead)/Lung-Foxf1-ChIP-Seq(GSE77951)/Homer	WWATRTAAACAN	1	0.000e+00	1.0000	6284.0	14.57%	7134.9	16.84%
0h	FoxL2(Forkhead)/Ovary-FoxL2-ChIP-Seq(GSE60858)/Homer	WWTRTAAACAVG	1	0.000e+00	1.0000	5778.0	13.40%	6631.8	15.65%
0h	FOXM1(Forkhead)/MCF7-FOXM1-ChIP-Seq(GSE72977)/Homer	TRTTTACTTW	1	0.000e+00	1.0000	6710.0	15.56%	7910.3	18.67%
0h	Gfi1b(Zf)/HPC7-Gfi1b-ChIP-Seq(GSE22178)/Homer	MAATCACTGC	1	0.000e+00	1.0000	4714.0	10.93%	6682.3	15.77%
0h	GLIS3(Zf)/Thyroid-Glis3.GFP-ChIP-Seq(GSE103297)/Homer	CTCCCTGGGAGGCCN	1	0.000e+00	1.0000	16173.0	37.51%	19754.1	46.61%
0h	GSC(Homeobox)/FrogEmbryos-GSC-ChIP-Seq(DRA000576)/Homer	RGGATTAR	1	0.000e+00	1.0000	7489.0	17.37%	12323.0	29.08%
0h	HEB(bHLH)/mES-Heb-ChIP-Seq(GSE53233)/Homer	VCAGCTGBNN	1	0.000e+00	1.0000	18276.0	42.39%	19381.8	45.73%
0h	HIC1(Zf)/Treg-ZBTB29-ChIP-Seq(GSE99889)/Homer	TGCCAGCB	1	0.000e+00	1.0000	19359.0	44.90%	19976.1	47.14%
0h	HNF4a(NR),DR1/HepG2-HNF4a-ChIP-Seq(GSE25021)/Homer	CARRGKBCAAAGTYCA	1	0.000e+00	1.0000	2938.0	6.81%	3532.0	8.33%
0h	Hnf6b(Homeobox)/LNCaP-Hnf6b-ChIP-Seq(GSE106305)/Homer	TATTGAYY	1	0.000e+00	1.0000	4441.0	10.30%	6097.7	14.39%
0h	HNF6(Homeobox)/Liver-Hnf6-ChIP-Seq(ERP000394)/Homer	NTATYGATCH	1	0.000e+00	1.0000	2602.0	6.03%	3701.0	8.73%
0h	Hoxa11(Homeobox)/ChickenMSG-Hoxa11.Flag-ChIP-Seq(GSE86088)/Homer	TTTTATGGCM	1	0.000e+00	1.0000	15615.0	36.21%	16333.5	38.54%
0h	Hoxa13(Homeobox)/ChickenMSG-Hoxa13.Flag-ChIP-Seq(GSE86088)/Homer	CYHATAAAAN	1	0.000e+00	1.0000	16233.0	37.65%	17394.0	41.04%
0h	Hoxa9(Homeobox)/ChickenMSG-Hoxa9.Flag-ChIP-Seq(GSE86088)/Homer	RGCAATNAAA	1	0.000e+00	1.0000	17588.0	40.79%	18505.8	43.67%
0h	Hoxd11(Homeobox)/ChickenMSG-Hoxd11.Flag-ChIP-Seq(GSE86088)/Homer	VGCCATAAAA	1	0.000e+00	1.0000	16225.0	37.63%	16937.2	39.97%
0h	Hoxd12(Homeobox)/ChickenMSG-Hoxd12.Flag-ChIP-Seq(GSE86088)/Homer	HDGYAATGAAAN	1	0.000e+00	1.0000	12023.0	27.88%	14900.5	35.16%
0h	Hoxd13(Homeobox)/ChickenMSG-Hoxd13.Flag-ChIP-Seq(GSE86088)/Homer	NCYAATAAAA	1	0.000e+00	1.0000	10924.0	25.34%	11872.6	28.02%
0h	Isl1(Homeobox)/Neuron-Isl1-ChIP-Seq(GSE31456)/Homer	CTAATKGV	1	0.000e+00	1.0000	12832.0	29.76%	13691.5	32.31%
0h	KLF14(Zf)/HEK293-KLF14.GFP-ChIP-Seq(GSE58341)/Homer	RGKGGGCGKGGC	1	0.000e+00	1.0000	19604.0	45.47%	20331.0	47.97%
0h	Lhx1(Homeobox)/EmbryoCarcinoma-Lhx1-ChIP-Seq(GSE70957)/Homer	NNYTAATTAR	1	0.000e+00	1.0000	7142.0	16.56%	8237.6	19.44%
0h	Lhx2(Homeobox)/HFSC-Lhx2-ChIP-Seq(GSE48068)/Homer	TAATTAGN	1	0.000e+00	1.0000	6684.0	15.50%	7731.6	18.24%
0h	Lhx3(Homeobox)/Neuron-Lhx3-ChIP-Seq(GSE31456)/Homer	ADBTAATTAR	1	0.000e+00	1.0000	10787.0	25.02%	11492.9	27.12%
0h	LHX9(Homeobox)/Hct116-LHX9.V5-ChIP-Seq(GSE116822)/Homer	NGCTAATTAG	1	0.000e+00	1.0000	9379.0	21.75%	10123.7	23.89%
0h	LRF(Zf)/Erythroblasts-ZBTB7A-ChIP-Seq(GSE74977)/Homer	AAGACCCYYN	1	0.000e+00	1.0000	16477.0	38.21%	17566.3	41.45%
0h	Nr5a2(NR)/Pancreas-LRH1-ChIP-Seq(GSE34295)/Homer	BTCAAGGTCA	1	0.000e+00	1.0000	4688.0	10.87%	5630.8	13.29%
0h	LXRE(NR),DR4/RAW-LXRb.biotin-ChIP-Seq(GSE21512)/Homer	RGGTTACTANAGGTCA	1	0.000e+00	1.0000	427.0	0.99%	1638.5	3.87%
0h	Mef2a(MADS)/HL1-Mef2a.biotin-ChIP-Seq(GSE21529)/Homer	CYAAAAATAG	1	0.000e+00	1.0000	3345.0	7.76%	5439.0	12.83%
0h	Mef2b(MADS)/HEK293-Mef2b.V5-ChIP-Seq(GSE67450)/Homer	GCTATTTTTGGM	1	0.000e+00	1.0000	6342.0	14.71%	8422.2	19.87%
0h	Mef2c(MADS)/GM12878-Mef2c-ChIP-Seq(GSE32465)/Homer	DCYAAAAATAGM	1	0.000e+00	1.0000	3603.0	8.36%	5922.9	13.98%
0h	Nanog(Homeobox)/mES-Nanog-ChIP-Seq(GSE11724)/Homer	RGCCATTAAC	1	0.000e+00	1.0000	24983.0	57.94%	26721.6	63.05%
0h	Nkx2.1(Homeobox)/LungAC-Nkx2.1-ChIP-Seq(GSE43252)/Homer	RSCACTYRAG	1	0.000e+00	1.0000	19927.0	46.22%	23494.5	55.44%
0h	Nkx2.2(Homeobox)/NPC-Nkx2.2-ChIP-Seq(GSE61673)/Homer	BTBRAGTGSN	1	0.000e+00	1.0000	15113.0	35.05%	18412.8	43.45%
0h	Nkx2.5(Homeobox)/HL1-Nkx2.5.biotin-ChIP-Seq(GSE21529)/Homer	RRSCACTYAA	1	0.000e+00	1.0000	15909.0	36.90%	19085.3	45.04%
0h	Nkx3.1(Homeobox)/LNCaP-Nkx3.1-ChIP-Seq(GSE28264)/Homer	AAGCACTTAA	1	0.000e+00	1.0000	17133.0	39.74%	19794.1	46.71%
0h	Nkx6.1(Homeobox)/Islet-Nkx6.1-ChIP-Seq(GSE40975)/Homer	GKTAATGR	1	0.000e+00	1.0000	15476.0	35.89%	16698.0	39.40%
0h	NPAS2(bHLH)/Liver-NPAS2-ChIP-Seq(GSE39860)/Homer	KCCACGTGAC	1	0.000e+00	1.0000	8721.0	20.23%	9465.9	22.34%
0h	Npas4(bHLH)/Neuron-Npas4-ChIP-Seq(GSE127793)/Homer	NHRTCACGACDN	1	0.000e+00	1.0000	7554.0	17.52%	8243.7	19.45%
0h	EAR2(NR)/K562-NR2F6-ChIP-Seq(Encode)/Homer	NRBCARRGGTCA	1	0.000e+00	1.0000	9099.0	21.10%	13032.2	30.75%
0h	Nr5a2(NR)/mES-Nr5a2-ChIP-Seq(GSE19019)/Homer	BTCAAGGTCA	1	0.000e+00	1.0000	3649.0	8.46%	4096.0	9.67%
0h	OCT:OCT(POU,Homeobox)/NPC-OCT6-ChIP-Seq(GSE43916)/Homer	YATGCATATRCATRT	1	0.000e+00	1.0000	545.0	1.26%	889.9	2.10%
0h	OCT:OCT-short(POU,Homeobox)/NPC-OCT6-ChIP-Seq(GSE43916)/Homer	ATGCATWATGCATRW	1	0.000e+00	1.0000	4285.0	9.94%	4842.3	11.43%
0h	Otx2(Homeobox)/EpiLC-Otx2-ChIP-Seq(GSE56098)/Homer	NYTAATCCYB	1	0.000e+00	1.0000	5056.0	11.73%	6439.9	15.20%
0h	Pax7(Paired,Homeobox),longest/Myoblast-Pax7-ChIP-Seq(GSE25064)/Homer	NTAATTDGCYAATTANNWWD	1	0.000e+00	1.0000	146.0	0.34%	272.8	0.64%
0h	Pax7(Paired,Homeobox)/Myoblast-Pax7-ChIP-Seq(GSE25064)/Homer	TAATCAATTA	1	0.000e+00	1.0000	457.0	1.06%	679.3	1.60%
0h	Pax8(Paired,Homeobox)/Thyroid-Pax8-ChIP-Seq(GSE26938)/Homer	GTCATGCHTGRCTGS	1	0.000e+00	1.0000	3048.0	7.07%	3595.9	8.49%
0h	Phox2a(Homeobox)/Neuron-Phox2a-ChIP-Seq(GSE31456)/Homer	YTAATYNRATTA	1	0.000e+00	1.0000	2268.0	5.26%	3010.2	7.10%
0h	Phox2b(Homeobox)/CLBGA-PHOX2B-ChIP-Seq(GSE90683)/Homer	TTAATTNAATTA	1	0.000e+00	1.0000	1099.0	2.55%	1731.1	4.08%
0h	Pit1+1bp(Homeobox)/GCrat-Pit1-ChIP-Seq(GSE58009)/Homer	ATGCATAATTCA	1	0.000e+00	1.0000	2140.0	4.96%	2560.1	6.04%
0h	Pit1(Homeobox)/GCrat-Pit1-ChIP-Seq(GSE58009)/Homer	ATGMATATDC	1	0.000e+00	1.0000	5817.0	13.49%	6984.0	16.48%
0h	Pitx1(Homeobox)/Chicken-Pitx1-ChIP-Seq(GSE38910)/Homer	TAATCCCN	1	0.000e+00	1.0000	24896.0	57.74%	28344.0	66.88%
0h	PPARa(NR),DR1/Liver-Ppara-ChIP-Seq(GSE47954)/Homer	VNAGGKCAAAGGTCA	1	0.000e+00	1.0000	8058.0	18.69%	9035.2	21.32%
0h	PPARE(NR),DR1/3T3L1-Pparg-ChIP-Seq(GSE13511)/Homer	TGACCTTTGCCCCA	1	0.000e+00	1.0000	7666.0	17.78%	8359.3	19.73%
0h	PRDM10(Zf)/HEK293-PRDM10.eGFP-ChIP-Seq(Encode)/Homer	TGGTACATTCCA	1	0.000e+00	1.0000	4443.0	10.30%	5344.7	12.61%
0h	PR(NR)/T47D-PR-ChIP-Seq(GSE31130)/Homer	VAGRACAKNCTGTBC	1	0.000e+00	1.0000	15041.0	34.88%	16039.6	37.85%
0h	Prop1(Homeobox)/GHFT1-PROP1.biotin-ChIP-Seq(GSE77302)/Homer	NTAATBNAATTA	1	0.000e+00	1.0000	3728.0	8.65%	4906.0	11.58%
0h	Ptf1a(bHLH)/Panc1-Ptf1a-ChIP-Seq(GSE47459)/Homer	ACAGCTGTTN	1	0.000e+00	1.0000	22806.0	52.89%	23561.5	55.60%
0h	RARa(NR)/K562-RARa-ChIP-Seq(Encode)/Homer	TTGAMCTTTG	1	0.000e+00	1.0000	17454.0	40.48%	22988.2	54.24%
0h	RARg(NR)/ES-RARg-ChIP-Seq(GSE30538)/Homer	AGGTCAAGGTCA	1	0.000e+00	1.0000	138.0	0.32%	269.7	0.64%
0h	Rbpj1(?)/Panc1-Rbpj1-ChIP-Seq(GSE47459)/Homer	HTTTCCCASG	1	0.000e+00	1.0000	11178.0	25.92%	12162.9	28.70%
0h	Reverb(NR),DR2/RAW-Reverba.biotin-ChIP-Seq(GSE45914)/Homer	GTRGGTCASTGGGTCA	1	0.000e+00	1.0000	1028.0	2.38%	1412.3	3.33%
0h	SCRT1(Zf)/HEK293-SCRT1.eGFP-ChIP-Seq(Encode)/Homer	GCAACAGGTG	1	0.000e+00	1.0000	2376.0	5.51%	2919.9	6.89%
0h	SF1(NR)/H295R-Nr5a1-ChIP-Seq(GSE44220)/Homer	CAAGGHCANV	1	0.000e+00	1.0000	2755.0	6.39%	3614.4	8.53%
0h	Smad3(MAD)/NPC-Smad3-ChIP-Seq(GSE36673)/Homer	TWGTCTGV	1	0.000e+00	1.0000	20565.0	47.69%	21421.4	50.55%
0h	Snail1(Zf)/LS174T-SNAIL1.HA-ChIP-Seq(GSE127183)/Homer	TRCACCTGCY	1	0.000e+00	1.0000	8289.0	19.22%	10787.1	25.45%
0h	Slug(Zf)/Mesoderm-Snai2-ChIP-Seq(GSE61475)/Homer	SNGCACCTGCHS	1	0.000e+00	1.0000	6047.0	14.02%	7115.8	16.79%
0h	Sox10(HMG)/SciaticNerve-Sox3-ChIP-Seq(GSE35132)/Homer	CCWTTGTYYB	1	0.000e+00	1.0000	11457.0	26.57%	12070.7	28.48%
0h	Sox15(HMG)/CPA-Sox15-ChIP-Seq(GSE62909)/Homer	RAACAATGGN	1	0.000e+00	1.0000	7074.0	16.41%	8538.5	20.15%
0h	Sox17(HMG)/Endoderm-Sox17-ChIP-Seq(GSE61475)/Homer	CCATTGTTYB	1	0.000e+00	1.0000	4615.0	10.70%	5102.8	12.04%
0h	Sox21(HMG)/ESC-SOX21-ChIP-Seq(GSE110505)/Homer	BCCWTTGTBYKV	1	0.000e+00	1.0000	12371.0	28.69%	13194.0	31.13%
0h	Sox3(HMG)/NPC-Sox3-ChIP-Seq(GSE33059)/Homer	CCWTTGTY	1	0.000e+00	1.0000	11885.0	27.56%	12697.7	29.96%
0h	Sox4(HMG)/proB-Sox4-ChIP-Seq(GSE50066)/Homer	YCTTTGTTCC	1	0.000e+00	1.0000	6027.0	13.98%	6564.6	15.49%
0h	Sox6(HMG)/Myotubes-Sox6-ChIP-Seq(GSE32627)/Homer	CCATTGTTNY	1	0.000e+00	1.0000	10709.0	24.84%	11641.6	27.47%
0h	Srebp1a(bHLH)/HepG2-Srebp1a-ChIP-Seq(GSE31477)/Homer	RTCACSCCAY	1	0.000e+00	1.0000	1614.0	3.74%	2285.7	5.39%
0h	Srebp2(bHLH)/HepG2-Srebp2-ChIP-Seq(GSE31477)/Homer	CGGTCACSCCAC	1	0.000e+00	1.0000	1222.0	2.83%	1832.3	4.32%
0h	Tbet(T-box)/CD8-Tbet-ChIP-Seq(GSE33802)/Homer	AGGTGTGAAM	1	0.000e+00	1.0000	7397.0	17.16%	8648.7	20.41%
0h	Tbr1(T-box)/Cortex-Tbr1-ChIP-Seq(GSE71384)/Homer	AAGGTGTKAA	1	0.000e+00	1.0000	9998.0	23.19%	10630.5	25.08%
0h	Tbx21(T-box)/GM12878-TBX21-ChIP-Seq(Encode)/Homer	AGGTGTGAAA	1	0.000e+00	1.0000	7125.0	16.52%	8566.8	20.21%
0h	Tbx5(T-box)/HL1-Tbx5.biotin-ChIP-Seq(GSE21529)/Homer	AGGTGTCA	1	0.000e+00	1.0000	22944.0	53.21%	26307.8	62.08%
0h	Tbx6(T-box)/ESC-Tbx6-ChIP-Seq(GSE93524)/Homer	DAGGTGTBAA	1	0.000e+00	1.0000	8373.0	19.42%	9773.9	23.06%
0h	TEAD1(TEAD)/HepG2-TEAD1-ChIP-Seq(Encode)/Homer	CYRCATTCCA	1	0.000e+00	1.0000	5753.0	13.34%	7471.1	17.63%
0h	TEAD2(TEA)/Py2T-Tead2-ChIP-Seq(GSE55709)/Homer	CCWGGAATGY	1	0.000e+00	1.0000	2851.0	6.61%	4284.7	10.11%
0h	TEAD3(TEA)/HepG2-TEAD3-ChIP-Seq(Encode)/Homer	TRCATTCCAG	1	0.000e+00	1.0000	6643.0	15.41%	8639.2	20.39%
0h	TEAD4(TEA)/Tropoblast-Tead4-ChIP-Seq(GSE37350)/Homer	CCWGGAATGY	1	0.000e+00	1.0000	5173.0	12.00%	6814.0	16.08%
0h	TEAD(TEA)/Fibroblast-PU.1-ChIP-Seq(Unpublished)/Homer	YCWGGAATGY	1	0.000e+00	1.0000	3388.0	7.86%	5232.3	12.35%
0h	THRb(NR)/HepG2-THRb.Flag-ChIP-Seq(Encode)/Homer	GGTCACCTGAGGTCA	1	0.000e+00	1.0000	6041.0	14.01%	7186.6	16.96%
0h	THRa(NR)/C17.2-THRa-ChIP-Seq(GSE38347)/Homer	GGTCANYTGAGGWCA	1	0.000e+00	1.0000	3667.0	8.50%	5406.0	12.76%
0h	THRb(NR)/Liver-NR1A2-ChIP-Seq(GSE52613)/Homer	TRAGGTCA	1	0.000e+00	1.0000	24358.0	56.49%	28655.9	67.62%
0h	Zac1(Zf)/Neuro2A-Plagl1-ChIP-Seq(GSE75942)/Homer	HAWGRGGCCM	1	0.000e+00	1.0000	22926.0	53.17%	25006.2	59.01%
0h	ZEB1(Zf)/PDAC-ZEB1-ChIP-Seq(GSE64557)/Homer	VCAGGTRDRY	1	0.000e+00	1.0000	13719.0	31.82%	17977.1	42.42%
0h	ZEB2(Zf)/SNU398-ZEB2-ChIP-Seq(GSE103048)/Homer	GNMCAGGTGTGC	1	0.000e+00	1.0000	8193.0	19.00%	11406.1	26.91%
0h	ZNF136(Zf)/HEK293-ZNF136.GFP-ChIP-Seq(GSE58341)/Homer	YTKGATAHAGTATTCTWGGTNGGCA	1	0.000e+00	1.0000	460.0	1.07%	1009.9	2.38%
0h	Znf263(Zf)/K562-Znf263-ChIP-Seq(GSE31477)/Homer	CVGTSCTCCC	1	0.000e+00	1.0000	16940.0	39.29%	18221.6	43.00%
0h	ZNF322(Zf)/HEK293-ZNF322.GFP-ChIP-Seq(GSE58341)/Homer	GAGCCTGGTACTGWGCCTGR	1	0.000e+00	1.0000	2772.0	6.43%	3177.6	7.50%
0h	ZNF416(Zf)/HEK293-ZNF416.GFP-ChIP-Seq(GSE58341)/Homer	WDNCTGGGCA	1	0.000e+00	1.0000	11299.0	26.20%	14491.2	34.19%
0h	ZNF711(Zf)/SHSY5Y-ZNF711-ChIP-Seq(GSE20673)/Homer	AGGCCTAG	1	0.000e+00	1.0000	17794.0	41.27%	19878.7	46.91%
5h	CTCF(Zf)/CD4+-CTCF-ChIP-Seq(Barski_et_al.)/Homer	AYAGTGCCMYCTRGTGGCCA	1e-2418	-5.568e+03	0.0000	7405.0	15.75%	1679.3	3.62%
5h	Fli1(ETS)/CD8-FLI-ChIP-Seq(GSE20898)/Homer	NRYTTCCGGH	1e-1705	-3.926e+03	0.0000	24824.0	52.81%	15283.8	32.94%
5h	Etv2(ETS)/ES-ER71-ChIP-Seq(GSE59402)/Homer	NNAYTTCCTGHN	1e-1596	-3.675e+03	0.0000	21088.0	44.86%	12275.8	26.46%
5h	Elf4(ETS)/BMDM-Elf4-ChIP-Seq(GSE88699)/Homer	ACTTCCKGKT	1e-1590	-3.661e+03	0.0000	22334.0	47.51%	13363.4	28.80%
5h	ETS1(ETS)/Jurkat-ETS1-ChIP-Seq(GSE17954)/Homer	ACAGGAAGTG	1e-1583	-3.647e+03	0.0000	22795.0	48.49%	13782.4	29.71%
5h	BORIS(Zf)/K562-CTCFL-ChIP-Seq(GSE32465)/Homer	CNNBRGCGCCCCCTGSTGGC	1e-1567	-3.610e+03	0.0000	10180.0	21.66%	4062.5	8.76%
5h	ETV1(ETS)/GIST48-ETV1-ChIP-Seq(GSE22441)/Homer	AACCGGAAGT	1e-1433	-3.302e+03	0.0000	26808.0	57.03%	17855.4	38.49%
5h	PU.1(ETS)/ThioMac-PU.1-ChIP-Seq(GSE21512)/Homer	AGAGGAAGTG	1e-1427	-3.287e+03	0.0000	12974.0	27.60%	6215.5	13.40%
5h	GABPA(ETS)/Jurkat-GABPa-ChIP-Seq(GSE17954)/Homer	RACCGGAAGT	1e-1386	-3.192e+03	0.0000	20507.0	43.63%	12301.7	26.52%
5h	ERG(ETS)/VCaP-ERG-ChIP-Seq(GSE14097)/Homer	ACAGGAAGTG	1e-1375	-3.168e+03	0.0000	28570.0	60.78%	19724.0	42.51%
5h	ELF5(ETS)/T47D-ELF5-ChIP-Seq(GSE30407)/Homer	ACVAGGAAGT	1e-1229	-2.832e+03	0.0000	16638.0	35.39%	9467.3	20.41%
5h	ETV4(ETS)/HepG2-ETV4-ChIP-Seq(ENCODE)/Homer	ACCGGAAGTG	1e-1189	-2.738e+03	0.0000	23884.0	50.81%	15859.5	34.18%
5h	SpiB(ETS)/OCILY3-SPIB-ChIP-Seq(GSE56857)/Homer	AAAGRGGAAGTG	1e-1151	-2.651e+03	0.0000	7806.0	16.61%	3133.3	6.75%
5h	Ets1-distal(ETS)/CD4+-PolII-ChIP-Seq(Barski_et_al.)/Homer	MACAGGAAGT	1e-1142	-2.630e+03	0.0000	8059.0	17.14%	3309.7	7.13%
5h	ELF3(ETS)/PDAC-ELF3-ChIP-Seq(GSE64557)/Homer	ANCAGGAAGT	1e-1035	-2.384e+03	0.0000	15528.0	33.03%	9060.9	19.53%
5h	EWS:FLI1-fusion(ETS)/SK_N_MC-EWS:FLI1-ChIP-Seq(SRA014231)/Homer	VACAGGAAAT	1e-1035	-2.383e+03	0.0000	13680.0	29.10%	7582.7	16.34%
5h	EWS:ERG-fusion(ETS)/CADO_ES1-EWS:ERG-ChIP-Seq(SRA014231)/Homer	ATTTCCTGTN	1e-1012	-2.331e+03	0.0000	14927.0	31.75%	8633.2	18.61%
5h	EHF(ETS)/LoVo-EHF-ChIP-Seq(GSE49402)/Homer	AVCAGGAAGT	1e-1004	-2.312e+03	0.0000	23634.0	50.28%	16225.0	34.97%
5h	Elk4(ETS)/Hela-Elk4-ChIP-Seq(GSE31477)/Homer	NRYTTCCGGY	1e-770	-1.773e+03	0.0000	14385.0	30.60%	8874.6	19.13%
5h	Elk1(ETS)/Hela-Elk1-ChIP-Seq(GSE31477)/Homer	HACTTCCGGY	1e-758	-1.747e+03	0.0000	14368.0	30.57%	8895.6	19.17%
5h	ELF1(ETS)/Jurkat-ELF1-ChIP-Seq(SRA014231)/Homer	AVCCGGAAGT	1e-741	-1.707e+03	0.0000	13784.0	29.32%	8465.0	18.25%
5h	ETS(ETS)/Promoter/Homer	AACCGGAAGT	1e-677	-1.559e+03	0.0000	9393.0	19.98%	5159.1	11.12%
5h	RUNX(Runt)/HPC7-Runx1-ChIP-Seq(GSE22178)/Homer	SAAACCACAG	1e-537	-1.237e+03	0.0000	12533.0	26.66%	8097.2	17.45%
5h	RUNX1(Runt)/Jurkat-RUNX1-ChIP-Seq(GSE29180)/Homer	AAACCACARM	1e-452	-1.043e+03	0.0000	16116.0	34.28%	11537.8	24.87%
5h	RUNX-AML(Runt)/CD4+-PolII-ChIP-Seq(Barski_et_al.)/Homer	GCTGTGGTTW	1e-401	-9.255e+02	0.0000	12052.0	25.64%	8210.4	17.70%
5h	SPDEF(ETS)/VCaP-SPDEF-ChIP-Seq(SRA014231)/Homer	ASWTCCTGBT	1e-396	-9.125e+02	0.0000	17126.0	36.43%	12715.5	27.41%
5h	Fosl2(bZIP)/3T3L1-Fosl2-ChIP-Seq(GSE56872)/Homer	NATGASTCABNN	1e-375	-8.647e+02	0.0000	5585.0	11.88%	3076.6	6.63%
5h	ETS:E-box(ETS,bHLH)/HPC7-Scl-ChIP-Seq(GSE22178)/Homer	AGGAARCAGCTG	1e-368	-8.487e+02	0.0000	2756.0	5.86%	1126.9	2.43%
5h	RUNX2(Runt)/PCa-RUNX2-ChIP-Seq(GSE33889)/Homer	NWAACCACADNN	1e-363	-8.378e+02	0.0000	13102.0	27.87%	9285.6	20.01%
5h	Jun-AP1(bZIP)/K562-cJun-ChIP-Seq(GSE31477)/Homer	GATGASTCATCN	1e-360	-8.296e+02	0.0000	4354.0	9.26%	2216.8	4.78%
5h	Fos(bZIP)/TSC-Fos-ChIP-Seq(GSE110950)/Homer	NDATGASTCAYN	1e-336	-7.750e+02	0.0000	8659.0	18.42%	5625.5	12.13%
5h	Fra2(bZIP)/Striatum-Fra2-ChIP-Seq(GSE43429)/Homer	GGATGACTCATC	1e-336	-7.737e+02	0.0000	7328.0	15.59%	4547.8	9.80%
5h	Fra1(bZIP)/BT549-Fra1-ChIP-Seq(GSE46166)/Homer	NNATGASTCATH	1e-331	-7.622e+02	0.0000	8205.0	17.45%	5274.5	11.37%
5h	ETS:RUNX(ETS,Runt)/Jurkat-RUNX1-ChIP-Seq(GSE17954)/Homer	RCAGGATGTGGT	1e-310	-7.150e+02	0.0000	3092.0	6.58%	1447.9	3.12%
5h	JunB(bZIP)/DendriticCells-Junb-ChIP-Seq(GSE36099)/Homer	RATGASTCAT	1E-292	-6.724e+02	0.0000	8087.0	17.20%	5329.4	11.49%
5h	Bach1(bZIP)/K562-Bach1-ChIP-Seq(GSE31477)/Homer	AWWNTGCTGAGTCAT	1E-286	-6.592e+02	0.0000	1422.0	3.03%	453.9	0.98%
5h	NF-E2(bZIP)/K562-NFE2-ChIP-Seq(GSE31477)/Homer	GATGACTCAGCA	1E-283	-6.520e+02	0.0000	1513.0	3.22%	506.0	1.09%
5h	Bach2(bZIP)/OCILy7-Bach2-ChIP-Seq(GSE44420)/Homer	TGCTGAGTCA	1E-281	-6.488e+02	0.0000	3675.0	7.82%	1917.4	4.13%
5h	Atf3(bZIP)/GBM-ATF3-ChIP-Seq(GSE33912)/Homer	DATGASTCATHN	1E-280	-6.458e+02	0.0000	9304.0	19.79%	6397.9	13.79%
5h	AP-1(bZIP)/ThioMac-PU.1-ChIP-Seq(GSE21512)/Homer	VTGACTCATC	1E-251	-5.799e+02	0.0000	10135.0	21.56%	7245.0	15.62%
5h	BATF(bZIP)/Th17-BATF-ChIP-Seq(GSE39756)/Homer	DATGASTCAT	1E-248	-5.733e+02	0.0000	9041.0	19.23%	6319.8	13.62%
5h	Nrf2(bZIP)/Lymphoblast-Nrf2-ChIP-Seq(GSE37589)/Homer	HTGCTGAGTCAT	1E-248	-5.718e+02	0.0000	1286.0	2.74%	421.2	0.91%
5h	IRF8(IRF)/BMDM-IRF8-ChIP-Seq(GSE77884)/Homer	GRAASTGAAAST	1E-239	-5.520e+02	0.0000	6491.0	13.81%	4229.8	9.12%
5h	NFE2L2(bZIP)/HepG2-NFE2L2-ChIP-Seq(Encode)/Homer	AWWWTGCTGAGTCAT	1E-231	-5.341e+02	0.0000	1252.0	2.66%	421.4	0.91%
5h	IRF2(IRF)/Erythroblas-IRF2-ChIP-Seq(GSE36985)/Homer	GAAASYGAAASY	1E-221	-5.106e+02	0.0000	2620.0	5.57%	1311.1	2.83%
5h	PU.1:IRF8(ETS:IRF)/pDC-Irf8-ChIP-Seq(GSE66899)/Homer	GGAAGTGAAAST	1E-198	-4.571e+02	0.0000	3883.0	8.26%	2306.7	4.97%
5h	Sp1(Zf)/Promoter/Homer	GGCCCCGCCCCC	1E-172	-3.973e+02	0.0000	10514.0	22.37%	8027.3	17.30%
5h	IRF1(IRF)/PBMC-IRF1-ChIP-Seq(GSE43036)/Homer	GAAAGTGAAAGT	1E-154	-3.558e+02	0.0000	3081.0	6.55%	1834.2	3.95%
5h	IRF3(IRF)/BMDM-Irf3-ChIP-Seq(GSE67343)/Homer	AGTTTCAKTTTC	1E-153	-3.538e+02	0.0000	5728.0	12.19%	3978.6	8.58%
5h	ISRE(IRF)/ThioMac-LPS-Expression(GSE23622)/Homer	AGTTTCASTTTC	1E-149	-3.454e+02	0.0000	1630.0	3.47%	786.4	1.70%
5h	Gata1(Zf)/K562-GATA1-ChIP-Seq(GSE18829)/Homer	SAGATAAGRV	1E-145	-3.341e+02	0.0000	8114.0	17.26%	6077.8	13.10%
5h	GATA:SCL(Zf,bHLH)/Ter119-SCL-ChIP-Seq(GSE18720)/Homer	CRGCTGBNGNSNNSAGATAA	1E-139	-3.203e+02	0.0000	2230.0	4.74%	1240.0	2.67%
5h	RFX(HTH)/K562-RFX3-ChIP-Seq(SRA012198)/Homer	CGGTTGCCATGGCAAC	1E-132	-3.061e+02	0.0000	1998.0	4.25%	1087.4	2.34%
5h	E2F4(E2F)/K562-E2F4-ChIP-Seq(GSE31477)/Homer	GGCGGGAAAH	1E-132	-3.057e+02	0.0000	11122.0	23.66%	8853.5	19.08%
5h	Gata2(Zf)/K562-GATA2-ChIP-Seq(GSE18829)/Homer	BBCTTATCTS	1E-129	-2.982e+02	0.0000	8807.0	18.74%	6792.3	14.64%
5h	Rfx2(HTH)/LoVo-RFX2-ChIP-Seq(GSE49402)/Homer	GTTGCCATGGCAACM	1E-127	-2.947e+02	0.0000	2134.0	4.54%	1201.6	2.59%
5h	NRF1(NRF)/MCF7-NRF1-ChIP-Seq(Unpublished)/Homer	CTGCGCATGCGC	1E-122	-2.822e+02	0.0000	4677.0	9.95%	3252.6	7.01%
5h	Zfp57(Zf)/H1-ZFP57.HA-ChIP-Seq(GSE115387)/Homer	NANTGCSGCA	1E-109	-2.513e+02	0.0000	9119.0	19.40%	7221.8	15.57%
5h	HINFP(Zf)/K562-HINFP.eGFP-ChIP-Seq(Encode)/Homer	TWVGGTCCGC	1E-107	-2.473e+02	0.0000	8699.0	18.51%	6856.2	14.78%
5h	PU.1-IRF(ETS:IRF)/Bcell-PU.1-ChIP-Seq(GSE21512)/Homer	MGGAAGTGAAAC	1E-101	-2.347e+02	0.0000	19414.0	41.30%	16929.6	36.49%
5h	MyoD(bHLH)/Myotube-MyoD-ChIP-Seq(GSE21614)/Homer	RRCAGCTGYTSY	1E-93	-2.156e+02	0.0000	13058.0	27.78%	10981.4	23.67%
5h	Egr2(Zf)/Thymocytes-Egr2-ChIP-Seq(GSE34254)/Homer	NGCGTGGGCGGR	1E-85	-1.970e+02	0.0000	5414.0	11.52%	4099.3	8.84%
5h	Ronin(THAP)/ES-Thap11-ChIP-Seq(GSE51522)/Homer	RACTACAACTCCCAGVAKGC	1E-83	-1.918e+02	0.0000	1177.0	2.50%	626.4	1.35%
5h	Gata6(Zf)/HUG1N-GATA6-ChIP-Seq(GSE51936)/Homer	YCTTATCTBN	1E-78	-1.812e+02	0.0000	11278.0	23.99%	9473.4	20.42%
5h	NRF(NRF)/Promoter/Homer	STGCGCATGCGC	1E-75	-1.747e+02	0.0000	4523.0	9.62%	3388.9	7.30%
5h	X-box(HTH)/NPC-H3K4me1-ChIP-Seq(GSE16256)/Homer	GGTTGCCATGGCAA	1E-74	-1.721e+02	0.0000	1930.0	4.11%	1225.6	2.64%
5h	Rfx1(HTH)/NPC-H3K4me1-ChIP-Seq(GSE16256)/Homer	KGTTGCCATGGCAA	1E-74	-1.718e+02	0.0000	3428.0	7.29%	2457.7	5.30%
5h	E2F1(E2F)/Hela-E2F1-ChIP-Seq(GSE22478)/Homer	CWGGCGGGAA	1E-73	-1.685e+02	0.0000	6983.0	14.86%	5588.2	12.04%
5h	Tcf12(bHLH)/GM12878-Tcf12-ChIP-Seq(GSE32465)/Homer	VCAGCTGYTG	1E-72	-1.663e+02	0.0000	15488.0	32.95%	13512.5	29.13%
5h	Tcf21(bHLH)/ArterySmoothMuscle-Tcf21-ChIP-Seq(GSE61369)/Homer	NAACAGCTGG	1E-70	-1.621e+02	0.0000	14833.0	31.55%	12911.8	27.83%
5h	E2F6(E2F)/Hela-E2F6-ChIP-Seq(GSE31477)/Homer	GGCGGGAARN	1E-67	-1.548e+02	0.0000	12500.0	26.59%	10742.2	23.15%
5h	MafA(bZIP)/Islet-MafA-ChIP-Seq(GSE30298)/Homer	TGCTGACTCA	1E-67	-1.545e+02	0.0000	10483.0	22.30%	8856.6	19.09%
5h	Gata4(Zf)/Heart-Gata4-ChIP-Seq(GSE35151)/Homer	NBWGATAAGR	1E-66	-1.541e+02	0.0000	12211.0	25.98%	10474.8	22.58%
5h	Atoh1(bHLH)/Cerebellum-Atoh1-ChIP-Seq(GSE22111)/Homer	VNRVCAGCTGGY	1E-65	-1.514e+02	0.0000	15892.0	33.81%	13979.7	30.13%
5h	MafK(bZIP)/C2C12-MafK-ChIP-Seq(GSE36030)/Homer	GCTGASTCAGCA	1E-65	-1.511e+02	0.0000	3422.0	7.28%	2505.1	5.40%
5h	GFY-Staf(?,Zf)/Promoter/Homer	RACTACAATTCCCAGAAKGC	1E-65	-1.510e+02	0.0000	1442.0	3.07%	878.9	1.89%
5h	E2F7(E2F)/Hela-E2F7-ChIP-Seq(GSE32673)/Homer	VDTTTCCCGCCA	1E-64	-1.496e+02	0.0000	3605.0	7.67%	2666.8	5.75%
5h	BMYB(HTH)/Hela-BMYB-ChIP-Seq(GSE27030)/Homer	NHAACBGYYV	1E-64	-1.485e+02	0.0000	18366.0	39.07%	16373.9	35.29%
5h	Myf5(bHLH)/GM-Myf5-ChIP-Seq(GSE24852)/Homer	BAACAGCTGT	1E-62	-1.448e+02	0.0000	10690.0	22.74%	9096.0	19.61%
5h	CRE(bZIP)/Promoter/Homer	CSGTGACGTCAC	1E-62	-1.444e+02	0.0000	3883.0	8.26%	2921.1	6.30%
5h	Klf9(Zf)/GBM-Klf9-ChIP-Seq(GSE62211)/Homer	GCCACRCCCACY	1E-58	-1.340e+02	0.0000	9932.0	21.13%	8444.0	18.20%
5h	Egr1(Zf)/K562-Egr1-ChIP-Seq(GSE32465)/Homer	TGCGTGGGYG	1E-57	-1.328e+02	0.0000	14335.0	30.50%	12600.2	27.16%
5h	NeuroD1(bHLH)/Islet-NeuroD1-ChIP-Seq(GSE30298)/Homer	GCCATCTGTT	1E-56	-1.302e+02	0.0000	12129.0	25.80%	10523.8	22.68%
5h	E2F(E2F)/Hela-CellCycle-Expression/Homer	TTSGCGCGAAAA	1E-54	-1.248e+02	0.0000	1537.0	3.27%	997.2	2.15%
5h	MYB(HTH)/ERMYB-Myb-ChIPSeq(GSE22095)/Homer	GGCVGTTR	1E-54	-1.244e+02	0.0000	21205.0	45.11%	19283.4	41.56%
5h	NFkB-p65-Rel(RHD)/ThioMac-LPS-Expression(GSE23622)/Homer	GGAAATTCCC	1E-53	-1.221e+02	0.0000	1089.0	2.32%	651.3	1.40%
5h	IRF4(IRF)/GM12878-IRF4-ChIP-Seq(GSE32465)/Homer	ACTGAAACCA	1E-51	-1.193e+02	0.0000	6069.0	12.91%	4955.9	10.68%
5h	Ap4(bHLH)/AML-Tfap4-ChIP-Seq(GSE45738)/Homer	NAHCAGCTGD	1E-50	-1.169e+02	0.0000	17300.0	36.80%	15542.1	33.50%
5h	Rfx5(HTH)/GM12878-Rfx5-ChIP-Seq(GSE31477)/Homer	SCCTAGCAACAG	1E-48	-1.113e+02	0.0000	4857.0	10.33%	3894.1	8.39%
5h	Zic2(Zf)/ESC-Zic2-ChIP-Seq(SRP197560)/Homer	CHCAGCRGGRGG	1E-47	-1.097e+02	0.0000	10121.0	21.53%	8748.5	18.86%
5h	Stat3+il21(Stat)/CD4-Stat3-ChIP-Seq(GSE19198)/Homer	SVYTTCCNGGAARB	1E-46	-1.078e+02	0.0000	9859.0	20.97%	8513.2	18.35%
5h	ZBTB33(Zf)/GM12878-ZBTB33-ChIP-Seq(GSE32465)/Homer	GGVTCTCGCGAGAAC	1E-44	-1.032e+02	0.0000	1391.0	2.96%	921.3	1.99%
5h	Zfp281(Zf)/ES-Zfp281-ChIP-Seq(GSE81042)/Homer	CCCCTCCCCCAC	1E-44	-1.023e+02	0.0000	5112.0	10.87%	4160.2	8.97%
5h	GFY(?)/Promoter/Homer	ACTACAATTCCC	1E-42	-9.828e+01	0.0000	1570.0	3.34%	1077.3	2.32%
5h	Stat3(Stat)/mES-Stat3-ChIP-Seq(GSE11431)/Homer	CTTCCGGGAA	1E-40	-9.420e+01	0.0000	7664.0	16.30%	6540.7	14.10%
5h	c-Myc(bHLH)/LNCAP-cMyc-ChIP-Seq(Unpublished)/Homer	VCCACGTG	1E-40	-9.363e+01	0.0000	8124.0	17.28%	6971.3	15.03%
5h	AMYB(HTH)/Testes-AMYB-ChIP-Seq(GSE44588)/Homer	TGGCAGTTGG	1E-40	-9.274e+01	0.0000	18522.0	39.40%	16897.0	36.42%
5h	Zic3(Zf)/mES-Zic3-ChIP-Seq(GSE37889)/Homer	GGCCYCCTGCTGDGH	1E-39	-9.207e+01	0.0000	12079.0	25.70%	10706.6	23.08%
5h	NFkB-p50,p52(RHD)/Monocyte-p50-ChIP-Chip(Schreiber_et_al.)/Homer	GGGGGAATCCCC	1E-39	-9.056e+01	0.0000	2992.0	6.37%	2313.0	4.99%
5h	E2F3(E2F)/MEF-E2F3-ChIP-Seq(GSE71376)/Homer	BTKGGCGGGAAA	1E-38	-8.865e+01	0.0000	13590.0	28.91%	12171.1	26.23%
5h	E-box(bHLH)/Promoter/Homer	SSGGTCACGTGA	1E-32	-7.443e+01	0.0000	1667.0	3.55%	1216.7	2.62%
5h	ZNF519(Zf)/HEK293-ZNF519.GFP-ChIP-Seq(GSE58341)/Homer	GAGSCCGAGC	1E-30	-7.072e+01	0.0000	5719.0	12.17%	4866.9	10.49%
5h	MyoG(bHLH)/C2C12-MyoG-ChIP-Seq(GSE36024)/Homer	AACAGCTG	1E-30	-7.018e+01	0.0000	15423.0	32.81%	14076.1	30.34%
5h	JunD(bZIP)/K562-JunD-ChIP-Seq/Homer	ATGACGTCATCN	1E-30	-6.924e+01	0.0000	1319.0	2.81%	936.7	2.02%
5h	WT1(Zf)/Kidney-WT1-ChIP-Seq(GSE90016)/Homer	MCTCCCMCRCAB	1E-29	-6.898e+01	0.0000	12392.0	26.36%	11171.0	24.08%
5h	YY1(Zf)/Promoter/Homer	CAAGATGGCGGC	1E-29	-6.845e+01	0.0000	1692.0	3.60%	1255.0	2.70%
5h	BHLHA15(bHLH)/NIH3T3-BHLHB8.HA-ChIP-Seq(GSE119782)/Homer	NAMCAGCTGK	1E-27	-6.235e+01	0.0000	18512.0	39.38%	17143.5	36.95%
5h	Unknown-ESC-element(?)/mES-Nanog-ChIP-Seq(GSE11724)/Homer	CACAGCAGGGGG	1E-26	-6.099e+01	0.0000	9713.0	20.66%	8679.0	18.71%
5h	TFE3(bHLH)/MEF-TFE3-ChIP-Seq(GSE75757)/Homer	GTCACGTGACYV	1E-25	-5.796e+01	0.0000	1341.0	2.85%	984.3	2.12%
5h	KLF10(Zf)/HEK293-KLF10.GFP-ChIP-Seq(GSE58341)/Homer	GGGGGTGTGTCC	1E-24	-5.618e+01	0.0000	10775.0	22.92%	9728.3	20.97%
5h	ZNF467(Zf)/HEK293-ZNF467.GFP-ChIP-Seq(GSE58341)/Homer	TGGGGAAGGGCM	1E-23	-5.488e+01	0.0000	15833.0	33.68%	14610.9	31.49%
5h	Tbx20(T-box)/Heart-Tbx20-ChIP-Seq(GSE29636)/Homer	GGTGYTGACAGS	1E-23	-5.396e+01	0.0000	2894.0	6.16%	2368.0	5.10%
5h	CTCF-SatelliteElement(Zf?)/CD4+-CTCF-ChIP-Seq(Barski_et_al.)/Homer	TGCAGTTCCMVNWRTGGCCA	1E-20	-4.736e+01	0.0000	293.0	0.62%	158.4	0.34%
5h	KLF3(Zf)/MEF-Klf3-ChIP-Seq(GSE44748)/Homer	NRGCCCCRCCCHBNN	1E-19	-4.544e+01	0.0000	12241.0	26.04%	11231.1	24.21%
5h	Twist2(bHLH)/Myoblast-Twist2.Ty1-ChIP-Seq(GSE127998)/Homer	MCAGCTGBYH	1E-19	-4.516e+01	0.0000	21885.0	46.56%	20623.8	44.45%
5h	PRDM1(Zf)/Hela-PRDM1-ChIP-Seq(GSE31477)/Homer	ACTTTCACTTTC	1E-19	-4.439e+01	0.0000	7765.0	16.52%	6960.3	15.00%
5h	Arnt:Ahr(bHLH)/MCF7-Arnt-ChIP-Seq(Lo_et_al.)/Homer	TBGCACGCAA	1E-19	-4.405e+01	0.0000	9901.0	21.06%	8998.9	19.40%
5h	NeuroG2(bHLH)/Fibroblast-NeuroG2-ChIP-Seq(GSE75910)/Homer	ACCATCTGTT	1E-18	-4.358e+01	0.0000	19357.0	41.18%	18162.1	39.15%
5h	Rfx6(HTH)/Min6b1-Rfx6.HA-ChIP-Seq(GSE62844)/Homer	TGTTKCCTAGCAACM	1E-18	-4.331e+01	0.0000	15192.0	32.32%	14106.2	30.40%
5h	STAT1(Stat)/HelaS3-STAT1-ChIP-Seq(GSE12782)/Homer	NATTTCCNGGAAAT	1E-17	-4.048e+01	0.0000	4008.0	8.53%	3459.5	7.46%
5h	NFY(CCAAT)/Promoter/Homer	RGCCAATSRG	1E-16	-3.831e+01	0.0000	10210.0	21.72%	9349.7	20.15%
5h	STAT4(Stat)/CD4-Stat4-ChIP-Seq(GSE22104)/Homer	NYTTCCWGGAAR	1E-16	-3.805e+01	0.0000	11722.0	24.94%	10806.8	23.29%
5h	Pbx3(Homeobox)/GM12878-PBX3-ChIP-Seq(GSE32465)/Homer	SCTGTCAMTCAN	1E-16	-3.781e+01	0.0000	3004.0	6.39%	2548.4	5.49%
5h	Hoxc9(Homeobox)/Ainv15-Hoxc9-ChIP-Seq(GSE21812)/Homer	GGCCATAAATCA	1E-16	-3.774e+01	0.0000	5890.0	12.53%	5240.4	11.30%
5h	NFkB-p65(RHD)/GM12787-p65-ChIP-Seq(GSE19485)/Homer	WGGGGATTTCCC	1E-16	-3.688e+01	0.0000	7927.0	16.86%	7179.3	15.47%
5h	USF1(bHLH)/GM12878-Usf1-ChIP-Seq(GSE32465)/Homer	SGTCACGTGR	1E-14	-3.379e+01	0.0000	6656.0	14.16%	5998.3	12.93%
5h	ZBTB18(Zf)/HEK293-ZBTB18.GFP-ChIP-Seq(GSE58341)/Homer	AACATCTGGA	1E-14	-3.249e+01	0.0000	7183.0	15.28%	6511.3	14.03%
5h	NF1(CTF)/LNCAP-NF1-ChIP-Seq(Unpublished)/Homer	CYTGGCABNSTGCCAR	1E-13	-3.207e+01	0.0000	6466.0	13.76%	5833.4	12.57%
5h	HIF2a(bHLH)/785_O-HIF2a-ChIP-Seq(GSE34871)/Homer	GCACGTACCC	1E-13	-3.165e+01	0.0000	5692.0	12.11%	5103.5	11.00%
5h	GFX(?)/Promoter/Homer	ATTCTCGCGAGA	1E-13	-3.147e+01	0.0000	405.0	0.86%	268.6	0.58%
5h	TCF4(bHLH)/SHSY5Y-TCF4-ChIP-Seq(GSE96915)/Homer	SMCATCTGKH	1E-13	-3.143e+01	0.0000	19202.0	40.85%	18161.8	39.15%
5h	Zfp809(Zf)/ES-Zfp809-ChIP-Seq(GSE70799)/Homer	GGGGCTYGKCTGGGA	1E-13	-3.135e+01	0.0000	5500.0	11.70%	4924.2	10.61%
5h	Pknox1(Homeobox)/ES-Prep1-ChIP-Seq(GSE63282)/Homer	SCTGTCAVTCAV	1E-11	-2.754e+01	0.0000	3077.0	6.55%	2679.1	5.77%
5h	EBF(EBF)/proBcell-EBF-ChIP-Seq(GSE21978)/Homer	DGTCCCYRGGGA	1E-11	-2.683e+01	0.0000	3841.0	8.17%	3398.9	7.33%
5h	PRDM9(Zf)/Testis-DMC1-ChIP-Seq(GSE35498)/Homer	ADGGYAGYAGCATCT	1E-11	-2.679e+01	0.0000	6340.0	13.49%	5763.4	12.42%
5h	STAT5(Stat)/mCD4+-Stat5-ChIP-Seq(GSE12346)/Homer	RTTTCTNAGAAA	1E-11	-2.571e+01	0.0000	4419.0	9.40%	3951.5	8.52%
5h	ZNF341(Zf)/EBV-ZNF341-ChIP-Seq(GSE113194)/Homer	GGAACAGCCG	1E-10	-2.524e+01	0.0000	10423.0	22.17%	9700.6	20.91%
5h	Tcfcp2l1(CP2)/mES-Tcfcp2l1-ChIP-Seq(GSE11431)/Homer	NRAACCRGTTYRAACCRGYT	1E-10	-2.507e+01	0.0000	2023.0	4.30%	1720.3	3.71%
5h	GATA3(Zf)/iTreg-Gata3-ChIP-Seq(GSE20898)/Homer	AGATAASR	1E-10	-2.500e+01	0.0000	16156.0	34.37%	15273.5	32.92%
5h	Sp5(Zf)/mES-Sp5.Flag-ChIP-Seq(GSE72989)/Homer	RGKGGGCGGAGC	1E-10	-2.380e+01	0.0000	20028.0	42.61%	19083.1	41.13%
5h	Maz(Zf)/HepG2-Maz-ChIP-Seq(GSE31477)/Homer	GGGGGGGG	1E-09	-2.162e+01	0.0000	22312.0	47.47%	21365.8	46.05%
5h	Foxo1(Forkhead)/RAW-Foxo1-ChIP-Seq(Fan_et_al.)/Homer	CTGTTTAC	1E-08	-2.072e+01	0.0000	21498.0	45.73%	20579.6	44.36%
5h	CLOCK(bHLH)/Liver-Clock-ChIP-Seq(GSE39860)/Homer	GHCACGTG	1E-07	-1.838e+01	0.0000	7384.0	15.71%	6858.5	14.78%
5h	EBNA1(EBV-virus)/Raji-EBNA1-ChIP-Seq(GSE30709)/Homer	GGYAGCAYDTGCTDCCCNNN	1E-07	-1.785e+01	0.0000	257.0	0.55%	176.1	0.38%
5h	ZNF692(Zf)/HEK293-ZNF692.GFP-ChIP-Seq(GSE58341)/Homer	GTGGGCCCCA	1E-07	-1.742e+01	0.0000	3443.0	7.32%	3103.1	6.69%
5h	REST-NRSF(Zf)/Jurkat-NRSF-ChIP-Seq/Homer	GGMGCTGTCCATGGTGCTGA	1E-07	-1.674e+01	0.0000	221.0	0.47%	149.8	0.32%
5h	Zic(Zf)/Cerebellum-ZIC1.2-ChIP-Seq(GSE60731)/Homer	CCTGCTGAGH	1E-07	-1.631e+01	0.0000	12462.0	26.51%	11809.4	25.45%
5h	Hoxb4(Homeobox)/ES-Hoxb4-ChIP-Seq(GSE34014)/Homer	TGATTRATGGCY	1E-06	-1.585e+01	0.0000	2047.0	4.35%	1803.7	3.89%
5h	T1ISRE(IRF)/ThioMac-Ifnb-Expression/Homer	ACTTTCGTTTCT	1E-06	-1.575e+01	0.0000	200.0	0.43%	134.2	0.29%
5h	IRF:BATF(IRF:bZIP)/pDC-Irf8-ChIP-Seq(GSE66899)/Homer	CTTTCANTATGACTV	1E-06	-1.572e+01	0.0000	1505.0	3.20%	1300.6	2.80%
5h	PBX1(Homeobox)/MCF7-PBX1-ChIP-Seq(GSE28007)/Homer	GSCTGTCACTCA	1E-06	-1.523e+01	0.0000	1082.0	2.30%	914.2	1.97%
5h	ZNF669(Zf)/HEK293-ZNF669.GFP-ChIP-Seq(GSE58341)/Homer	GARTGGTCATCGCCC	1E-06	-1.496e+01	0.0000	1334.0	2.84%	1147.9	2.47%
5h	PBX2(Homeobox)/K562-PBX2-ChIP-Seq(Encode)/Homer	RTGATTKATRGN	1E-05	-1.359e+01	0.0000	8721.0	18.55%	8220.8	17.72%
5h	Olig2(bHLH)/Neuron-Olig2-ChIP-Seq(GSE30882)/Homer	RCCATMTGTT	0,0001	-1.143e+01	0.0000	21768.0	46.31%	21031.5	45.33%
5h	MITF(bHLH)/MastCells-MITF-ChIP-Seq(GSE48085)/Homer	RTCATGTGAC	0,0001	-1.130e+01	0.0000	11244.0	23.92%	10716.0	23.10%
5h	ZNF165(Zf)/WHIM12-ZNF165-ChIP-Seq(GSE65937)/Homer	AAGGKGRCGCAGGCA	0,0001	-1.077e+01	0.0001	3355.0	7.14%	3090.9	6.66%
5h	GATA(Zf),IR4/iTreg-Gata3-ChIP-Seq(GSE20898)/Homer	NAGATWNBNATCTNN	0,0001	-1.012e+01	0.0001	851.0	1.81%	732.2	1.58%
5h	ZNF264(Zf)/HEK293-ZNF264.GFP-ChIP-Seq(GSE58341)/Homer	RGGGCACTAACY	0,0001	-9.980e+00	0.0001	9269.0	19.72%	8818.4	19.01%
5h	Ascl1(bHLH)/NeuralTubes-Ascl1-ChIP-Seq(GSE55840)/Homer	NNVVCAGCTGBN	0,0001	-9.400e+00	0.0002	22124.0	47.07%	21433.6	46.20%
5h	bHLHE40(bHLH)/HepG2-BHLHE40-ChIP-Seq(GSE31477)/Homer	KCACGTGMCN	0,001	-9.002e+00	0.0003	4604.0	9.79%	4314.8	9.30%
5h	MafB(bZIP)/BMM-Mafb-ChIP-Seq(GSE75722)/Homer	WNTGCTGASTCAGCANWTTY	0,001	-8.968e+00	0.0003	4874.0	10.37%	4575.5	9.86%
5h	HIF-1a(bHLH)/MCF7-HIF1a-ChIP-Seq(GSE28352)/Homer	TACGTGCV	0,001	-8.408e+00	0.0006	4142.0	8.81%	3878.6	8.36%
5h	Six1(Homeobox)/Myoblast-Six1-ChIP-Chip(GSE20150)/Homer	GKVTCADRTTWC	0,001	-7.313e+00	0.0018	2717.0	5.78%	2524.2	5.44%
5h	ZSCAN22(Zf)/HEK293-ZSCAN22.GFP-ChIP-Seq(GSE58341)/Homer	SMCAGTCWGAKGGAGGAGGC	0,01	-6.716e+00	0.0033	1558.0	3.31%	1424.4	3.07%
5h	NFAT:AP1(RHD,bZIP)/Jurkat-NFATC1-ChIP-Seq(Jolma_et_al.)/Homer	SARTGGAAAAWRTGAGTCAB	0,01	-6.305e+00	0.0049	2179.0	4.64%	2022.4	4.36%
5h	ZNF317(Zf)/HEK293-ZNF317.GFP-ChIP-Seq(GSE58341)/Homer	GTCWGCTGTYYCTCT	0,01	-5.826e+00	0.0078	1112.0	2.37%	1010.4	2.18%
5h	PAX5(Paired,Homeobox),condensed/GM12878-PAX5-ChIP-Seq(GSE32465)/Homer	GTCACGCTCSCTGM	0,01	-5.658e+00	0.0092	1653.0	3.52%	1527.9	3.29%
5h	n-Myc(bHLH)/mES-nMyc-ChIP-Seq(GSE11431)/Homer	VRCCACGTGG	0,1	-4.474e+00	0.0299	9553.0	20.32%	9233.8	19.90%
5h	Tlx?(NR)/NPC-H3K4me1-ChIP-Seq(GSE16256)/Homer	CTGGCAGSCTGCCA	0,1	-4.033e+00	0.0461	5970.0	12.70%	5743.2	12.38%
5h	Pitx1:Ebox(Homeobox,bHLH)/Hindlimb-Pitx1-ChIP-Seq(GSE41591)/Homer	YTAATTRAWWCCAGATGT	0,1	-4.014e+00	0.0467	2128.0	4.53%	2008.0	4.33%
5h	NF1-halfsite(CTF)/LNCaP-NF1-ChIP-Seq(Unpublished)/Homer	YTGCCAAG	0,1	-3.826e+00	0.0561	21366.0	45.45%	20872.8	44.99%
5h	RBPJ:Ebox(?,bHLH)/Panc1-Rbpj1-ChIP-Seq(GSE47459)/Homer	GGGRAARRGRMCAGMTG	0,1	-3.191e+00	0.1053	4811.0	10.23%	4636.1	9.99%
5h	STAT6(Stat)/Macrophage-Stat6-ChIP-Seq(GSE38377)/Homer	TTCCKNAGAA	0,1	-3.115e+00	0.1129	6399.0	13.61%	6191.2	13.34%
5h	GRE(NR),IR3/A549-GR-ChIP-Seq(GSE32465)/Homer	NRGVACABNVTGTYCY	0,1	-3.036e+00	0.1214	1451.0	3.09%	1371.3	2.96%
5h	Max(bHLH)/K562-Max-ChIP-Seq(GSE31477)/Homer	RCCACGTGGYYN	0,1	-2.948e+00	0.1319	8333.0	17.73%	8092.3	17.44%
5h	ZNF382(Zf)/HEK293-ZNF382.GFP-ChIP-Seq(GSE58341)/Homer	GNCTGTASTRNTGBCTCHTT	0,1	-2.834e+00	0.1470	281.0	0.60%	252.5	0.54%
5h	HOXA2(Homeobox)/mES-Hoxa2-ChIP-Seq(Donaldson_et_al.)/Homer	GYCATCMATCAT	0,1	-2.756e+00	0.1579	952.0	2.03%	894.9	1.93%
5h	bZIP:IRF(bZIP,IRF)/Th17-BatF-ChIP-Seq(GSE39756)/Homer	NAGTTTCABTHTGACTNW	0,1	-2.573e+00	0.1887	5455.0	11.60%	5287.0	11.40%
5h	PRDM14(Zf)/H1-PRDM14-ChIP-Seq(GSE22767)/Homer	RGGTCTCTAACY	0,1	-2.479e+00	0.2061	3588.0	7.63%	3463.6	7.47%
5h	AP-2alpha(AP2)/Hela-AP2alpha-ChIP-Seq(GSE31477)/Homer	ATGCCCTGAGGC	1	-2.286e+00	0.2484	15475.0	32.92%	15145.5	32.64%
5h	PGR(NR)/EndoStromal-PGR-ChIP-Seq(GSE69539)/Homer	AAGAACATWHTGTTC	1	-2.202e+00	0.2687	2366.0	5.03%	2278.4	4.91%
5h	NFIL3(bZIP)/HepG2-NFIL3-ChIP-Seq(Encode)/Homer	VTTACGTAAYNNNNN	1	-1.924e+00	0.3532	7189.0	15.29%	7014.4	15.12%
5h	ZNF528(Zf)/HEK293-ZNF528.GFP-ChIP-Seq(GSE58341)/Homer	AGAAATGACTTCCCT	1	-1.666e+00	0.4544	82.0	0.17%	73.5	0.16%
5h	TCFL2(HMG)/K562-TCF7L2-ChIP-Seq(GSE29196)/Homer	ACWTCAAAGG	1	-1.414e+00	0.5815	765.0	1.63%	736.9	1.59%
5h	HIF-1b(HLH)/T47D-HIF1b-ChIP-Seq(GSE59937)/Homer	RTACGTGC	1	-1.288e+00	0.6559	14760.0	31.40%	14508.8	31.27%
5h	DUX(Homeobox)/C2C12-Dux-ChIP-Seq(GSE87279)/Homer	BCWGATTCAATCAAN	1	-1.190e+00	0.7195	41.0	0.09%	37.9	0.08%
5h	OCT:OCT(POU,Homeobox)/NPC-Brn1-ChIP-Seq(GSE35496)/Homer	ATGAATATTCATGAG	1	-1.056e+00	0.8188	87.0	0.19%	82.2	0.18%
5h	EBF1(EBF)/Near-E2A-ChIP-Seq(GSE21512)/Homer	GTCCCCWGGGGA	1	-8.968e-01	0.9546	16769.0	35.67%	16526.5	35.62%
5h	TRPS1(Zf)/MCF7-TRPS1-ChIP-Seq(GSE107013)/Homer	AGATAAGANN	1	-8.542e-01	0.9909	19536.0	41.56%	19261.7	41.52%
5h	Mef2d(MADS)/Retina-Mef2d-ChIP-Seq(GSE61391)/Homer	GCTATTTTTAGC	1	-7.574e-01	1.0000	2522.0	5.37%	2485.6	5.36%
5h	STAT6(Stat)/CD4-Stat6-ChIP-Seq(GSE22104)/Homer	ABTTCYYRRGAA	1	-6.205e-01	1.0000	6250.0	13.30%	6175.0	13.31%
5h	RAR:RXR(NR),DR5/ES-RAR-ChIP-Seq(GSE56893)/Homer	RGGTCADNNAGAGGTCAV	1	-5.742e-01	1.0000	354.0	0.75%	352.8	0.76%
5h	CArG(MADS)/PUER-Srf-ChIP-Seq(Sullivan_et_al.)/Homer	CCATATATGGNM	1	-5.198e-01	1.0000	3275.0	6.97%	3245.9	7.00%
5h	PAX6(Paired,Homeobox)/Forebrain-Pax6-ChIP-Seq(GSE66961)/Homer	NGTGTTCAVTSAAGCGKAAA	1	-4.081e-01	1.0000	974.0	2.07%	974.1	2.10%
5h	OCT:OCT(POU,Homeobox,IR1)/NPC-Brn2-ChIP-Seq(GSE35496)/Homer	ATGAATWATTCATGA	1	-4.054e-01	1.0000	158.0	0.34%	161.5	0.35%
5h	ZNF41(Zf)/HEK293-ZNF41.GFP-ChIP-Seq(GSE58341)/Homer	CCTCATGGTGYCYTWYTCCCTTGTG	1	-3.792e-01	1.0000	291.0	0.62%	295.7	0.64%
5h	GATA3(Zf),DR8/iTreg-Gata3-ChIP-Seq(GSE20898)/Homer	AGATSTNDNNDSAGATAASN	1	-3.782e-01	1.0000	723.0	1.54%	726.9	1.57%
5h	HRE(HSF)/HepG2-HSF1-ChIP-Seq(GSE31477)/Homer	BSTTCTRGAABVTTCYAGAA	1	-3.537e-01	1.0000	1807.0	3.84%	1806.0	3.89%
5h	KLF6(Zf)/PDAC-KLF6-ChIP-Seq(GSE64557)/Homer	MKGGGYGTGGCC	1	-2.913e-01	1.0000	19379.0	41.23%	19196.4	41.38%
5h	Klf4(Zf)/mES-Klf4-ChIP-Seq(GSE11431)/Homer	GCCACACCCA	1	-2.716e-01	1.0000	7877.0	16.76%	7831.4	16.88%
5h	CREB5(bZIP)/LNCaP-CREB5.V5-ChIP-Seq(GSE137775)/Homer	VVATGACGTCAT	1	-2.669e-01	1.0000	4350.0	9.25%	4338.5	9.35%
5h	KLF1(Zf)/HUDEP2-KLF1-CutnRun(GSE136251)/Homer	VDGGGYGGGGCY	1	-1.993e-01	1.0000	18150.0	38.61%	18008.3	38.82%
5h	EBF2(EBF)/BrownAdipose-EBF2-ChIP-Seq(GSE97114)/Homer	NABTCCCWDGGGAVH	1	-1.993e-01	1.0000	13412.0	28.53%	13325.6	28.72%
5h	ZNF675(Zf)/HEK293-ZNF675.GFP-ChIP-Seq(GSE58341)/Homer	ARGAGGMCAAAATGW	1	-1.711e-01	1.0000	1684.0	3.58%	1702.1	3.67%
5h	ZNF7(Zf)/HepG2-ZNF7.Flag-ChIP-Seq(Encode)/Homer	CTGCCWVCTTTTRTA	1	-1.514e-01	1.0000	6085.0	12.94%	6083.5	13.11%
5h	ZNF652/HepG2-ZNF652.Flag-ChIP-Seq(Encode)/Homer	TTAACCCTTTVNKKN	1	-1.134e-01	1.0000	2968.0	6.31%	2994.4	6.45%
5h	CEBP:AP1(bZIP)/ThioMac-CEBPb-ChIP-Seq(GSE21512)/Homer	DRTGTTGCAA	1	-1.093e-01	1.0000	8011.0	17.04%	8008.9	17.26%
5h	Atf4(bZIP)/MEF-Atf4-ChIP-Seq(GSE35681)/Homer	MTGATGCAAT	1	-9.155e-02	1.0000	2999.0	6.38%	3031.4	6.53%
5h	MYNN(Zf)/HEK293-MYNN.eGFP-ChIP-Seq(Encode)/Homer	TTCAAAWTAAAAGTC	1	-8.341e-02	1.0000	2656.0	5.65%	2691.6	5.80%
5h	Atf2(bZIP)/3T3L1-Atf2-ChIP-Seq(GSE56872)/Homer	NRRTGACGTCAT	1	-7.217e-02	1.0000	4112.0	8.75%	4148.3	8.94%
5h	Six2(Homeobox)/NephronProgenitor-Six2-ChIP-Seq(GSE39837)/Homer	GWAAYHTGAKMC	1	-6.843e-02	1.0000	10874.0	23.13%	10868.6	23.43%
5h	SCL(bHLH)/HPC7-Scl-ChIP-Seq(GSE13511)/Homer	AVCAGCTG	1	-6.815e-02	1.0000	38661.0	82.25%	38279.1	82.51%
5h	FOXP1(Forkhead)/H9-FOXP1-ChIP-Seq(GSE31006)/Homer	NYYTGTTTACHN	1	-6.500e-02	1.0000	4755.0	10.12%	4792.2	10.33%
5h	AP-2gamma(AP2)/MCF7-TFAP2C-ChIP-Seq(GSE21234)/Homer	SCCTSAGGSCAW	1	-4.941e-02	1.0000	18436.0	39.22%	18369.8	39.59%
5h	Twist(bHLH)/HMLE-TWIST1-ChIP-Seq(Chang_et_al)/Homer	VCAKCTGGNNNCCAGMTGBN	1	-2.956e-02	1.0000	1672.0	3.56%	1726.6	3.72%
5h	GRE(NR),IR3/RAW264.7-GRE-ChIP-Seq(Unpublished)/Homer	VAGRACAKWCTGTYC	1	-2.850e-02	1.0000	2324.0	4.94%	2383.8	5.14%
5h	p73(p53)/Trachea-p73-ChIP-Seq(PRJNA310161)/Homer	NRRRCAWGTCCDGRCATGYY	1	-2.840e-02	1.0000	457.0	0.97%	492.7	1.06%
5h	Six4(Homeobox)/MCF7-SIX4-ChIP-Seq(Encode)/Homer	TGWAAYCTGABACCB	1	-2.418e-02	1.0000	576.0	1.23%	616.2	1.33%
5h	RORgt(NR)/EL4-RORgt.Flag-ChIP-Seq(GSE56019)/Homer	AAYTAGGTCA	1	-2.362e-02	1.0000	1245.0	2.65%	1298.7	2.80%
5h	RORgt(NR)/EL4-RORgt.Flag-ChIP-Seq(GSE56019)/Homer	AAYTAGGTCA	1	-2.362e-02	1.0000	1245.0	2.65%	1298.7	2.80%
5h	Hand2(bHLH)/Mesoderm-Hand2-ChIP-Seq(GSE61475)/Homer	TGACANARRCCAGRC	1	-2.073e-02	1.0000	5720.0	12.17%	5789.4	12.48%
5h	ZNF189(Zf)/HEK293-ZNF189.GFP-ChIP-Seq(GSE58341)/Homer	TGGAACAGMA	1	-1.506e-02	1.0000	10509.0	22.36%	10567.0	22.78%
5h	Chop(bZIP)/MEF-Chop-ChIP-Seq(GSE35681)/Homer	ATTGCATCAT	1	-1.420e-02	1.0000	2251.0	4.79%	2323.7	5.01%
5h	Brachyury(T-box)/Mesoendoderm-Brachyury-ChIP-exo(GSE54963)/Homer	ANTTMRCASBNNNGTGYKAAN	1	-1.003e-02	1.0000	2869.0	6.10%	2952.9	6.36%
5h	Smad4(MAD)/ESC-SMAD4-ChIP-Seq(GSE29422)/Homer	VBSYGTCTGG	1	-8.503e-03	1.0000	19618.0	41.73%	19614.6	42.28%
5h	Mouse_Recombination_Hotspot(Zf)/Testis-DMC1-ChIP-Seq(GSE24438)/Homer	ACTYKNATTCGTGNTACTTC	1	-7.012e-03	1.0000	664.0	1.41%	720.0	1.55%
5h	NF1:FOXA1(CTF,Forkhead)/LNCAP-FOXA1-ChIP-Seq(GSE27824)/Homer	WNTGTTTRYTTTGGCA	1	-5.199e-03	1.0000	465.0	0.99%	515.9	1.11%
5h	FOXK2(Forkhead)/U2OS-FOXK2-ChIP-Seq(E-MTAB-2204)/Homer	SCHTGTTTACAT	1	-4.854e-03	1.0000	6961.0	14.81%	7068.1	15.23%
5h	GATA3(Zf),DR4/iTreg-Gata3-ChIP-Seq(GSE20898)/Homer	AGATGKDGAGATAAG	1	-3.525e-03	1.0000	827.0	1.76%	894.1	1.93%
5h	HOXA1(Homeobox)/mES-Hoxa1-ChIP-Seq(SRP084292)/Homer	TGATKGATGR	1	-3.396e-03	1.0000	2397.0	5.10%	2495.9	5.38%
5h	GLI3(Zf)/Limb-GLI3-ChIP-Chip(GSE11077)/Homer	CGTGGGTGGTCC	1	-2.938e-03	1.0000	1883.0	4.01%	1976.6	4.26%
5h	ZNF415(Zf)/HEK293-ZNF415.GFP-ChIP-Seq(GSE58341)/Homer	GRTGMTRGAGCC	1	-2.605e-03	1.0000	8303.0	17.66%	8424.7	18.16%
5h	RORg(NR)/Liver-Rorc-ChIP-Seq(GSE101115)/Homer	WAABTAGGTCAV	1	-2.230e-03	1.0000	873.0	1.86%	946.9	2.04%
5h	Smad2(MAD)/ES-SMAD2-ChIP-Seq(GSE29422)/Homer	CTGTCTGG	1	-2.203e-03	1.0000	19310.0	41.08%	19359.0	41.73%
5h	Tcf3(HMG)/mES-Tcf3-ChIP-Seq(GSE11724)/Homer	ASWTCAAAGG	1	-2.120e-03	1.0000	2517.0	5.35%	2624.1	5.66%
5h	TATA-Box(TBP)/Promoter/Homer	CCTTTTAWAGSC	1	-1.867e-03	1.0000	13987.0	29.76%	14090.0	30.37%
5h	RORa(NR)/Liver-Rora-ChIP-Seq(GSE101115)/Homer	AAWCTAGGTCARDNN	1	-1.443e-03	1.0000	1338.0	2.85%	1429.9	3.08%
5h	MNT(bHLH)/HepG2-MNT-ChIP-Seq(Encode)/Homer	DGCACACGTG	1	-1.392e-03	1.0000	11344.0	24.13%	11471.9	24.73%
5h	Pdx1(Homeobox)/Islet-Pdx1-ChIP-Seq(SRA008281)/Homer	YCATYAATCA	1	-8.140e-04	1.0000	9252.0	19.68%	9401.4	20.26%
5h	Hoxa10(Homeobox)/ChickenMSG-Hoxa10.Flag-ChIP-Seq(GSE86088)/Homer	GGYAATGAAA	1	-6.950e-04	1.0000	5953.0	12.66%	6105.8	13.16%
5h	Sox7(HMG)/ESC-Sox7-ChIP-Seq(GSE133899)/Homer	VVRRAACAATGG	1	-6.680e-04	1.0000	3057.0	6.50%	3189.5	6.87%
5h	CHR(?)/Hela-CellCycle-Expression/Homer	SRGTTTCAAA	1	-6.650e-04	1.0000	6853.0	14.58%	7008.7	15.11%
5h	Brn1(POU,Homeobox)/NPC-Brn1-ChIP-Seq(GSE35496)/Homer	TATGCWAATBAV	1	-5.400e-04	1.0000	3111.0	6.62%	3248.0	7.00%
5h	Sox9(HMG)/Limb-SOX9-ChIP-Seq(GSE73225)/Homer	AGGVNCCTTTGT	1	-2.550e-04	1.0000	9297.0	19.78%	9474.6	20.42%
5h	p53(p53)/Saos-p53-ChIP-Seq(GSE15780)/Homer	RRCATGYCYRGRCATGYYYN	1	-1.670e-04	1.0000	829.0	1.76%	923.3	1.99%
5h	p53(p53)/Saos-p53-ChIP-Seq/Homer	RRCATGYCYRGRCATGYYYN	1	-1.670e-04	1.0000	829.0	1.76%	923.3	1.99%
5h	NFAT(RHD)/Jurkat-NFATC1-ChIP-Seq(Jolma_et_al.)/Homer	ATTTTCCATT	1	-1.520e-04	1.0000	9948.0	21.16%	10136.7	21.85%
5h	GATA(Zf),IR3/iTreg-Gata3-ChIP-Seq(GSE20898)/Homer	NNNNNBAGATAWYATCTVHN	1	-1.430e-04	1.0000	1614.0	3.43%	1738.9	3.75%
5h	Oct11(POU,Homeobox)/NCIH1048-POU2F3-ChIP-seq(GSE115123)/Homer	GATTTGCATA	1	-1.190e-04	1.0000	3274.0	6.96%	3435.4	7.40%
5h	ARE(NR)/LNCAP-AR-ChIP-Seq(GSE27824)/Homer	RGRACASNSTGTYCYB	1	-1.020e-04	1.0000	2626.0	5.59%	2778.6	5.99%
5h	ZFP3(Zf)/HEK293-ZFP3.GFP-ChIP-Seq(GSE58341)/Homer	GGGTTTTGAAGGATGARTAGGAGTT	1	-8.600e-05	1.0000	29.0	0.06%	53.9	0.12%
5h	CDX4(Homeobox)/ZebrafishEmbryos-Cdx4.Myc-ChIP-Seq(GSE48254)/Homer	NGYCATAAAWCH	1	-6.600e-05	1.0000	9532.0	20.28%	9739.2	20.99%
5h	p53(p53)/mES-cMyc-ChIP-Seq(GSE11431)/Homer	ACATGCCCGGGCAT	1	-5.800e-05	1.0000	257.0	0.55%	319.0	0.69%
5h	bHLHE41(bHLH)/proB-Bhlhe41-ChIP-Seq(GSE93764)/Homer	KCACGTGMCN	1	-4.700e-05	1.0000	15647.0	33.29%	15838.0	34.14%
5h	Brn2(POU,Homeobox)/NPC-Brn2-ChIP-Seq(GSE35496)/Homer	ATGAATATTC	1	-4.000e-05	1.0000	889.0	1.89%	997.6	2.15%
5h	c-Myc(bHLH)/mES-cMyc-ChIP-Seq(GSE11431)/Homer	VVCCACGTGG	1	-3.100e-05	1.0000	6401.0	13.62%	6615.2	14.26%
5h	Oct4:Sox17(POU,Homeobox,HMG)/F9-Sox17-ChIP-Seq(GSE44553)/Homer	CCATTGTATGCAAAT	1	-2.600e-05	1.0000	1304.0	2.77%	1434.7	3.09%
5h	Bcl6(Zf)/Liver-Bcl6-ChIP-Seq(GSE31578)/Homer	NNNCTTTCCAGGAAA	1	-1.300e-05	1.0000	15217.0	32.37%	15442.8	33.29%
5h	Oct6(POU,Homeobox)/NPC-Pou3f1-ChIP-Seq(GSE35496)/Homer	WATGCAAATGAG	1	-1.200e-05	1.0000	4166.0	8.86%	4373.8	9.43%
5h	ZNF16(Zf)/HEK293-ZNF16.GFP-ChIP-Seq(GSE58341)/Homer	MACCTTCYATGGCTCCCTAKTGCCY	1	-8.000e-06	1.0000	131.0	0.28%	184.6	0.40%
5h	DUX4(Homeobox)/Myoblasts-DUX4.V5-ChIP-Seq(GSE75791)/Homer	NWTAAYCYAATCAWN	1	-6.000e-06	1.0000	383.0	0.81%	468.8	1.01%
5h	Foxa3(Forkhead)/Liver-Foxa3-ChIP-Seq(GSE77670)/Homer	BSNTGTTTACWYWGN	1	-2.000e-06	1.0000	3257.0	6.93%	3470.3	7.48%
5h	Nur77(NR)/K562-NR4A1-ChIP-Seq(GSE31363)/Homer	TGACCTTTNCNT	1	-2.000e-06	1.0000	1721.0	3.66%	1890.6	4.08%
5h	Tbox:Smad(T-box,MAD)/ESCd5-Smad2_3-ChIP-Seq(GSE29422)/Homer	AGGTGHCAGACA	1	-2.000e-06	1.0000	2157.0	4.59%	2344.4	5.05%
5h	PAX5(Paired,Homeobox)/GM12878-PAX5-ChIP-Seq(GSE32465)/Homer	GCAGCCAAGCRTGACH	1	-1.000e-06	1.0000	5688.0	12.10%	5952.0	12.83%
5h	Usf2(bHLH)/C2C12-Usf2-ChIP-Seq(GSE36030)/Homer	GTCACGTGGT	1	-1.000e-06	1.0000	4582.0	9.75%	4832.9	10.42%
5h	Foxo3(Forkhead)/U2OS-Foxo3-ChIP-Seq(E-MTAB-2701)/Homer	DGTAAACA	1	-1.000e-06	1.0000	7648.0	16.27%	7935.6	17.10%
5h	Meis1(Homeobox)/MastCells-Meis1-ChIP-Seq(GSE48085)/Homer	VGCTGWCAVB	1	-0.000e+00	1.0000	18858.0	40.12%	19137.0	41.25%
5h	Duxbl(Homeobox)/NIH3T3-Duxbl.HA-ChIP-Seq(GSE119782)/Homer	TAAYCYAATCAA	1	-0.000e+00	1.0000	706.0	1.50%	835.6	1.80%
5h	Oct4(POU,Homeobox)/mES-Oct4-ChIP-Seq(GSE11431)/Homer	ATTTGCATAW	1	-0.000e+00	1.0000	4771.0	10.15%	5043.7	10.87%
5h	Hoxd10(Homeobox)/ChickenMSG-Hoxd10.Flag-ChIP-Seq(GSE86088)/Homer	GGCMATGAAA	1	-0.000e+00	1.0000	11703.0	24.90%	12033.2	25.94%
5h	CEBP:CEBP(bZIP)/MEF-Chop-ChIP-Seq(GSE35681)/Homer	NTNATGCAAYMNNHTGMAAY	1	-0.000e+00	1.0000	1700.0	3.62%	1898.0	4.09%
5h	LEF1(HMG)/H1-LEF1-ChIP-Seq(GSE64758)/Homer	CCTTTGATST	1	-0.000e+00	1.0000	6892.0	14.66%	7215.0	15.55%
5h	ZKSCAN1(Zf)/HepG2-ZKSCAN1-ChIP-Seq(Encode)/Homer	GCACAYAGTAGGKCY	1	-0.000e+00	1.0000	394.0	0.84%	503.7	1.09%
5h	HOXB13(Homeobox)/ProstateTumor-HOXB13-ChIP-Seq(GSE56288)/Homer	TTTTATKRGG	1	-0.000e+00	1.0000	11225.0	23.88%	11577.1	24.95%
5h	Gli2(Zf)/GM2-Gli2-ChIP-Chip(GSE112702)/Homer	YSTGGGTGGTCT	1	-0.000e+00	1.0000	4067.0	8.65%	4350.2	9.38%
5h	Tcf7(HMG)/GM12878-TCF7-ChIP-Seq(Encode)/Homer	CTTTGATGTGSB	1	-0.000e+00	1.0000	3296.0	7.01%	3561.9	7.68%
5h	HLF(bZIP)/HSC-HLF.Flag-ChIP-Seq(GSE69817)/Homer	RTTATGYAAB	1	-0.000e+00	1.0000	8464.0	18.01%	8813.4	19.00%
5h	OCT4-SOX2-TCF-NANOG(POU,Homeobox,HMG)/mES-Oct4-ChIP-Seq(GSE11431)/Homer	ATTTGCATAACAATG	1	-0.000e+00	1.0000	1744.0	3.71%	1960.9	4.23%
5h	PAX3:FKHR-fusion(Paired,Homeobox)/Rh4-PAX3:FKHR-ChIP-Seq(GSE19063)/Homer	ACCRTGACTAATTNN	1	-0.000e+00	1.0000	1879.0	4.00%	2103.3	4.53%
5h	ZNF768(Zf)/Rajj-ZNF768-ChIP-Seq(GSE111879)/Homer	RHHCAGAGAGGB	1	-0.000e+00	1.0000	591.0	1.26%	734.9	1.58%
5h	Pax7(Paired,Homeobox),long/Myoblast-Pax7-ChIP-Seq(GSE25064)/Homer	TAATCHGATTAC	1	-0.000e+00	1.0000	187.0	0.40%	275.7	0.59%
5h	c-Jun-CRE(bZIP)/K562-cJun-ChIP-Seq(GSE31477)/Homer	ATGACGTCATCY	1	-0.000e+00	1.0000	3648.0	7.76%	3955.4	8.53%
5h	Fox:Ebox(Forkhead,bHLH)/Panc1-Foxa2-ChIP-Seq(GSE47459)/Homer	NNNVCTGWGYAAACASN	1	-0.000e+00	1.0000	9894.0	21.05%	10297.4	22.20%
5h	VDR(NR),DR3/GM10855-VDR+vitD-ChIP-Seq(GSE22484)/Homer	ARAGGTCANWGAGTTCANNN	1	-0.000e+00	1.0000	2458.0	5.23%	2725.7	5.87%
5h	HRE(HSF)/Striatum-HSF1-ChIP-Seq(GSE38000)/Homer	TTCTAGAABNTTCTA	1	-0.000e+00	1.0000	2111.0	4.49%	2364.4	5.10%
5h	Tgif2(Homeobox)/mES-Tgif2-ChIP-Seq(GSE55404)/Homer	TGTCANYT	1	-0.000e+00	1.0000	29695.0	63.17%	29943.6	64.54%
5h	ERE(NR),IR3/MCF7-ERa-ChIP-Seq(Unpublished)/Homer	VAGGTCACNSTGACC	1	-0.000e+00	1.0000	3022.0	6.43%	3324.8	7.17%
5h	EKLF(Zf)/Erythrocyte-Klf1-ChIP-Seq(GSE20478)/Homer	NWGGGTGTGGCY	1	-0.000e+00	1.0000	3211.0	6.83%	3528.6	7.61%
5h	DMRT6(DM)/Testis-DMRT6-ChIP-Seq(GSE60440)/Homer	YDGHTACAWTGTADC	1	-0.000e+00	1.0000	1778.0	3.78%	2036.8	4.39%
5h	Foxa2(Forkhead)/Liver-Foxa2-ChIP-Seq(GSE25694)/Homer	CYTGTTTACWYW	1	-0.000e+00	1.0000	7868.0	16.74%	8306.0	17.90%
5h	PRDM15(Zf)/ESC-Prdm15-ChIP-Seq(GSE73694)/Homer	YCCDNTCCAGGTTTT	1	-0.000e+00	1.0000	13443.0	28.60%	13933.6	30.03%
5h	GRHL2(CP2)/HBE-GRHL2-ChIP-Seq(GSE46194)/Homer	AAACYKGTTWDACMRGTTTB	1	-0.000e+00	1.0000	3851.0	8.19%	4219.4	9.09%
5h	MafF(bZIP)/HepG2-MafF-ChIP-Seq(GSE31477)/Homer	HWWGTCAGCAWWTTT	1	-0.000e+00	1.0000	2966.0	6.31%	3303.5	7.12%
5h	ZNF143|STAF(Zf)/CUTLL-ZNF143-ChIP-Seq(GSE29600)/Homer	ATTTCCCAGVAKSCY	1	-0.000e+00	1.0000	4884.0	10.39%	5296.3	11.42%
5h	Hnf1(Homeobox)/Liver-Foxa2-Chip-Seq(GSE25694)/Homer	GGTTAAWCATTAA	1	-0.000e+00	1.0000	1276.0	2.71%	1523.3	3.28%
5h	TR4(NR),DR1/Hela-TR4-ChIP-Seq(GSE24685)/Homer	GAGGTCAAAGGTCA	1	-0.000e+00	1.0000	1120.0	2.38%	1354.7	2.92%
5h	PSE(SNAPc)/K562-mStart-Seq/Homer	WAVTCACCMTAASYDAAAAG	1	-0.000e+00	1.0000	5397.0	11.48%	5842.2	12.59%
5h	En1(Homeobox)/SUM149-EN1-ChIP-Seq(GSE120957)/Homer	NDCTAATTAS	1	-0.000e+00	1.0000	17573.0	37.38%	18111.9	39.04%
5h	Pax7(Paired,Homeobox),longest/Myoblast-Pax7-ChIP-Seq(GSE25064)/Homer	NTAATTDGCYAATTANNWWD	1	-0.000e+00	1.0000	220.0	0.47%	344.6	0.74%
5h	ZNF322(Zf)/HEK293-ZNF322.GFP-ChIP-Seq(GSE58341)/Homer	GAGCCTGGTACTGWGCCTGR	1	-0.000e+00	1.0000	4556.0	9.69%	4983.7	10.74%
5h	RARg(NR)/ES-RARg-ChIP-Seq(GSE30538)/Homer	AGGTCAAGGTCA	1	-0.000e+00	1.0000	261.0	0.56%	396.4	0.85%
5h	ZBTB12(Zf)/HEK293-ZBTB12.GFP-ChIP-Seq(GSE58341)/Homer	NGNTCTAGAACCNGV	1	-0.000e+00	1.0000	4868.0	10.36%	5314.0	11.45%
5h	LHX9(Homeobox)/Hct116-LHX9.V5-ChIP-Seq(GSE116822)/Homer	NGCTAATTAG	1	-0.000e+00	1.0000	13544.0	28.81%	14141.9	30.48%
5h	DMRT1(DM)/Testis-DMRT1-ChIP-Seq(GSE64892)/Homer	TWGHWACAWTGTWDC	1	-0.000e+00	1.0000	2224.0	4.73%	2587.5	5.58%
5h	Pax7(Paired,Homeobox)/Myoblast-Pax7-ChIP-Seq(GSE25064)/Homer	TAATCAATTA	1	-0.000e+00	1.0000	762.0	1.62%	997.0	2.15%
5h	Sox4(HMG)/proB-Sox4-ChIP-Seq(GSE50066)/Homer	YCTTTGTTCC	1	-0.000e+00	1.0000	9030.0	19.21%	9618.1	20.73%
5h	Sp2(Zf)/HEK293-Sp2.eGFP-ChIP-Seq(Encode)/Homer	YGGCCCCGCCCC	1	-0.000e+00	1.0000	23936.0	50.92%	24496.3	52.80%
5h	FOXA1:AR(Forkhead,NR)/LNCAP-AR-ChIP-Seq(GSE27824)/Homer	AGTAAACAAAAAAGAACAND	1	0.000e+00	1.0000	608.0	1.29%	1045.8	2.25%
5h	AR-halfsite(NR)/LNCaP-AR-ChIP-Seq(GSE27824)/Homer	CCAGGAACAG	1	0.000e+00	1.0000	32632.0	69.42%	34699.9	74.79%
5h	Ascl2(bHLH)/ESC-Ascl2-ChIP-Seq(GSE97712)/Homer	SSRGCAGCTGCH	1	0.000e+00	1.0000	17437.0	37.09%	18435.1	39.74%
5h	Atf1(bZIP)/K562-ATF1-ChIP-Seq(GSE31477)/Homer	GATGACGTCA	1	0.000e+00	1.0000	7945.0	16.90%	9374.2	20.21%
5h	Atf7(bZIP)/3T3L1-Atf7-ChIP-Seq(GSE56872)/Homer	NGRTGACGTCAY	1	0.000e+00	1.0000	5783.0	12.30%	6919.5	14.91%
5h	Bapx1(Homeobox)/VertebralCol-Bapx1-ChIP-Seq(GSE36672)/Homer	TTRAGTGSYK	1	0.000e+00	1.0000	22219.0	47.27%	27202.3	58.63%
5h	Barx1(Homeobox)/Stomach-Barx1.3xFlag-ChIP-Seq(GSE69483)/Homer	AAACMATTAN	1	0.000e+00	1.0000	4658.0	9.91%	5467.0	11.78%
5h	Bcl11a(Zf)/HSPC-BCL11A-ChIP-Seq(GSE104676)/Homer	TYTGACCASWRG	1	0.000e+00	1.0000	9111.0	19.38%	10675.1	23.01%
5h	BMAL1(bHLH)/Liver-Bmal1-ChIP-Seq(GSE39860)/Homer	GNCACGTG	1	0.000e+00	1.0000	18347.0	39.03%	19184.4	41.35%
5h	Cdx2(Homeobox)/mES-Cdx2-ChIP-Seq(GSE14586)/Homer	GYMATAAAAH	1	0.000e+00	1.0000	6976.0	14.84%	8016.5	17.28%
5h	CEBP(bZIP)/ThioMac-CEBPb-ChIP-Seq(GSE21512)/Homer	ATTGCGCAAC	1	0.000e+00	1.0000	7400.0	15.74%	8683.3	18.72%
5h	COUP-TFII(NR)/K562-NR2F1-ChIP-Seq(Encode)/Homer	GKBCARAGGTCA	1	0.000e+00	1.0000	15845.0	33.71%	20455.2	44.09%
5h	COUP-TFII(NR)/Artia-Nr2f2-ChIP-Seq(GSE46497)/Homer	AGRGGTCA	1	0.000e+00	1.0000	18627.0	39.63%	22955.5	49.48%
5h	CRX(Homeobox)/Retina-Crx-ChIP-Seq(GSE20012)/Homer	GCTAATCC	1	0.000e+00	1.0000	21888.0	46.56%	26336.4	56.77%
5h	CUX1(Homeobox)/K562-CUX1-ChIP-Seq(GSE92882)/Homer	TATCGATNAN	1	0.000e+00	1.0000	5229.0	11.12%	6812.1	14.68%
5h	Cux2(Homeobox)/Liver-Cux2-ChIP-Seq(GSE35985)/Homer	HNRAATCAAT	1	0.000e+00	1.0000	3330.0	7.08%	4533.8	9.77%
5h	DLX1(Homeobox)/BasalGanglia-Dlx1-ChIP-seq(GSE124936)/Homer	NSNNTAATTA	1	0.000e+00	1.0000	12739.0	27.10%	13553.3	29.21%
5h	DLX2(Homeobox)/BasalGanglia-Dlx2-ChIP-seq(GSE124936)/Homer	NNNTAATTAS	1	0.000e+00	1.0000	14034.0	29.86%	15018.6	32.37%
5h	Dlx3(Homeobox)/Kerainocytes-Dlx3-ChIP-Seq(GSE89884)/Homer	NDGTAATTAC	1	0.000e+00	1.0000	6415.0	13.65%	7148.7	15.41%
5h	DLX5(Homeobox)/BasalGanglia-Dlx5-ChIP-seq(GSE124936)/Homer	SSTAATTA	1	0.000e+00	1.0000	7570.0	16.10%	8265.9	17.82%
5h	RAR:RXR(NR),DR0/ES-RAR-ChIP-Seq(GSE56893)/Homer	AGGTCAAGGTCA	1	0.000e+00	1.0000	1172.0	2.49%	1652.7	3.56%
5h	E2A(bHLH)/proBcell-E2A-ChIP-Seq(GSE21978)/Homer	DNRCAGCTGY	1	0.000e+00	1.0000	20482.0	43.57%	22939.2	49.44%
5h	E2A(bHLH),near_PU.1/Bcell-PU.1-ChIP-Seq(GSE21512)/Homer	NVCACCTGBN	1	0.000e+00	1.0000	18228.0	38.78%	22643.2	48.81%
5h	Eomes(T-box)/H9-Eomes-ChIP-Seq(GSE26097)/Homer	ATTAACACCT	1	0.000e+00	1.0000	20884.0	44.43%	22593.1	48.70%
5h	Erra(NR)/HepG2-Erra-ChIP-Seq(GSE31477)/Homer	CAAAGGTCAG	1	0.000e+00	1.0000	23143.0	49.23%	26537.8	57.20%
5h	ERRg(NR)/Kidney-ESRRG-ChIP-Seq(GSE104905)/Homer	GTGACCTTGRVN	1	0.000e+00	1.0000	9178.0	19.52%	10487.9	22.61%
5h	Esrrb(NR)/mES-Esrrb-ChIP-Seq(GSE11431)/Homer	KTGACCTTGA	1	0.000e+00	1.0000	6659.0	14.17%	8006.4	17.26%
5h	FOXA1(Forkhead)/LNCAP-FOXA1-ChIP-Seq(GSE27824)/Homer	WAAGTAAACA	1	0.000e+00	1.0000	11022.0	23.45%	12933.9	27.88%
5h	FOXA1(Forkhead)/MCF7-FOXA1-ChIP-Seq(GSE26831)/Homer	WAAGTAAACA	1	0.000e+00	1.0000	9256.0	19.69%	11085.4	23.89%
5h	FoxD3(forkhead)/ZebrafishEmbryo-Foxd3.biotin-ChIP-seq(GSE106676)/Homer	TGTTTAYTTAGC	1	0.000e+00	1.0000	8885.0	18.90%	9770.7	21.06%
5h	Foxf1(Forkhead)/Lung-Foxf1-ChIP-Seq(GSE77951)/Homer	WWATRTAAACAN	1	0.000e+00	1.0000	9043.0	19.24%	10282.1	22.16%
5h	Foxh1(Forkhead)/hESC-FOXH1-ChIP-Seq(GSE29422)/Homer	NNTGTGGATTSS	1	0.000e+00	1.0000	6137.0	13.06%	6710.7	14.46%
5h	FOXK1(Forkhead)/HEK293-FOXK1-ChIP-Seq(GSE51673)/Homer	NVWTGTTTAC	1	0.000e+00	1.0000	10336.0	21.99%	11111.8	23.95%
5h	FoxL2(Forkhead)/Ovary-FoxL2-ChIP-Seq(GSE60858)/Homer	WWTRTAAACAVG	1	0.000e+00	1.0000	8290.0	17.64%	9467.8	20.41%
5h	FOXM1(Forkhead)/MCF7-FOXM1-ChIP-Seq(GSE72977)/Homer	TRTTTACTTW	1	0.000e+00	1.0000	9544.0	20.30%	11407.1	24.59%
5h	FXR(NR),IR1/Liver-FXR-ChIP-Seq(Chong_et_al.)/Homer	AGGTCANTGACCTB	1	0.000e+00	1.0000	5215.0	11.09%	5746.6	12.39%
5h	Gfi1b(Zf)/HPC7-Gfi1b-ChIP-Seq(GSE22178)/Homer	MAATCACTGC	1	0.000e+00	1.0000	7341.0	15.62%	10043.6	21.65%
5h	GLIS3(Zf)/Thyroid-Glis3.GFP-ChIP-Seq(GSE103297)/Homer	CTCCCTGGGAGGCCN	1	0.000e+00	1.0000	22895.0	48.71%	27554.3	59.39%
5h	GSC(Homeobox)/FrogEmbryos-GSC-ChIP-Seq(DRA000576)/Homer	RGGATTAR	1	0.000e+00	1.0000	11807.0	25.12%	17812.3	38.39%
5h	HEB(bHLH)/mES-Heb-ChIP-Seq(GSE53233)/Homer	VCAGCTGBNN	1	0.000e+00	1.0000	24502.0	52.12%	26923.5	58.03%
5h	HIC1(Zf)/Treg-ZBTB29-ChIP-Seq(GSE99889)/Homer	TGCCAGCB	1	0.000e+00	1.0000	26009.0	55.33%	27395.3	59.05%
5h	HNF1b(Homeobox)/PDAC-HNF1B-ChIP-Seq(GSE64557)/Homer	GTTAATNATTAA	1	0.000e+00	1.0000	1340.0	2.85%	1685.5	3.63%
5h	HNF4a(NR),DR1/HepG2-HNF4a-ChIP-Seq(GSE25021)/Homer	CARRGKBCAAAGTYCA	1	0.000e+00	1.0000	4684.0	9.96%	5584.2	12.04%
5h	Hnf6b(Homeobox)/LNCaP-Hnf6b-ChIP-Seq(GSE106305)/Homer	TATTGAYY	1	0.000e+00	1.0000	7008.0	14.91%	8868.0	19.11%
5h	HNF6(Homeobox)/Liver-Hnf6-ChIP-Seq(ERP000394)/Homer	NTATYGATCH	1	0.000e+00	1.0000	4256.0	9.05%	5620.3	12.11%
5h	Hoxa11(Homeobox)/ChickenMSG-Hoxa11.Flag-ChIP-Seq(GSE86088)/Homer	TTTTATGGCM	1	0.000e+00	1.0000	21240.0	45.18%	22063.8	47.56%
5h	Hoxa13(Homeobox)/ChickenMSG-Hoxa13.Flag-ChIP-Seq(GSE86088)/Homer	CYHATAAAAN	1	0.000e+00	1.0000	22100.0	47.01%	23246.6	50.11%
5h	Hoxa9(Homeobox)/ChickenMSG-Hoxa9.Flag-ChIP-Seq(GSE86088)/Homer	RGCAATNAAA	1	0.000e+00	1.0000	23707.0	50.43%	24963.4	53.81%
5h	Hoxd11(Homeobox)/ChickenMSG-Hoxd11.Flag-ChIP-Seq(GSE86088)/Homer	VGCCATAAAA	1	0.000e+00	1.0000	22096.0	47.01%	22941.0	49.45%
5h	Hoxd12(Homeobox)/ChickenMSG-Hoxd12.Flag-ChIP-Seq(GSE86088)/Homer	HDGYAATGAAAN	1	0.000e+00	1.0000	16867.0	35.88%	20510.6	44.21%
5h	Hoxd13(Homeobox)/ChickenMSG-Hoxd13.Flag-ChIP-Seq(GSE86088)/Homer	NCYAATAAAA	1	0.000e+00	1.0000	15423.0	32.81%	16496.0	35.56%
5h	Isl1(Homeobox)/Neuron-Isl1-ChIP-Seq(GSE31456)/Homer	CTAATKGV	1	0.000e+00	1.0000	18143.0	38.60%	18981.9	40.91%
5h	KLF14(Zf)/HEK293-KLF14.GFP-ChIP-Seq(GSE58341)/Homer	RGKGGGCGKGGC	1	0.000e+00	1.0000	25352.0	53.93%	27312.4	58.87%
5h	KLF5(Zf)/LoVo-KLF5-ChIP-Seq(GSE49402)/Homer	DGGGYGKGGC	1	0.000e+00	1.0000	21653.0	46.06%	22757.8	49.05%
5h	Lhx1(Homeobox)/EmbryoCarcinoma-Lhx1-ChIP-Seq(GSE70957)/Homer	NNYTAATTAR	1	0.000e+00	1.0000	10457.0	22.25%	11539.3	24.87%
5h	Lhx2(Homeobox)/HFSC-Lhx2-ChIP-Seq(GSE48068)/Homer	TAATTAGN	1	0.000e+00	1.0000	9863.0	20.98%	10756.1	23.18%
5h	Lhx3(Homeobox)/Neuron-Lhx3-ChIP-Seq(GSE31456)/Homer	ADBTAATTAR	1	0.000e+00	1.0000	15028.0	31.97%	16019.4	34.53%
5h	Unknown(Homeobox)/Limb-p300-ChIP-Seq/Homer	SSCMATWAAA	1	0.000e+00	1.0000	6803.0	14.47%	7372.3	15.89%
5h	LRF(Zf)/Erythroblasts-ZBTB7A-ChIP-Seq(GSE74977)/Homer	AAGACCCYYN	1	0.000e+00	1.0000	22689.0	48.27%	24213.8	52.19%
5h	Nr5a2(NR)/Pancreas-LRH1-ChIP-Seq(GSE34295)/Homer	BTCAAGGTCA	1	0.000e+00	1.0000	7303.0	15.54%	8690.2	18.73%
5h	LXRE(NR),DR4/RAW-LXRb.biotin-ChIP-Seq(GSE21512)/Homer	RGGTTACTANAGGTCA	1	0.000e+00	1.0000	817.0	1.74%	2665.3	5.74%
5h	Mef2a(MADS)/HL1-Mef2a.biotin-ChIP-Seq(GSE21529)/Homer	CYAAAAATAG	1	0.000e+00	1.0000	5274.0	11.22%	8493.1	18.31%
5h	Mef2b(MADS)/HEK293-Mef2b.V5-ChIP-Seq(GSE67450)/Homer	GCTATTTTTGGM	1	0.000e+00	1.0000	9452.0	20.11%	12450.3	26.84%
5h	Mef2c(MADS)/GM12878-Mef2c-ChIP-Seq(GSE32465)/Homer	DCYAAAAATAGM	1	0.000e+00	1.0000	5633.0	11.98%	9020.7	19.44%
5h	Nanog(Homeobox)/mES-Nanog-ChIP-Seq(GSE11724)/Homer	RGCCATTAAC	1	0.000e+00	1.0000	32477.0	69.09%	34511.7	74.39%
5h	Nkx2.1(Homeobox)/LungAC-Nkx2.1-ChIP-Seq(GSE43252)/Homer	RSCACTYRAG	1	0.000e+00	1.0000	27710.0	58.95%	31484.0	67.86%
5h	Nkx2.2(Homeobox)/NPC-Nkx2.2-ChIP-Seq(GSE61673)/Homer	BTBRAGTGSN	1	0.000e+00	1.0000	21883.0	46.55%	26034.7	56.12%
5h	Nkx2.5(Homeobox)/HL1-Nkx2.5.biotin-ChIP-Seq(GSE21529)/Homer	RRSCACTYAA	1	0.000e+00	1.0000	22843.0	48.59%	26651.9	57.45%
5h	Nkx3.1(Homeobox)/LNCaP-Nkx3.1-ChIP-Seq(GSE28264)/Homer	AAGCACTTAA	1	0.000e+00	1.0000	23761.0	50.55%	27157.7	58.54%
5h	Nkx6.1(Homeobox)/Islet-Nkx6.1-ChIP-Seq(GSE40975)/Homer	GKTAATGR	1	0.000e+00	1.0000	20988.0	44.65%	22398.8	48.28%
5h	NPAS2(bHLH)/Liver-NPAS2-ChIP-Seq(GSE39860)/Homer	KCCACGTGAC	1	0.000e+00	1.0000	12652.0	26.92%	14076.4	30.34%
5h	Npas4(bHLH)/Neuron-Npas4-ChIP-Seq(GSE127793)/Homer	NHRTCACGACDN	1	0.000e+00	1.0000	11042.0	23.49%	12092.5	26.06%
5h	NPAS(bHLH)/Liver-NPAS-ChIP-Seq(GSE39860)/Homer	NVCACGTG	1	0.000e+00	1.0000	16818.0	35.78%	17660.0	38.06%
5h	EAR2(NR)/K562-NR2F6-ChIP-Seq(Encode)/Homer	NRBCARRGGTCA	1	0.000e+00	1.0000	14356.0	30.54%	19166.3	41.31%
5h	Nr5a2(NR)/mES-Nr5a2-ChIP-Seq(GSE19019)/Homer	BTCAAGGTCA	1	0.000e+00	1.0000	5694.0	12.11%	6369.0	13.73%
5h	Oct2(POU,Homeobox)/Bcell-Oct2-ChIP-Seq(GSE21512)/Homer	ATATGCAAAT	1	0.000e+00	1.0000	2984.0	6.35%	3475.2	7.49%
5h	OCT:OCT(POU,Homeobox)/NPC-OCT6-ChIP-Seq(GSE43916)/Homer	YATGCATATRCATRT	1	0.000e+00	1.0000	880.0	1.87%	1389.5	2.99%
5h	OCT:OCT-short(POU,Homeobox)/NPC-OCT6-ChIP-Seq(GSE43916)/Homer	ATGCATWATGCATRW	1	0.000e+00	1.0000	6325.0	13.46%	7243.5	15.61%
5h	Otx2(Homeobox)/EpiLC-Otx2-ChIP-Seq(GSE56098)/Homer	NYTAATCCYB	1	0.000e+00	1.0000	7897.0	16.80%	9650.0	20.80%
5h	p63(p53)/Keratinocyte-p63-ChIP-Seq(GSE17611)/Homer	NNDRCATGYCYNRRCATGYH	1	0.000e+00	1.0000	3788.0	8.06%	4379.2	9.44%
5h	Pax8(Paired,Homeobox)/Thyroid-Pax8-ChIP-Seq(GSE26938)/Homer	GTCATGCHTGRCTGS	1	0.000e+00	1.0000	4773.0	10.15%	5392.2	11.62%
5h	Phox2a(Homeobox)/Neuron-Phox2a-ChIP-Seq(GSE31456)/Homer	YTAATYNRATTA	1	0.000e+00	1.0000	3599.0	7.66%	4515.0	9.73%
5h	Phox2b(Homeobox)/CLBGA-PHOX2B-ChIP-Seq(GSE90683)/Homer	TTAATTNAATTA	1	0.000e+00	1.0000	1854.0	3.94%	2545.5	5.49%
5h	Pit1+1bp(Homeobox)/GCrat-Pit1-ChIP-Seq(GSE58009)/Homer	ATGCATAATTCA	1	0.000e+00	1.0000	3259.0	6.93%	3816.3	8.23%
5h	Pit1(Homeobox)/GCrat-Pit1-ChIP-Seq(GSE58009)/Homer	ATGMATATDC	1	0.000e+00	1.0000	8651.0	18.40%	10180.1	21.94%
5h	Pitx1(Homeobox)/Chicken-Pitx1-ChIP-Seq(GSE38910)/Homer	TAATCCCN	1	0.000e+00	1.0000	32799.0	69.77%	35806.2	77.18%
5h	PPARa(NR),DR1/Liver-Ppara-ChIP-Seq(GSE47954)/Homer	VNAGGKCAAAGGTCA	1	0.000e+00	1.0000	12315.0	26.20%	13521.2	29.14%
5h	PPARE(NR),DR1/3T3L1-Pparg-ChIP-Seq(GSE13511)/Homer	TGACCTTTGCCCCA	1	0.000e+00	1.0000	11821.0	25.15%	12737.8	27.46%
5h	PRDM10(Zf)/HEK293-PRDM10.eGFP-ChIP-Seq(Encode)/Homer	TGGTACATTCCA	1	0.000e+00	1.0000	6882.0	14.64%	8205.9	17.69%
5h	PR(NR)/T47D-PR-ChIP-Seq(GSE31130)/Homer	VAGRACAKNCTGTBC	1	0.000e+00	1.0000	21464.0	45.66%	22260.6	47.98%
5h	Prop1(Homeobox)/GHFT1-PROP1.biotin-ChIP-Seq(GSE77302)/Homer	NTAATBNAATTA	1	0.000e+00	1.0000	5654.0	12.03%	7204.1	15.53%
5h	Ptf1a(bHLH)/Panc1-Ptf1a-ChIP-Seq(GSE47459)/Homer	ACAGCTGTTN	1	0.000e+00	1.0000	29651.0	63.08%	31666.8	68.26%
5h	RARa(NR)/K562-RARa-ChIP-Seq(Encode)/Homer	TTGAMCTTTG	1	0.000e+00	1.0000	25147.0	53.50%	30748.5	66.28%
5h	Rbpj1(?)/Panc1-Rbpj1-ChIP-Seq(GSE47459)/Homer	HTTTCCCASG	1	0.000e+00	1.0000	16769.0	35.67%	17965.9	38.72%
5h	Reverb(NR),DR2/RAW-Reverba.biotin-ChIP-Seq(GSE45914)/Homer	GTRGGTCASTGGGTCA	1	0.000e+00	1.0000	1714.0	3.65%	2299.4	4.96%
5h	RXR(NR),DR1/3T3L1-RXR-ChIP-Seq(GSE13511)/Homer	TAGGGCAAAGGTCA	1	0.000e+00	1.0000	14520.0	30.89%	15209.1	32.78%
5h	SCRT1(Zf)/HEK293-SCRT1.eGFP-ChIP-Seq(Encode)/Homer	GCAACAGGTG	1	0.000e+00	1.0000	3562.0	7.58%	4592.4	9.90%
5h	SF1(NR)/H295R-Nr5a1-ChIP-Seq(GSE44220)/Homer	CAAGGHCANV	1	0.000e+00	1.0000	4493.0	9.56%	5715.4	12.32%
5h	Smad3(MAD)/NPC-Smad3-ChIP-Seq(GSE36673)/Homer	TWGTCTGV	1	0.000e+00	1.0000	27888.0	59.33%	29184.7	62.91%
5h	Snail1(Zf)/LS174T-SNAIL1.HA-ChIP-Seq(GSE127183)/Homer	TRCACCTGCY	1	0.000e+00	1.0000	12275.0	26.11%	16079.1	34.66%
5h	Slug(Zf)/Mesoderm-Snai2-ChIP-Seq(GSE61475)/Homer	SNGCACCTGCHS	1	0.000e+00	1.0000	8996.0	19.14%	11127.8	23.99%
5h	Sox10(HMG)/SciaticNerve-Sox3-ChIP-Seq(GSE35132)/Homer	CCWTTGTYYB	1	0.000e+00	1.0000	16191.0	34.44%	17025.8	36.70%
5h	Sox15(HMG)/CPA-Sox15-ChIP-Seq(GSE62909)/Homer	RAACAATGGN	1	0.000e+00	1.0000	10643.0	22.64%	12595.3	27.15%
5h	Sox17(HMG)/Endoderm-Sox17-ChIP-Seq(GSE61475)/Homer	CCATTGTTYB	1	0.000e+00	1.0000	6950.0	14.79%	7684.4	16.56%
5h	Sox21(HMG)/ESC-SOX21-ChIP-Seq(GSE110505)/Homer	BCCWTTGTBYKV	1	0.000e+00	1.0000	17448.0	37.12%	18773.8	40.47%
5h	Sox2(HMG)/mES-Sox2-ChIP-Seq(GSE11431)/Homer	BCCATTGTTC	1	0.000e+00	1.0000	9010.0	19.17%	9677.6	20.86%
5h	Sox3(HMG)/NPC-Sox3-ChIP-Seq(GSE33059)/Homer	CCWTTGTY	1	0.000e+00	1.0000	16744.0	35.62%	17793.3	38.35%
5h	Sox6(HMG)/Myotubes-Sox6-ChIP-Seq(GSE32627)/Homer	CCATTGTTNY	1	0.000e+00	1.0000	15233.0	32.41%	16365.4	35.27%
5h	Srebp1a(bHLH)/HepG2-Srebp1a-ChIP-Seq(GSE31477)/Homer	RTCACSCCAY	1	0.000e+00	1.0000	2621.0	5.58%	3769.1	8.12%
5h	Srebp2(bHLH)/HepG2-Srebp2-ChIP-Seq(GSE31477)/Homer	CGGTCACSCCAC	1	0.000e+00	1.0000	1984.0	4.22%	3037.2	6.55%
5h	Tbet(T-box)/CD8-Tbet-ChIP-Seq(GSE33802)/Homer	AGGTGTGAAM	1	0.000e+00	1.0000	10867.0	23.12%	12849.2	27.70%
5h	Tbr1(T-box)/Cortex-Tbr1-ChIP-Seq(GSE71384)/Homer	AAGGTGTKAA	1	0.000e+00	1.0000	14441.0	30.72%	15344.3	33.07%
5h	Tbx21(T-box)/GM12878-TBX21-ChIP-Seq(Encode)/Homer	AGGTGTGAAA	1	0.000e+00	1.0000	10733.0	22.83%	12712.9	27.40%
5h	Tbx5(T-box)/HL1-Tbx5.biotin-ChIP-Seq(GSE21529)/Homer	AGGTGTCA	1	0.000e+00	1.0000	30675.0	65.26%	34416.6	74.18%
5h	Tbx6(T-box)/ESC-Tbx6-ChIP-Seq(GSE93524)/Homer	DAGGTGTBAA	1	0.000e+00	1.0000	12372.0	26.32%	14376.0	30.99%
5h	TEAD1(TEAD)/HepG2-TEAD1-ChIP-Seq(Encode)/Homer	CYRCATTCCA	1	0.000e+00	1.0000	9301.0	19.79%	11033.4	23.78%
5h	TEAD2(TEA)/Py2T-Tead2-ChIP-Seq(GSE55709)/Homer	CCWGGAATGY	1	0.000e+00	1.0000	4902.0	10.43%	6208.6	13.38%
5h	TEAD3(TEA)/HepG2-TEAD3-ChIP-Seq(Encode)/Homer	TRCATTCCAG	1	0.000e+00	1.0000	10619.0	22.59%	12531.6	27.01%
5h	TEAD4(TEA)/Tropoblast-Tead4-ChIP-Seq(GSE37350)/Homer	CCWGGAATGY	1	0.000e+00	1.0000	8469.0	18.02%	9935.5	21.42%
5h	TEAD(TEA)/Fibroblast-PU.1-ChIP-Seq(Unpublished)/Homer	YCWGGAATGY	1	0.000e+00	1.0000	5836.0	12.42%	7652.1	16.49%
5h	Tgif1(Homeobox)/mES-Tgif1-ChIP-Seq(GSE55404)/Homer	YTGWCADY	1	0.000e+00	1.0000	27412.0	58.31%	28055.8	60.47%
5h	THRb(NR)/HepG2-THRb.Flag-ChIP-Seq(Encode)/Homer	GGTCACCTGAGGTCA	1	0.000e+00	1.0000	9405.0	20.01%	11277.7	24.31%
5h	THRa(NR)/C17.2-THRa-ChIP-Seq(GSE38347)/Homer	GGTCANYTGAGGWCA	1	0.000e+00	1.0000	5930.0	12.62%	8632.6	18.61%
5h	THRb(NR)/Liver-NR1A2-ChIP-Seq(GSE52613)/Homer	TRAGGTCA	1	0.000e+00	1.0000	32699.0	69.56%	37062.2	79.88%
5h	Zac1(Zf)/Neuro2A-Plagl1-ChIP-Seq(GSE75942)/Homer	HAWGRGGCCM	1	0.000e+00	1.0000	30523.0	64.93%	33371.5	71.93%
5h	ZEB1(Zf)/PDAC-ZEB1-ChIP-Seq(GSE64557)/Homer	VCAGGTRDRY	1	0.000e+00	1.0000	19914.0	42.36%	25345.4	54.63%
5h	ZEB2(Zf)/SNU398-ZEB2-ChIP-Seq(GSE103048)/Homer	GNMCAGGTGTGC	1	0.000e+00	1.0000	12661.0	26.93%	16890.0	36.41%
5h	ZFX(Zf)/mES-Zfx-ChIP-Seq(GSE11431)/Homer	AGGCCTRG	1	0.000e+00	1.0000	18661.0	39.70%	19405.4	41.83%
5h	ZNF136(Zf)/HEK293-ZNF136.GFP-ChIP-Seq(GSE58341)/Homer	YTKGATAHAGTATTCTWGGTNGGCA	1	0.000e+00	1.0000	820.0	1.74%	1600.6	3.45%
5h	Znf263(Zf)/K562-Znf263-ChIP-Seq(GSE31477)/Homer	CVGTSCTCCC	1	0.000e+00	1.0000	23640.0	50.29%	25198.1	54.31%
5h	ZNF416(Zf)/HEK293-ZNF416.GFP-ChIP-Seq(GSE58341)/Homer	WDNCTGGGCA	1	0.000e+00	1.0000	17241.0	36.68%	21430.9	46.19%
5h	ZNF711(Zf)/SHSY5Y-ZNF711-ChIP-Seq(GSE20673)/Homer	AGGCCTAG	1	0.000e+00	1.0000	24129.0	51.33%	26960.3	58.11%
24h	Fli1(ETS)/CD8-FLI-ChIP-Seq(GSE20898)/Homer	NRYTTCCGGH	1e-1440	-3.317e+03	0.0000	20367.0	52.66%	12410.5	32.56%
24h	Etv2(ETS)/ES-ER71-ChIP-Seq(GSE59402)/Homer	NNAYTTCCTGHN	1e-1418	-3.266e+03	0.0000	16984.0	43.91%	9533.0	25.01%
24h	ETS1(ETS)/Jurkat-ETS1-ChIP-Seq(GSE17954)/Homer	ACAGGAAGTG	1e-1326	-3.055e+03	0.0000	18545.0	47.95%	11080.0	29.07%
24h	Elf4(ETS)/BMDM-Elf4-ChIP-Seq(GSE88699)/Homer	ACTTCCKGKT	1e-1282	-2.953e+03	0.0000	17953.0	46.42%	10676.5	28.01%
24h	ETV1(ETS)/GIST48-ETV1-ChIP-Seq(GSE22441)/Homer	AACCGGAAGT	1e-1230	-2.834e+03	0.0000	21832.0	56.44%	14311.2	37.55%
24h	GABPA(ETS)/Jurkat-GABPa-ChIP-Seq(GSE17954)/Homer	RACCGGAAGT	1e-1199	-2.762e+03	0.0000	16857.0	43.58%	9944.8	26.09%
24h	CTCF(Zf)/CD4+-CTCF-ChIP-Seq(Barski_et_al.)/Homer	AYAGTGCCMYCTRGTGGCCA	1e-1180	-2.718e+03	0.0000	4882.0	12.62%	1407.6	3.69%
24h	PU.1(ETS)/ThioMac-PU.1-ChIP-Seq(GSE21512)/Homer	AGAGGAAGTG	1e-1171	-2.698e+03	0.0000	10184.0	26.33%	4758.8	12.48%
24h	ERG(ETS)/VCaP-ERG-ChIP-Seq(GSE14097)/Homer	ACAGGAAGTG	1e-1169	-2.693e+03	0.0000	22929.0	59.28%	15531.5	40.75%
24h	ETV4(ETS)/HepG2-ETV4-ChIP-Seq(ENCODE)/Homer	ACCGGAAGTG	1e-1011	-2.329e+03	0.0000	19819.0	51.24%	13083.9	34.33%
24h	ELF5(ETS)/T47D-ELF5-ChIP-Seq(GSE30407)/Homer	ACVAGGAAGT	1e-965	-2.222e+03	0.0000	12934.0	33.44%	7284.9	19.11%
24h	SpiB(ETS)/OCILY3-SPIB-ChIP-Seq(GSE56857)/Homer	AAAGRGGAAGTG	1e-911	-2.098e+03	0.0000	5982.0	15.47%	2347.8	6.16%
24h	Ets1-distal(ETS)/CD4+-PolII-ChIP-Seq(Barski_et_al.)/Homer	MACAGGAAGT	1e-911	-2.098e+03	0.0000	6338.0	16.39%	2574.0	6.75%
24h	EHF(ETS)/LoVo-EHF-ChIP-Seq(GSE49402)/Homer	AVCAGGAAGT	1e-889	-2.049e+03	0.0000	18716.0	48.39%	12453.7	32.67%
24h	EWS:ERG-fusion(ETS)/CADO_ES1-EWS:ERG-ChIP-Seq(SRA014231)/Homer	ATTTCCTGTN	1e-879	-2.025e+03	0.0000	11545.0	29.85%	6390.3	16.76%
24h	ELF3(ETS)/PDAC-ELF3-ChIP-Seq(GSE64557)/Homer	ANCAGGAAGT	1e-874	-2.014e+03	0.0000	12069.0	31.20%	6816.8	17.88%
24h	EWS:FLI1-fusion(ETS)/SK_N_MC-EWS:FLI1-ChIP-Seq(SRA014231)/Homer	VACAGGAAAT	1e-860	-1.982e+03	0.0000	11056.0	28.58%	6052.8	15.88%
24h	BORIS(Zf)/K562-CTCFL-ChIP-Seq(GSE32465)/Homer	CNNBRGCGCCCCCTGSTGGC	1e-803	-1.849e+03	0.0000	7386.0	19.10%	3456.1	9.07%
24h	Elk4(ETS)/Hela-Elk4-ChIP-Seq(GSE31477)/Homer	NRYTTCCGGY	1e-697	-1.607e+03	0.0000	12099.0	31.28%	7317.4	19.20%
24h	Elk1(ETS)/Hela-Elk1-ChIP-Seq(GSE31477)/Homer	HACTTCCGGY	1e-673	-1.550e+03	0.0000	12142.0	31.39%	7425.3	19.48%
24h	ELF1(ETS)/Jurkat-ELF1-ChIP-Seq(SRA014231)/Homer	AVCCGGAAGT	1e-663	-1.527e+03	0.0000	11561.0	29.89%	6977.3	18.30%
24h	ETS(ETS)/Promoter/Homer	AACCGGAAGT	1e-593	-1.368e+03	0.0000	7905.0	20.44%	4281.8	11.23%
24h	RUNX(Runt)/HPC7-Runx1-ChIP-Seq(GSE22178)/Homer	SAAACCACAG	1e-559	-1.289e+03	0.0000	9930.0	25.67%	5958.2	15.63%
24h	RUNX1(Runt)/Jurkat-RUNX1-ChIP-Seq(GSE29180)/Homer	AAACCACARM	1e-525	-1.210e+03	0.0000	12626.0	32.64%	8314.5	21.81%
24h	Jun-AP1(bZIP)/K562-cJun-ChIP-Seq(GSE31477)/Homer	GATGASTCATCN	1e-490	-1.130e+03	0.0000	3910.0	10.11%	1668.0	4.38%
24h	Fosl2(bZIP)/3T3L1-Fosl2-ChIP-Seq(GSE56872)/Homer	NATGASTCABNN	1e-465	-1.072e+03	0.0000	4889.0	12.64%	2374.8	6.23%
24h	RUNX-AML(Runt)/CD4+-PolII-ChIP-Seq(Barski_et_al.)/Homer	GCTGTGGTTW	1e-437	-1.006e+03	0.0000	9480.0	24.51%	5981.3	15.69%
24h	Fra1(bZIP)/BT549-Fra1-ChIP-Seq(GSE46166)/Homer	NNATGASTCATH	1e-412	-9.506e+02	0.0000	6764.0	17.49%	3887.9	10.20%
24h	Fos(bZIP)/TSC-Fos-ChIP-Seq(GSE110950)/Homer	NDATGASTCAYN	1e-410	-9.442e+02	0.0000	7096.0	18.35%	4153.1	10.90%
24h	RUNX2(Runt)/PCa-RUNX2-ChIP-Seq(GSE33889)/Homer	NWAACCACADNN	1e-408	-9.403e+02	0.0000	10281.0	26.58%	6751.0	17.71%
24h	Fra2(bZIP)/Striatum-Fra2-ChIP-Seq(GSE43429)/Homer	GGATGACTCATC	1e-405	-9.344e+02	0.0000	6106.0	15.79%	3403.6	8.93%
24h	JunB(bZIP)/DendriticCells-Junb-ChIP-Seq(GSE36099)/Homer	RATGASTCAT	1e-379	-8.746e+02	0.0000	6667.0	17.24%	3908.8	10.25%
24h	SPDEF(ETS)/VCaP-SPDEF-ChIP-Seq(SRA014231)/Homer	ASWTCCTGBT	1e-377	-8.690e+02	0.0000	13548.0	35.03%	9715.2	25.49%
24h	Atf3(bZIP)/GBM-ATF3-ChIP-Seq(GSE33912)/Homer	DATGASTCATHN	1e-347	-7.997e+02	0.0000	7565.0	19.56%	4726.3	12.40%
24h	BATF(bZIP)/Th17-BATF-ChIP-Seq(GSE39756)/Homer	DATGASTCAT	1e-333	-7.677e+02	0.0000	7382.0	19.09%	4626.4	12.14%
24h	Bach2(bZIP)/OCILy7-Bach2-ChIP-Seq(GSE44420)/Homer	TGCTGAGTCA	1e-329	-7.581e+02	0.0000	3051.0	7.89%	1387.1	3.64%
24h	ETS:RUNX(ETS,Runt)/Jurkat-RUNX1-ChIP-Seq(GSE17954)/Homer	RCAGGATGTGGT	1e-327	-7.551e+02	0.0000	2648.0	6.85%	1126.1	2.95%
24h	AP-1(bZIP)/ThioMac-PU.1-ChIP-Seq(GSE21512)/Homer	VTGACTCATC	1E-287	-6.627e+02	0.0000	8088.0	20.91%	5378.2	14.11%
24h	NF-E2(bZIP)/K562-NFE2-ChIP-Seq(GSE31477)/Homer	GATGACTCAGCA	1E-265	-6.108e+02	0.0000	1208.0	3.12%	362.9	0.95%
24h	Bach1(bZIP)/K562-Bach1-ChIP-Seq(GSE31477)/Homer	AWWNTGCTGAGTCAT	1E-223	-5.155e+02	0.0000	1086.0	2.81%	340.5	0.89%
24h	Nrf2(bZIP)/Lymphoblast-Nrf2-ChIP-Seq(GSE37589)/Homer	HTGCTGAGTCAT	1E-218	-5.034e+02	0.0000	1011.0	2.61%	306.9	0.81%
24h	Gata1(Zf)/K562-GATA1-ChIP-Seq(GSE18829)/Homer	SAGATAAGRV	1E-195	-4.499e+02	0.0000	6369.0	16.47%	4333.2	11.37%
24h	NFE2L2(bZIP)/HepG2-NFE2L2-ChIP-Seq(Encode)/Homer	AWWWTGCTGAGTCAT	1E-192	-4.421e+02	0.0000	955.0	2.47%	304.8	0.80%
24h	Gata2(Zf)/K562-GATA2-ChIP-Seq(GSE18829)/Homer	BBCTTATCTS	1E-174	-4.014e+02	0.0000	6860.0	17.74%	4848.8	12.72%
24h	ETS:E-box(ETS,bHLH)/HPC7-Scl-ChIP-Seq(GSE22178)/Homer	AGGAARCAGCTG	1E-173	-4.005e+02	0.0000	1827.0	4.72%	870.0	2.28%
24h	Sp1(Zf)/Promoter/Homer	GGCCCCGCCCCC	1E-163	-3.774e+02	0.0000	9293.0	24.03%	7032.0	18.45%
24h	GATA:SCL(Zf,bHLH)/Ter119-SCL-ChIP-Seq(GSE18720)/Homer	CRGCTGBNGNSNNSAGATAA	1E-146	-3.377e+02	0.0000	1758.0	4.55%	882.3	2.31%
24h	Gata6(Zf)/HUG1N-GATA6-ChIP-Seq(GSE51936)/Homer	YCTTATCTBN	1E-136	-3.149e+02	0.0000	8691.0	22.47%	6666.2	17.49%
24h	NRF1(NRF)/MCF7-NRF1-ChIP-Seq(Unpublished)/Homer	CTGCGCATGCGC	1E-127	-2.936e+02	0.0000	4277.0	11.06%	2901.7	7.61%
24h	E2F4(E2F)/K562-E2F4-ChIP-Seq(GSE31477)/Homer	GGCGGGAAAH	1E-121	-2.803e+02	0.0000	9539.0	24.66%	7534.8	19.77%
24h	Ronin(THAP)/ES-Thap11-ChIP-Seq(GSE51522)/Homer	RACTACAACTCCCAGVAKGC	1E-121	-2.799e+02	0.0000	1130.0	2.92%	509.8	1.34%
24h	Gata4(Zf)/Heart-Gata4-ChIP-Seq(GSE35151)/Homer	NBWGATAAGR	1E-116	-2.689e+02	0.0000	9384.0	24.26%	7430.4	19.49%
24h	IRF8(IRF)/BMDM-IRF8-ChIP-Seq(GSE77884)/Homer	GRAASTGAAAST	1E-103	-2.391e+02	0.0000	4429.0	11.45%	3146.6	8.26%
24h	GFY-Staf(?,Zf)/Promoter/Homer	RACTACAATTCCCAGAAKGC	1E-102	-2.358e+02	0.0000	1325.0	3.43%	683.6	1.79%
24h	NRF(NRF)/Promoter/Homer	STGCGCATGCGC	1E-98	-2.270e+02	0.0000	4074.0	10.53%	2874.9	7.54%
24h	PU.1-IRF(ETS:IRF)/Bcell-PU.1-ChIP-Seq(GSE21512)/Homer	MGGAAGTGAAAC	1E-93	-2.146e+02	0.0000	14812.0	38.29%	12700.7	33.32%
24h	Zfp57(Zf)/H1-ZFP57.HA-ChIP-Seq(GSE115387)/Homer	NANTGCSGCA	1E-90	-2.081e+02	0.0000	7726.0	19.97%	6131.8	16.09%
24h	HINFP(Zf)/K562-HINFP.eGFP-ChIP-Seq(Encode)/Homer	TWVGGTCCGC	1E-74	-1.715e+02	0.0000	7476.0	19.33%	6035.2	15.83%
24h	GFY(?)/Promoter/Homer	ACTACAATTCCC	1E-73	-1.700e+02	0.0000	1424.0	3.68%	836.7	2.20%
24h	IRF2(IRF)/Erythroblas-IRF2-ChIP-Seq(GSE36985)/Homer	GAAASYGAAASY	1E-70	-1.628e+02	0.0000	1612.0	4.17%	991.7	2.60%
24h	PU.1:IRF8(ETS:IRF)/pDC-Irf8-ChIP-Seq(GSE66899)/Homer	GGAAGTGAAAST	1E-70	-1.621e+02	0.0000	2621.0	6.78%	1805.4	4.74%
24h	Egr2(Zf)/Thymocytes-Egr2-ChIP-Seq(GSE34254)/Homer	NGCGTGGGCGGR	1E-64	-1.477e+02	0.0000	4532.0	11.72%	3481.4	9.13%
24h	E2F(E2F)/Hela-CellCycle-Expression/Homer	TTSGCGCGAAAA	1E-62	-1.440e+02	0.0000	1340.0	3.46%	810.6	2.13%
24h	BMYB(HTH)/Hela-BMYB-ChIP-Seq(GSE27030)/Homer	NHAACBGYYV	1E-61	-1.420e+02	0.0000	14114.0	36.49%	12384.0	32.49%
24h	RFX(HTH)/K562-RFX3-ChIP-Seq(SRA012198)/Homer	CGGTTGCCATGGCAAC	1E-61	-1.409e+02	0.0000	1483.0	3.83%	927.0	2.43%
24h	E2F7(E2F)/Hela-E2F7-ChIP-Seq(GSE32673)/Homer	VDTTTCCCGCCA	1E-59	-1.366e+02	0.0000	3127.0	8.08%	2293.5	6.02%
24h	Rfx2(HTH)/LoVo-RFX2-ChIP-Seq(GSE49402)/Homer	GTTGCCATGGCAACM	1E-58	-1.355e+02	0.0000	1554.0	4.02%	991.4	2.60%
24h	Klf9(Zf)/GBM-Klf9-ChIP-Seq(GSE62211)/Homer	GCCACRCCCACY	1E-58	-1.353e+02	0.0000	8435.0	21.81%	7064.5	18.53%
24h	E2F6(E2F)/Hela-E2F6-ChIP-Seq(GSE31477)/Homer	GGCGGGAARN	1E-56	-1.290e+02	0.0000	10521.0	27.20%	9043.0	23.72%
24h	E2F1(E2F)/Hela-E2F1-ChIP-Seq(GSE22478)/Homer	CWGGCGGGAA	1E-55	-1.288e+02	0.0000	5979.0	15.46%	4841.6	12.70%
24h	MYB(HTH)/ERMYB-Myb-ChIPSeq(GSE22095)/Homer	GGCVGTTR	1E-55	-1.274e+02	0.0000	16650.0	43.05%	14912.9	39.12%
24h	Stat3(Stat)/mES-Stat3-ChIP-Seq(GSE11431)/Homer	CTTCCGGGAA	1E-51	-1.197e+02	0.0000	6022.0	15.57%	4917.6	12.90%
24h	MafK(bZIP)/C2C12-MafK-ChIP-Seq(GSE36030)/Homer	GCTGASTCAGCA	1E-50	-1.167e+02	0.0000	2675.0	6.92%	1960.6	5.14%
24h	AMYB(HTH)/Testes-AMYB-ChIP-Seq(GSE44588)/Homer	TGGCAGTTGG	1E-50	-1.151e+02	0.0000	14421.0	37.28%	12832.3	33.67%
24h	IRF1(IRF)/PBMC-IRF1-ChIP-Seq(GSE43036)/Homer	GAAAGTGAAAGT	1E-49	-1.135e+02	0.0000	1902.0	4.92%	1317.4	3.46%
24h	Egr1(Zf)/K562-Egr1-ChIP-Seq(GSE32465)/Homer	TGCGTGGGYG	1E-46	-1.066e+02	0.0000	11842.0	30.62%	10415.3	27.32%
24h	CRE(bZIP)/Promoter/Homer	CSGTGACGTCAC	1E-46	-1.060e+02	0.0000	3121.0	8.07%	2376.9	6.24%
24h	MafA(bZIP)/Islet-MafA-ChIP-Seq(GSE30298)/Homer	TGCTGACTCA	1E-45	-1.049e+02	0.0000	7945.0	20.54%	6755.5	17.72%
24h	Zfp281(Zf)/ES-Zfp281-ChIP-Seq(GSE81042)/Homer	CCCCTCCCCCAC	1E-43	-9.912e+01	0.0000	4118.0	10.65%	3282.0	8.61%
24h	YY1(Zf)/Promoter/Homer	CAAGATGGCGGC	1E-42	-9.882e+01	0.0000	1561.0	4.04%	1068.2	2.80%
24h	ISRE(IRF)/ThioMac-LPS-Expression(GSE23622)/Homer	AGTTTCASTTTC	1E-42	-9.699e+01	0.0000	943.0	2.44%	577.0	1.51%
24h	MyoD(bHLH)/Myotube-MyoD-ChIP-Seq(GSE21614)/Homer	RRCAGCTGYTSY	1E-41	-9.601e+01	0.0000	10050.0	25.98%	8778.9	23.03%
24h	E2F3(E2F)/MEF-E2F3-ChIP-Seq(GSE71376)/Homer	BTKGGCGGGAAA	1E-40	-9.357e+01	0.0000	11539.0	29.83%	10206.4	26.78%
24h	Stat3+il21(Stat)/CD4-Stat3-ChIP-Seq(GSE19198)/Homer	SVYTTCCNGGAARB	1E-40	-9.331e+01	0.0000	7569.0	19.57%	6465.6	16.96%
24h	IRF3(IRF)/BMDM-Irf3-ChIP-Seq(GSE67343)/Homer	AGTTTCAKTTTC	1E-40	-9.254e+01	0.0000	3651.0	9.44%	2889.4	7.58%
24h	GATA3(Zf)/iTreg-Gata3-ChIP-Seq(GSE20898)/Homer	AGATAASR	1E-38	-8.877e+01	0.0000	12316.0	31.84%	10979.2	28.80%
24h	ZBTB33(Zf)/GM12878-ZBTB33-ChIP-Seq(GSE32465)/Homer	GGVTCTCGCGAGAAC	1E-38	-8.818e+01	0.0000	1210.0	3.13%	804.1	2.11%
24h	NFY(CCAAT)/Promoter/Homer	RGCCAATSRG	1E-34	-8.056e+01	0.0000	8243.0	21.31%	7167.6	18.80%
24h	c-Myc(bHLH)/LNCAP-cMyc-ChIP-Seq(Unpublished)/Homer	VCCACGTG	1E-32	-7.479e+01	0.0000	6456.0	16.69%	5530.5	14.51%
24h	STAT5(Stat)/mCD4+-Stat5-ChIP-Seq(GSE12346)/Homer	RTTTCTNAGAAA	1E-31	-7.334e+01	0.0000	3459.0	8.94%	2792.5	7.33%
24h	KLF3(Zf)/MEF-Klf3-ChIP-Seq(GSE44748)/Homer	NRGCCCCRCCCHBNN	1E-30	-7.119e+01	0.0000	10531.0	27.23%	9394.9	24.65%
24h	STAT1(Stat)/HelaS3-STAT1-ChIP-Seq(GSE12782)/Homer	NATTTCCNGGAAAT	1E-30	-7.005e+01	0.0000	3059.0	7.91%	2447.3	6.42%
24h	Rfx1(HTH)/NPC-H3K4me1-ChIP-Seq(GSE16256)/Homer	KGTTGCCATGGCAA	1E-29	-6.883e+01	0.0000	2494.0	6.45%	1950.3	5.12%
24h	WT1(Zf)/Kidney-WT1-ChIP-Seq(GSE90016)/Homer	MCTCCCMCRCAB	1E-29	-6.705e+01	0.0000	10155.0	26.25%	9066.0	23.78%
24h	Tcf21(bHLH)/ArterySmoothMuscle-Tcf21-ChIP-Seq(GSE61369)/Homer	NAACAGCTGG	1E-27	-6.284e+01	0.0000	11173.0	28.89%	10069.2	26.42%
24h	TFE3(bHLH)/MEF-TFE3-ChIP-Seq(GSE75757)/Homer	GTCACGTGACYV	1E-25	-5.845e+01	0.0000	1105.0	2.86%	783.0	2.05%
24h	KLF10(Zf)/HEK293-KLF10.GFP-ChIP-Seq(GSE58341)/Homer	GGGGGTGTGTCC	1E-24	-5.668e+01	0.0000	8730.0	22.57%	7785.8	20.43%
24h	ZNF467(Zf)/HEK293-ZNF467.GFP-ChIP-Seq(GSE58341)/Homer	TGGGGAAGGGCM	1E-24	-5.603e+01	0.0000	12800.0	33.09%	11689.2	30.67%
24h	X-box(HTH)/NPC-H3K4me1-ChIP-Seq(GSE16256)/Homer	GGTTGCCATGGCAA	1E-23	-5.433e+01	0.0000	1345.0	3.48%	997.1	2.62%
24h	Atoh1(bHLH)/Cerebellum-Atoh1-ChIP-Seq(GSE22111)/Homer	VNRVCAGCTGGY	1E-22	-5.292e+01	0.0000	11900.0	30.77%	10848.2	28.46%
24h	STAT4(Stat)/CD4-Stat4-ChIP-Seq(GSE22104)/Homer	NYTTCCWGGAAR	1E-22	-5.150e+01	0.0000	8799.0	22.75%	7890.6	20.70%
24h	E-box(bHLH)/Promoter/Homer	SSGGTCACGTGA	1E-22	-5.103e+01	0.0000	1386.0	3.58%	1042.0	2.73%
24h	ZNF341(Zf)/EBV-ZNF341-ChIP-Seq(GSE113194)/Homer	GGAACAGCCG	1E-21	-4.877e+01	0.0000	8356.0	21.60%	7490.7	19.65%
24h	Arnt:Ahr(bHLH)/MCF7-Arnt-ChIP-Seq(Lo_et_al.)/Homer	TBGCACGCAA	1E-20	-4.832e+01	0.0000	8004.0	20.69%	7159.4	18.78%
24h	ZNF519(Zf)/HEK293-ZNF519.GFP-ChIP-Seq(GSE58341)/Homer	GAGSCCGAGC	1E-18	-4.252e+01	0.0000	4773.0	12.34%	4157.5	10.91%
24h	Ap4(bHLH)/AML-Tfap4-ChIP-Seq(GSE45738)/Homer	NAHCAGCTGD	1E-18	-4.199e+01	0.0000	13199.0	34.12%	12205.8	32.02%
24h	IRF4(IRF)/GM12878-IRF4-ChIP-Seq(GSE32465)/Homer	ACTGAAACCA	1E-17	-4.144e+01	0.0000	4206.0	10.87%	3636.2	9.54%
24h	Tcf12(bHLH)/GM12878-Tcf12-ChIP-Seq(GSE32465)/Homer	VCAGCTGYTG	1E-17	-3.959e+01	0.0000	11717.0	30.29%	10795.6	28.32%
24h	Zic2(Zf)/ESC-Zic2-ChIP-Seq(SRP197560)/Homer	CHCAGCRGGRGG	1E-16	-3.869e+01	0.0000	7930.0	20.50%	7168.3	18.81%
24h	JunD(bZIP)/K562-JunD-ChIP-Seq/Homer	ATGACGTCATCN	1E-16	-3.867e+01	0.0000	1003.0	2.59%	750.1	1.97%
24h	Zfp809(Zf)/ES-Zfp809-ChIP-Seq(GSE70799)/Homer	GGGGCTYGKCTGGGA	1E-16	-3.729e+01	0.0000	4459.0	11.53%	3899.5	10.23%
24h	CTCF-SatelliteElement(Zf?)/CD4+-CTCF-ChIP-Seq(Barski_et_al.)/Homer	TGCAGTTCCMVNWRTGGCCA	1E-14	-3.382e+01	0.0000	210.0	0.54%	114.8	0.30%
24h	GFX(?)/Promoter/Homer	ATTCTCGCGAGA	1E-14	-3.363e+01	0.0000	369.0	0.95%	235.3	0.62%
24h	TRPS1(Zf)/MCF7-TRPS1-ChIP-Seq(GSE107013)/Homer	AGATAAGANN	1E-14	-3.362e+01	0.0000	14730.0	38.08%	13785.0	36.16%
24h	NeuroD1(bHLH)/Islet-NeuroD1-ChIP-Seq(GSE30298)/Homer	GCCATCTGTT	1E-14	-3.354e+01	0.0000	8819.0	22.80%	8067.0	21.16%
24h	USF1(bHLH)/GM12878-Usf1-ChIP-Seq(GSE32465)/Homer	SGTCACGTGR	1E-13	-3.142e+01	0.0000	5218.0	13.49%	4656.2	12.22%
24h	Rfx5(HTH)/GM12878-Rfx5-ChIP-Seq(GSE31477)/Homer	SCCTAGCAACAG	1E-13	-3.074e+01	0.0000	3562.0	9.21%	3107.9	8.15%
24h	Myf5(bHLH)/GM-Myf5-ChIP-Seq(GSE24852)/Homer	BAACAGCTGT	1E-12	-2.941e+01	0.0000	7867.0	20.34%	7195.7	18.88%
24h	NFkB-p50,p52(RHD)/Monocyte-p50-ChIP-Chip(Schreiber_et_al.)/Homer	GGGGGAATCCCC	1E-12	-2.847e+01	0.0000	2124.0	5.49%	1793.0	4.70%
24h	Sp5(Zf)/mES-Sp5.Flag-ChIP-Seq(GSE72989)/Homer	RGKGGGCGGAGC	1E-12	-2.838e+01	0.0000	17005.0	43.96%	16073.6	42.17%
24h	Zic3(Zf)/mES-Zic3-ChIP-Seq(GSE37889)/Homer	GGCCYCCTGCTGDGH	1E-12	-2.763e+01	0.0000	9393.0	24.28%	8680.1	22.77%
24h	Tbx20(T-box)/Heart-Tbx20-ChIP-Seq(GSE29636)/Homer	GGTGYTGACAGS	1E-11	-2.682e+01	0.0000	2090.0	5.40%	1770.5	4.64%
24h	HIF2a(bHLH)/785_O-HIF2a-ChIP-Seq(GSE34871)/Homer	GCACGTACCC	1E-11	-2.538e+01	0.0000	4419.0	11.42%	3952.3	10.37%
24h	ZNF264(Zf)/HEK293-ZNF264.GFP-ChIP-Seq(GSE58341)/Homer	RGGGCACTAACY	1E-10	-2.528e+01	0.0000	7272.0	18.80%	6668.3	17.49%
24h	Rfx6(HTH)/Min6b1-Rfx6.HA-ChIP-Seq(GSE62844)/Homer	TGTTKCCTAGCAACM	1E-10	-2.355e+01	0.0000	11721.0	30.30%	10982.5	28.81%
24h	PRDM9(Zf)/Testis-DMC1-ChIP-Seq(GSE35498)/Homer	ADGGYAGYAGCATCT	1E-10	-2.315e+01	0.0000	4844.0	12.52%	4374.9	11.48%
24h	Pbx3(Homeobox)/GM12878-PBX3-ChIP-Seq(GSE32465)/Homer	SCTGTCAMTCAN	1E-09	-2.145e+01	0.0000	2269.0	5.87%	1968.1	5.16%
24h	PBX1(Homeobox)/MCF7-PBX1-ChIP-Seq(GSE28007)/Homer	GSCTGTCACTCA	1E-09	-2.103e+01	0.0000	840.0	2.17%	668.1	1.75%
24h	NF1(CTF)/LNCAP-NF1-ChIP-Seq(Unpublished)/Homer	CYTGGCABNSTGCCAR	1E-09	-2.082e+01	0.0000	4976.0	12.86%	4522.5	11.86%
24h	Pknox1(Homeobox)/ES-Prep1-ChIP-Seq(GSE63282)/Homer	SCTGTCAVTCAV	1E-08	-1.944e+01	0.0000	2354.0	6.09%	2061.5	5.41%
24h	Tcfcp2l1(CP2)/mES-Tcfcp2l1-ChIP-Seq(GSE11431)/Homer	NRAACCRGTTYRAACCRGYT	1E-08	-1.864e+01	0.0000	1587.0	4.10%	1356.9	3.56%
24h	CLOCK(bHLH)/Liver-Clock-ChIP-Seq(GSE39860)/Homer	GHCACGTG	1E-07	-1.618e+01	0.0000	5679.0	14.68%	5245.7	13.76%
24h	Unknown-ESC-element(?)/mES-Nanog-ChIP-Seq(GSE11724)/Homer	CACAGCAGGGGG	1E-06	-1.549e+01	0.0000	7228.0	18.69%	6744.8	17.69%
24h	Maz(Zf)/HepG2-Maz-ChIP-Seq(GSE31477)/Homer	GGGGGGGG	1E-06	-1.452e+01	0.0000	18642.0	48.20%	17897.3	46.95%
24h	MITF(bHLH)/MastCells-MITF-ChIP-Seq(GSE48085)/Homer	RTCATGTGAC	1E-06	-1.426e+01	0.0000	8722.0	22.55%	8207.4	21.53%
24h	EBF(EBF)/proBcell-EBF-ChIP-Seq(GSE21978)/Homer	DGTCCCYRGGGA	1E-05	-1.360e+01	0.0000	2983.0	7.71%	2702.2	7.09%
24h	Zic(Zf)/Cerebellum-ZIC1.2-ChIP-Seq(GSE60731)/Homer	CCTGCTGAGH	1E-05	-1.284e+01	0.0000	9654.0	24.96%	9135.9	23.97%
24h	ZNF692(Zf)/HEK293-ZNF692.GFP-ChIP-Seq(GSE58341)/Homer	GTGGGCCCCA	1E-05	-1.203e+01	0.0000	2692.0	6.96%	2442.3	6.41%
24h	Hoxb4(Homeobox)/ES-Hoxb4-ChIP-Seq(GSE34014)/Homer	TGATTRATGGCY	1E-05	-1.164e+01	0.0000	1452.0	3.75%	1278.3	3.35%
24h	GATA(Zf),IR4/iTreg-Gata3-ChIP-Seq(GSE20898)/Homer	NAGATWNBNATCTNN	0,0001	-1.142e+01	0.0000	610.0	1.58%	504.4	1.32%
24h	n-Myc(bHLH)/mES-nMyc-ChIP-Seq(GSE11431)/Homer	VRCCACGTGG	0,0001	-1.079e+01	0.0001	7432.0	19.21%	7014.3	18.40%
24h	ZSCAN22(Zf)/HEK293-ZSCAN22.GFP-ChIP-Seq(GSE58341)/Homer	SMCAGTCWGAKGGAGGAGGC	0,0001	-1.075e+01	0.0001	1227.0	3.17%	1075.3	2.82%
24h	ZNF528(Zf)/HEK293-ZNF528.GFP-ChIP-Seq(GSE58341)/Homer	AGAAATGACTTCCCT	0,0001	-1.053e+01	0.0001	57.0	0.15%	31.5	0.08%
24h	NFAT:AP1(RHD,bZIP)/Jurkat-NFATC1-ChIP-Seq(Jolma_et_al.)/Homer	SARTGGAAAAWRTGAGTCAB	0,0001	-1.008e+01	0.0001	1538.0	3.98%	1371.7	3.60%
24h	STAT6(Stat)/Macrophage-Stat6-ChIP-Seq(GSE38377)/Homer	TTCCKNAGAA	0,0001	-1.001e+01	0.0001	4731.0	12.23%	4417.9	11.59%
24h	NFkB-p65-Rel(RHD)/ThioMac-LPS-Expression(GSE23622)/Homer	GGAAATTCCC	0,0001	-9.524e+00	0.0002	652.0	1.69%	553.0	1.45%
24h	ZNF669(Zf)/HEK293-ZNF669.GFP-ChIP-Seq(GSE58341)/Homer	GARTGGTCATCGCCC	0,001	-9.115e+00	0.0003	1098.0	2.84%	967.0	2.54%
24h	HIF-1a(bHLH)/MCF7-HIF1a-ChIP-Seq(GSE28352)/Homer	TACGTGCV	0,001	-9.022e+00	0.0004	3267.0	8.45%	3025.1	7.94%
24h	NeuroG2(bHLH)/Fibroblast-NeuroG2-ChIP-Seq(GSE75910)/Homer	ACCATCTGTT	0,001	-8.880e+00	0.0004	14345.0	37.09%	13797.7	36.20%
24h	T1ISRE(IRF)/ThioMac-Ifnb-Expression/Homer	ACTTTCGTTTCT	0,001	-8.636e+00	0.0005	129.0	0.33%	91.4	0.24%
24h	Foxo1(Forkhead)/RAW-Foxo1-ChIP-Seq(Fan_et_al.)/Homer	CTGTTTAC	0,001	-8.604e+00	0.0005	16041.0	41.47%	15468.0	40.58%
24h	BHLHA15(bHLH)/NIH3T3-BHLHB8.HA-ChIP-Seq(GSE119782)/Homer	NAMCAGCTGK	0,001	-8.521e+00	0.0006	13824.0	35.74%	13295.6	34.88%
24h	bHLHE40(bHLH)/HepG2-BHLHE40-ChIP-Seq(GSE31477)/Homer	KCACGTGMCN	0,001	-8.478e+00	0.0006	3598.0	9.30%	3350.8	8.79%
24h	MyoG(bHLH)/C2C12-MyoG-ChIP-Seq(GSE36024)/Homer	AACAGCTG	0,001	-8.360e+00	0.0007	11644.0	30.10%	11165.7	29.29%
24h	PRDM1(Zf)/Hela-PRDM1-ChIP-Seq(GSE31477)/Homer	ACTTTCACTTTC	0,001	-7.957e+00	0.0010	5376.0	13.90%	5073.5	13.31%
24h	NFIL3(bZIP)/HepG2-NFIL3-ChIP-Seq(Encode)/Homer	VTTACGTAAYNNNNN	0,01	-6.518e+00	0.0042	5222.0	13.50%	4951.3	12.99%
24h	Max(bHLH)/K562-Max-ChIP-Seq(GSE31477)/Homer	RCCACGTGGYYN	0,01	-6.302e+00	0.0051	6408.0	16.57%	6107.8	16.02%
24h	Klf4(Zf)/mES-Klf4-ChIP-Seq(GSE11431)/Homer	GCCACACCCA	0,01	-5.711e+00	0.0092	6575.0	17.00%	6283.4	16.48%
24h	Hoxc9(Homeobox)/Ainv15-Hoxc9-ChIP-Seq(GSE21812)/Homer	GGCCATAAATCA	0,01	-5.623e+00	0.0100	3873.0	10.01%	3662.9	9.61%
24h	Twist2(bHLH)/Myoblast-Twist2.Ty1-ChIP-Seq(GSE127998)/Homer	MCAGCTGBYH	0,01	-5.533e+00	0.0109	16474.0	42.59%	15980.5	41.92%
24h	MafB(bZIP)/BMM-Mafb-ChIP-Seq(GSE75722)/Homer	WNTGCTGASTCAGCANWTTY	0,01	-5.384e+00	0.0125	3614.0	9.34%	3416.1	8.96%
24h	HIF-1b(HLH)/T47D-HIF1b-ChIP-Seq(GSE59937)/Homer	RTACGTGC	0,01	-4.745e+00	0.0236	11679.0	30.19%	11298.8	29.64%
24h	ZNF165(Zf)/WHIM12-ZNF165-ChIP-Seq(GSE65937)/Homer	AAGGKGRCGCAGGCA	0,01	-4.724e+00	0.0240	2584.0	6.68%	2433.7	6.38%
24h	NF1-halfsite(CTF)/LNCaP-NF1-ChIP-Seq(Unpublished)/Homer	YTGCCAAG	0,01	-4.659e+00	0.0254	16448.0	42.52%	15984.5	41.93%
24h	PAX5(Paired,Homeobox),condensed/GM12878-PAX5-ChIP-Seq(GSE32465)/Homer	GTCACGCTCSCTGM	0,1	-4.488e+00	0.0300	1270.0	3.28%	1174.1	3.08%
24h	Mef2d(MADS)/Retina-Mef2d-ChIP-Seq(GSE61391)/Homer	GCTATTTTTAGC	0,1	-4.001e+00	0.0485	1759.0	4.55%	1651.0	4.33%
24h	KLF1(Zf)/HUDEP2-KLF1-CutnRun(GSE136251)/Homer	VDGGGYGGGGCY	0,1	-3.818e+00	0.0579	15396.0	39.80%	14982.0	39.30%
24h	CArG(MADS)/PUER-Srf-ChIP-Seq(Sullivan_et_al.)/Homer	CCATATATGGNM	0,1	-3.556e+00	0.0748	2459.0	6.36%	2334.4	6.12%
24h	Tlx?(NR)/NPC-H3K4me1-ChIP-Seq(GSE16256)/Homer	CTGGCAGSCTGCCA	0,1	-3.261e+00	0.0998	4581.0	11.84%	4404.5	11.56%
24h	EBNA1(EBV-virus)/Raji-EBNA1-ChIP-Seq(GSE30709)/Homer	GGYAGCAYDTGCTDCCCNNN	0,1	-2.905e+00	0.1417	191.0	0.49%	167.9	0.44%
24h	STAT6(Stat)/CD4-Stat6-ChIP-Seq(GSE22104)/Homer	ABTTCYYRRGAA	0,1	-2.830e+00	0.1519	4489.0	11.61%	4327.6	11.35%
24h	p73(p53)/Trachea-p73-ChIP-Seq(PRJNA310161)/Homer	NRRRCAWGTCCDGRCATGYY	0,1	-2.666e+00	0.1779	372.0	0.96%	339.4	0.89%
24h	ZNF382(Zf)/HEK293-ZNF382.GFP-ChIP-Seq(GSE58341)/Homer	GNCTGTASTRNTGBCTCHTT	0,1	-2.608e+00	0.1875	205.0	0.53%	182.5	0.48%
24h	Pitx1:Ebox(Homeobox,bHLH)/Hindlimb-Pitx1-ChIP-Seq(GSE41591)/Homer	YTAATTRAWWCCAGATGT	0,1	-2.333e+00	0.2454	1362.0	3.52%	1296.2	3.40%
24h	IRF:BATF(IRF:bZIP)/pDC-Irf8-ChIP-Seq(GSE66899)/Homer	CTTTCANTATGACTV	0,1	-2.309e+00	0.2498	945.0	2.44%	893.4	2.34%
24h	RBPJ:Ebox(?,bHLH)/Panc1-Rbpj1-ChIP-Seq(GSE47459)/Homer	GGGRAARRGRMCAGMTG	1	-1.888e+00	0.3786	3582.0	9.26%	3472.3	9.11%
24h	Six1(Homeobox)/Myoblast-Six1-ChIP-Chip(GSE20150)/Homer	GKVTCADRTTWC	1	-1.818e+00	0.4038	1904.0	4.92%	1835.2	4.81%
24h	GRE(NR),IR3/A549-GR-ChIP-Seq(GSE32465)/Homer	NRGVACABNVTGTYCY	1	-1.705e+00	0.4494	1088.0	2.81%	1043.0	2.74%
24h	Atf4(bZIP)/MEF-Atf4-ChIP-Seq(GSE35681)/Homer	MTGATGCAAT	1	-1.513e+00	0.5414	2211.0	5.72%	2144.0	5.62%
24h	ZBTB18(Zf)/HEK293-ZBTB18.GFP-ChIP-Seq(GSE58341)/Homer	AACATCTGGA	1	-1.507e+00	0.5416	5174.0	13.38%	5048.5	13.24%
24h	TCF4(bHLH)/SHSY5Y-TCF4-ChIP-Seq(GSE96915)/Homer	SMCATCTGKH	1	-1.373e+00	0.6160	14281.0	36.92%	14011.4	36.76%
24h	KLF6(Zf)/PDAC-KLF6-ChIP-Seq(GSE64557)/Homer	MKGGGYGTGGCC	1	-1.253e+00	0.6903	16333.0	42.23%	16041.5	42.08%
24h	PBX2(Homeobox)/K562-PBX2-ChIP-Seq(Encode)/Homer	RTGATTKATRGN	1	-1.239e+00	0.6967	5979.0	15.46%	5853.1	15.36%
24h	ZNF189(Zf)/HEK293-ZNF189.GFP-ChIP-Seq(GSE58341)/Homer	TGGAACAGMA	1	-1.028e+00	0.8558	8114.0	20.98%	7967.9	20.90%
24h	REST-NRSF(Zf)/Jurkat-NRSF-ChIP-Seq/Homer	GGMGCTGTCCATGGTGCTGA	1	-9.878e-01	0.8857	136.0	0.35%	130.9	0.34%
24h	OCT:OCT(POU,Homeobox,IR1)/NPC-Brn2-ChIP-Seq(GSE35496)/Homer	ATGAATWATTCATGA	1	-9.872e-01	0.8857	102.0	0.26%	97.7	0.26%
24h	CEBP:AP1(bZIP)/ThioMac-CEBPb-ChIP-Seq(GSE21512)/Homer	DRTGTTGCAA	1	-9.865e-01	0.8857	5858.0	15.15%	5750.8	15.09%
24h	AP-2alpha(AP2)/Hela-AP2alpha-ChIP-Seq(GSE31477)/Homer	ATGCCCTGAGGC	1	-9.391e-01	0.9151	12624.0	32.64%	12416.0	32.57%
24h	GATA3(Zf),DR8/iTreg-Gata3-ChIP-Seq(GSE20898)/Homer	AGATSTNDNNDSAGATAASN	1	-8.209e-01	1.0000	506.0	1.31%	495.6	1.30%
24h	ZNF7(Zf)/HepG2-ZNF7.Flag-ChIP-Seq(Encode)/Homer	CTGCCWVCTTTTRTA	1	-7.686e-01	1.0000	4406.0	11.39%	4336.2	11.38%
24h	NF1:FOXA1(CTF,Forkhead)/LNCAP-FOXA1-ChIP-Seq(GSE27824)/Homer	WNTGTTTRYTTTGGCA	1	-7.309e-01	1.0000	333.0	0.86%	327.2	0.86%
24h	GATA3(Zf),DR4/iTreg-Gata3-ChIP-Seq(GSE20898)/Homer	AGATGKDGAGATAAG	1	-6.756e-01	1.0000	563.0	1.46%	555.3	1.46%
24h	PGR(NR)/EndoStromal-PGR-ChIP-Seq(GSE69539)/Homer	AAGAACATWHTGTTC	1	-6.212e-01	1.0000	1676.0	4.33%	1655.6	4.34%
24h	EBF1(EBF)/Near-E2A-ChIP-Seq(GSE21512)/Homer	GTCCCCWGGGGA	1	-5.868e-01	1.0000	13251.0	34.26%	13071.3	34.29%
24h	AP-2gamma(AP2)/MCF7-TFAP2C-ChIP-Seq(GSE21234)/Homer	SCCTSAGGSCAW	1	-5.481e-01	1.0000	15223.0	39.36%	15020.9	39.41%
24h	HRE(HSF)/HepG2-HSF1-ChIP-Seq(GSE31477)/Homer	BSTTCTRGAABVTTCYAGAA	1	-5.277e-01	1.0000	1363.0	3.52%	1351.3	3.55%
24h	Sox7(HMG)/ESC-Sox7-ChIP-Seq(GSE133899)/Homer	VVRRAACAATGG	1	-5.154e-01	1.0000	2262.0	5.85%	2240.5	5.88%
24h	FOXP1(Forkhead)/H9-FOXP1-ChIP-Seq(GSE31006)/Homer	NYYTGTTTACHN	1	-4.966e-01	1.0000	3271.0	8.46%	3238.4	8.50%
24h	NFkB-p65(RHD)/GM12787-p65-ChIP-Seq(GSE19485)/Homer	WGGGGATTTCCC	1	-4.903e-01	1.0000	5505.0	14.23%	5444.1	14.28%
24h	Olig2(bHLH)/Neuron-Olig2-ChIP-Seq(GSE30882)/Homer	RCCATMTGTT	1	-4.077e-01	1.0000	16126.0	41.69%	15932.8	41.80%
24h	Bcl6(Zf)/Liver-Bcl6-ChIP-Seq(GSE31578)/Homer	NNNCTTTCCAGGAAA	1	-3.939e-01	1.0000	11542.0	29.84%	11414.9	29.95%
24h	TCFL2(HMG)/K562-TCF7L2-ChIP-Seq(GSE29196)/Homer	ACWTCAAAGG	1	-3.540e-01	1.0000	527.0	1.36%	531.6	1.39%
24h	OCT:OCT(POU,Homeobox)/NPC-Brn1-ChIP-Seq(GSE35496)/Homer	ATGAATATTCATGAG	1	-3.452e-01	1.0000	57.0	0.15%	60.9	0.16%
24h	PRDM14(Zf)/H1-PRDM14-ChIP-Seq(GSE22767)/Homer	RGGTCTCTAACY	1	-3.051e-01	1.0000	2574.0	6.65%	2567.9	6.74%
24h	bHLHE41(bHLH)/proB-Bhlhe41-ChIP-Seq(GSE93764)/Homer	KCACGTGMCN	1	-2.459e-01	1.0000	12548.0	32.44%	12436.1	32.63%
24h	MNT(bHLH)/HepG2-MNT-ChIP-Seq(Encode)/Homer	DGCACACGTG	1	-2.338e-01	1.0000	8614.0	22.27%	8554.3	22.44%
24h	Six2(Homeobox)/NephronProgenitor-Six2-ChIP-Seq(GSE39837)/Homer	GWAAYHTGAKMC	1	-2.230e-01	1.0000	7878.0	20.37%	7829.9	20.54%
24h	PAX6(Paired,Homeobox)/Forebrain-Pax6-ChIP-Seq(GSE66961)/Homer	NGTGTTCAVTSAAGCGKAAA	1	-1.925e-01	1.0000	748.0	1.93%	762.1	2.00%
24h	HLF(bZIP)/HSC-HLF.Flag-ChIP-Seq(GSE69817)/Homer	RTTATGYAAB	1	-1.413e-01	1.0000	6127.0	15.84%	6117.3	16.05%
24h	ZNF317(Zf)/HEK293-ZNF317.GFP-ChIP-Seq(GSE58341)/Homer	GTCWGCTGTYYCTCT	1	-1.362e-01	1.0000	832.0	2.15%	852.2	2.24%
24h	RAR:RXR(NR),DR5/ES-RAR-ChIP-Seq(GSE56893)/Homer	RGGTCADNNAGAGGTCAV	1	-1.116e-01	1.0000	252.0	0.65%	268.5	0.70%
24h	GRE(NR),IR3/RAW264.7-GRE-ChIP-Seq(Unpublished)/Homer	VAGRACAKWCTGTYC	1	-1.071e-01	1.0000	1718.0	4.44%	1744.5	4.58%
24h	Hand2(bHLH)/Mesoderm-Hand2-ChIP-Seq(GSE61475)/Homer	TGACANARRCCAGRC	1	-6.090e-02	1.0000	4294.0	11.10%	4327.2	11.35%
24h	HOXA2(Homeobox)/mES-Hoxa2-ChIP-Seq(Donaldson_et_al.)/Homer	GYCATCMATCAT	1	-4.844e-02	1.0000	665.0	1.72%	698.4	1.83%
24h	Brn2(POU,Homeobox)/NPC-Brn2-ChIP-Seq(GSE35496)/Homer	ATGAATATTC	1	-4.239e-02	1.0000	579.0	1.50%	612.3	1.61%
24h	DUX4(Homeobox)/Myoblasts-DUX4.V5-ChIP-Seq(GSE75791)/Homer	NWTAAYCYAATCAWN	1	-2.831e-02	1.0000	252.0	0.65%	279.6	0.73%
24h	TATA-Box(TBP)/Promoter/Homer	CCTTTTAWAGSC	1	-2.782e-02	1.0000	10190.0	26.35%	10206.5	26.78%
24h	Six4(Homeobox)/MCF7-SIX4-ChIP-Seq(Encode)/Homer	TGWAAYCTGABACCB	1	-2.376e-02	1.0000	398.0	1.03%	433.0	1.14%
24h	ZNF143|STAF(Zf)/CUTLL-ZNF143-ChIP-Seq(GSE29600)/Homer	ATTTCCCAGVAKSCY	1	-2.365e-02	1.0000	3935.0	10.17%	3995.2	10.48%
24h	DUX(Homeobox)/C2C12-Dux-ChIP-Seq(GSE87279)/Homer	BCWGATTCAATCAAN	1	-2.007e-02	1.0000	21.0	0.05%	31.4	0.08%
24h	c-Myc(bHLH)/mES-cMyc-ChIP-Seq(GSE11431)/Homer	VVCCACGTGG	1	-2.002e-02	1.0000	4931.0	12.75%	4993.0	13.10%
24h	Oct4:Sox17(POU,Homeobox,HMG)/F9-Sox17-ChIP-Seq(GSE44553)/Homer	CCATTGTATGCAAAT	1	-1.932e-02	1.0000	875.0	2.26%	923.0	2.42%
24h	Atf2(bZIP)/3T3L1-Atf2-ChIP-Seq(GSE56872)/Homer	NRRTGACGTCAT	1	-1.658e-02	1.0000	3041.0	7.86%	3109.8	8.16%
24h	ZNF652/HepG2-ZNF652.Flag-ChIP-Seq(Encode)/Homer	TTAACCCTTTVNKKN	1	-1.253e-02	1.0000	2086.0	5.39%	2155.9	5.66%
24h	Usf2(bHLH)/C2C12-Usf2-ChIP-Seq(GSE36030)/Homer	GTCACGTGGT	1	-1.251e-02	1.0000	3594.0	9.29%	3669.5	9.63%
24h	Chop(bZIP)/MEF-Chop-ChIP-Seq(GSE35681)/Homer	ATTGCATCAT	1	-1.228e-02	1.0000	1619.0	4.19%	1684.7	4.42%
24h	EBF2(EBF)/BrownAdipose-EBF2-ChIP-Seq(GSE97114)/Homer	NABTCCCWDGGGAVH	1	-9.874e-03	1.0000	10254.0	26.51%	10305.0	27.03%
24h	ZNF415(Zf)/HEK293-ZNF415.GFP-ChIP-Seq(GSE58341)/Homer	GRTGMTRGAGCC	1	-9.295e-03	1.0000	6515.0	16.84%	6592.6	17.30%
24h	Mouse_Recombination_Hotspot(Zf)/Testis-DMC1-ChIP-Seq(GSE24438)/Homer	ACTYKNATTCGTGNTACTTC	1	-9.262e-03	1.0000	453.0	1.17%	497.8	1.31%
24h	ZNF675(Zf)/HEK293-ZNF675.GFP-ChIP-Seq(GSE58341)/Homer	ARGAGGMCAAAATGW	1	-7.538e-03	1.0000	1213.0	3.14%	1279.5	3.36%
24h	Oct11(POU,Homeobox)/NCIH1048-POU2F3-ChIP-seq(GSE115123)/Homer	GATTTGCATA	1	-6.552e-03	1.0000	2212.0	5.72%	2293.4	6.02%
24h	ARE(NR)/LNCAP-AR-ChIP-Seq(GSE27824)/Homer	RGRACASNSTGTYCYB	1	-4.281e-03	1.0000	1960.0	5.07%	2045.4	5.37%
24h	Smad2(MAD)/ES-SMAD2-ChIP-Seq(GSE29422)/Homer	CTGTCTGG	1	-3.867e-03	1.0000	15145.0	39.16%	15177.6	39.82%
24h	Brn1(POU,Homeobox)/NPC-Brn1-ChIP-Seq(GSE35496)/Homer	TATGCWAATBAV	1	-2.017e-03	1.0000	2111.0	5.46%	2209.3	5.80%
24h	Hoxd10(Homeobox)/ChickenMSG-Hoxd10.Flag-ChIP-Seq(GSE86088)/Homer	GGCMATGAAA	1	-1.668e-03	1.0000	8332.0	21.54%	8446.2	22.16%
24h	Tcf3(HMG)/mES-Tcf3-ChIP-Seq(GSE11724)/Homer	ASWTCAAAGG	1	-1.618e-03	1.0000	1726.0	4.46%	1821.1	4.78%
24h	Smad4(MAD)/ESC-SMAD4-ChIP-Seq(GSE29422)/Homer	VBSYGTCTGG	1	-1.595e-03	1.0000	15412.0	39.85%	15468.2	40.58%
24h	ZNF768(Zf)/Rajj-ZNF768-ChIP-Seq(GSE111879)/Homer	RHHCAGAGAGGB	1	-1.087e-03	1.0000	471.0	1.22%	532.6	1.40%
24h	RORg(NR)/Liver-Rorc-ChIP-Seq(GSE101115)/Homer	WAABTAGGTCAV	1	-1.041e-03	1.0000	629.0	1.63%	698.4	1.83%
24h	FOXK2(Forkhead)/U2OS-FOXK2-ChIP-Seq(E-MTAB-2204)/Homer	SCHTGTTTACAT	1	-9.940e-04	1.0000	4864.0	12.58%	4994.3	13.10%
24h	Sox4(HMG)/proB-Sox4-ChIP-Seq(GSE50066)/Homer	YCTTTGTTCC	1	-9.930e-04	1.0000	6790.0	17.55%	6921.8	18.16%
24h	RORgt(NR)/EL4-RORgt.Flag-ChIP-Seq(GSE56019)/Homer	AAYTAGGTCA	1	-9.850e-04	1.0000	871.0	2.25%	950.5	2.49%
24h	RORgt(NR)/EL4-RORgt.Flag-ChIP-Seq(GSE56019)/Homer	AAYTAGGTCA	1	-9.850e-04	1.0000	871.0	2.25%	950.5	2.49%
24h	ZNF16(Zf)/HEK293-ZNF16.GFP-ChIP-Seq(GSE58341)/Homer	MACCTTCYATGGCTCCCTAKTGCCY	1	-8.570e-04	1.0000	105.0	0.27%	138.4	0.36%
24h	GLI3(Zf)/Limb-GLI3-ChIP-Chip(GSE11077)/Homer	CGTGGGTGGTCC	1	-6.650e-04	1.0000	1455.0	3.76%	1555.6	4.08%
24h	p53(p53)/Saos-p53-ChIP-Seq(GSE15780)/Homer	RRCATGYCYRGRCATGYYYN	1	-3.790e-04	1.0000	635.0	1.64%	712.9	1.87%
24h	p53(p53)/Saos-p53-ChIP-Seq/Homer	RRCATGYCYRGRCATGYYYN	1	-3.790e-04	1.0000	635.0	1.64%	712.9	1.87%
24h	ZNF41(Zf)/HEK293-ZNF41.GFP-ChIP-Seq(GSE58341)/Homer	CCTCATGGTGYCYTWYTCCCTTGTG	1	-2.830e-04	1.0000	214.0	0.55%	264.8	0.69%
24h	Hoxa10(Homeobox)/ChickenMSG-Hoxa10.Flag-ChIP-Seq(GSE86088)/Homer	GGYAATGAAA	1	-2.710e-04	1.0000	4164.0	10.77%	4315.0	11.32%
24h	CREB5(bZIP)/LNCaP-CREB5.V5-ChIP-Seq(GSE137775)/Homer	VVATGACGTCAT	1	-2.230e-04	1.0000	3121.0	8.07%	3264.4	8.56%
24h	Duxbl(Homeobox)/NIH3T3-Duxbl.HA-ChIP-Seq(GSE119782)/Homer	TAAYCYAATCAA	1	-2.100e-04	1.0000	474.0	1.23%	546.2	1.43%
24h	Sox2(HMG)/mES-Sox2-ChIP-Seq(GSE11431)/Homer	BCCATTGTTC	1	-2.060e-04	1.0000	6657.0	17.21%	6821.1	17.90%
24h	EKLF(Zf)/Erythrocyte-Klf1-ChIP-Seq(GSE20478)/Homer	NWGGGTGTGGCY	1	-1.390e-04	1.0000	2541.0	6.57%	2682.4	7.04%
24h	Sox9(HMG)/Limb-SOX9-ChIP-Seq(GSE73225)/Homer	AGGVNCCTTTGT	1	-6.200e-05	1.0000	6832.0	17.66%	7019.5	18.42%
24h	Nur77(NR)/K562-NR4A1-ChIP-Seq(GSE31363)/Homer	TGACCTTTNCNT	1	-6.000e-05	1.0000	1199.0	3.10%	1315.0	3.45%
24h	Sox10(HMG)/SciaticNerve-Sox3-ChIP-Seq(GSE35132)/Homer	CCWTTGTYYB	1	-5.000e-05	1.0000	12297.0	31.79%	12471.6	32.72%
24h	CEBP:CEBP(bZIP)/MEF-Chop-ChIP-Seq(GSE35681)/Homer	NTNATGCAAYMNNHTGMAAY	1	-4.100e-05	1.0000	1188.0	3.07%	1307.5	3.43%
24h	Foxo3(Forkhead)/U2OS-Foxo3-ChIP-Seq(E-MTAB-2701)/Homer	DGTAAACA	1	-2.200e-05	1.0000	5198.0	13.44%	5396.4	14.16%
24h	Brachyury(T-box)/Mesoendoderm-Brachyury-ChIP-exo(GSE54963)/Homer	ANTTMRCASBNNNGTGYKAAN	1	-1.500e-05	1.0000	1973.0	5.10%	2127.9	5.58%
24h	ZKSCAN1(Zf)/HepG2-ZKSCAN1-ChIP-Seq(Encode)/Homer	GCACAYAGTAGGKCY	1	-7.000e-06	1.0000	299.0	0.77%	374.1	0.98%
24h	HOXA1(Homeobox)/mES-Hoxa1-ChIP-Seq(SRP084292)/Homer	TGATKGATGR	1	-7.000e-06	1.0000	1651.0	4.27%	1803.4	4.73%
24h	PAX3:FKHR-fusion(Paired,Homeobox)/Rh4-PAX3:FKHR-ChIP-Seq(GSE19063)/Homer	ACCRTGACTAATTNN	1	-7.000e-06	1.0000	1282.0	3.31%	1420.1	3.73%
24h	Foxa3(Forkhead)/Liver-Foxa3-ChIP-Seq(GSE77670)/Homer	BSNTGTTTACWYWGN	1	-7.000e-06	1.0000	2209.0	5.71%	2378.7	6.24%
24h	Oct4(POU,Homeobox)/mES-Oct4-ChIP-Seq(GSE11431)/Homer	ATTTGCATAW	1	-5.000e-06	1.0000	3204.0	8.28%	3399.5	8.92%
24h	bZIP:IRF(bZIP,IRF)/Th17-BatF-ChIP-Seq(GSE39756)/Homer	NAGTTTCABTHTGACTNW	1	-3.000e-06	1.0000	3533.0	9.13%	3738.1	9.81%
24h	Pdx1(Homeobox)/Islet-Pdx1-ChIP-Seq(SRA008281)/Homer	YCATYAATCA	1	-3.000e-06	1.0000	6433.0	16.63%	6669.4	17.50%
24h	En1(Homeobox)/SUM149-EN1-ChIP-Seq(GSE120957)/Homer	NDCTAATTAS	1	-3.000e-06	1.0000	12893.0	33.33%	13122.0	34.43%
24h	GATA(Zf),IR3/iTreg-Gata3-ChIP-Seq(GSE20898)/Homer	NNNNNBAGATAWYATCTVHN	1	-1.000e-06	1.0000	1127.0	2.91%	1271.9	3.34%
24h	NFAT(RHD)/Jurkat-NFATC1-ChIP-Seq(Jolma_et_al.)/Homer	ATTTTCCATT	1	-1.000e-06	1.0000	7047.0	18.22%	7303.6	19.16%
24h	Tcf7(HMG)/GM12878-TCF7-ChIP-Seq(Encode)/Homer	CTTTGATGTGSB	1	-1.000e-06	1.0000	2351.0	6.08%	2543.9	6.67%
24h	PRDM15(Zf)/ESC-Prdm15-ChIP-Seq(GSE73694)/Homer	YCCDNTCCAGGTTTT	1	-1.000e-06	1.0000	10352.0	26.76%	10618.4	27.86%
24h	Gli2(Zf)/GM2-Gli2-ChIP-Chip(GSE112702)/Homer	YSTGGGTGGTCT	1	-1.000e-06	1.0000	3120.0	8.07%	3336.0	8.75%
24h	Fox:Ebox(Forkhead,bHLH)/Panc1-Foxa2-ChIP-Seq(GSE47459)/Homer	NNNVCTGWGYAAACASN	1	-1.000e-06	1.0000	7047.0	18.22%	7313.5	19.19%
24h	Oct6(POU,Homeobox)/NPC-Pou3f1-ChIP-Seq(GSE35496)/Homer	WATGCAAATGAG	1	-0.000e+00	1.0000	2813.0	7.27%	3026.3	7.94%
24h	ZFP3(Zf)/HEK293-ZFP3.GFP-ChIP-Seq(GSE58341)/Homer	GGGTTTTGAAGGATGARTAGGAGTT	1	-0.000e+00	1.0000	23.0	0.06%	54.5	0.14%
24h	ZBTB12(Zf)/HEK293-ZBTB12.GFP-ChIP-Seq(GSE58341)/Homer	NGNTCTAGAACCNGV	1	-0.000e+00	1.0000	3670.0	9.49%	3905.5	10.25%
24h	GRHL2(CP2)/HBE-GRHL2-ChIP-Seq(GSE46194)/Homer	AAACYKGTTWDACMRGTTTB	1	-0.000e+00	1.0000	2787.0	7.21%	3004.0	7.88%
24h	p53(p53)/mES-cMyc-ChIP-Seq(GSE11431)/Homer	ACATGCCCGGGCAT	1	-0.000e+00	1.0000	202.0	0.52%	280.0	0.73%
24h	MYNN(Zf)/HEK293-MYNN.eGFP-ChIP-Seq(Encode)/Homer	TTCAAAWTAAAAGTC	1	-0.000e+00	1.0000	1742.0	4.50%	1933.7	5.07%
24h	PAX5(Paired,Homeobox)/GM12878-PAX5-ChIP-Seq(GSE32465)/Homer	GCAGCCAAGCRTGACH	1	-0.000e+00	1.0000	4490.0	11.61%	4754.5	12.47%
24h	Tbox:Smad(T-box,MAD)/ESCd5-Smad2_3-ChIP-Seq(GSE29422)/Homer	AGGTGHCAGACA	1	-0.000e+00	1.0000	1575.0	4.07%	1760.7	4.62%
24h	HOXB13(Homeobox)/ProstateTumor-HOXB13-ChIP-Seq(GSE56288)/Homer	TTTTATKRGG	1	-0.000e+00	1.0000	7725.0	19.97%	8025.4	21.05%
24h	NPAS(bHLH)/Liver-NPAS-ChIP-Seq(GSE39860)/Homer	NVCACGTG	1	-0.000e+00	1.0000	12834.0	33.18%	13144.8	34.49%
24h	CDX4(Homeobox)/ZebrafishEmbryos-Cdx4.Myc-ChIP-Seq(GSE48254)/Homer	NGYCATAAAWCH	1	-0.000e+00	1.0000	6455.0	16.69%	6762.8	17.74%
24h	VDR(NR),DR3/GM10855-VDR+vitD-ChIP-Seq(GSE22484)/Homer	ARAGGTCANWGAGTTCANNN	1	-0.000e+00	1.0000	1875.0	4.85%	2084.2	5.47%
24h	LHX9(Homeobox)/Hct116-LHX9.V5-ChIP-Seq(GSE116822)/Homer	NGCTAATTAG	1	-0.000e+00	1.0000	9737.0	25.17%	10066.5	26.41%
24h	Ascl1(bHLH)/NeuralTubes-Ascl1-ChIP-Seq(GSE55840)/Homer	NNVVCAGCTGBN	1	-0.000e+00	1.0000	16659.0	43.07%	16957.0	44.49%
24h	RORa(NR)/Liver-Rora-ChIP-Seq(GSE101115)/Homer	AAWCTAGGTCARDNN	1	-0.000e+00	1.0000	944.0	2.44%	1108.7	2.91%
24h	ERE(NR),IR3/MCF7-ERa-ChIP-Seq(Unpublished)/Homer	VAGGTCACNSTGACC	1	-0.000e+00	1.0000	2303.0	5.95%	2539.8	6.66%
24h	SCL(bHLH)/HPC7-Scl-ChIP-Seq(GSE13511)/Homer	AVCAGCTG	1	-0.000e+00	1.0000	30629.0	79.19%	30629.8	80.36%
24h	HRE(HSF)/Striatum-HSF1-ChIP-Seq(GSE38000)/Homer	TTCTAGAABNTTCTA	1	-0.000e+00	1.0000	1490.0	3.85%	1701.9	4.46%
24h	Sox17(HMG)/Endoderm-Sox17-ChIP-Seq(GSE61475)/Homer	CCATTGTTYB	1	-0.000e+00	1.0000	5089.0	13.16%	5414.7	14.21%
24h	ZFX(Zf)/mES-Zfx-ChIP-Seq(GSE11431)/Homer	AGGCCTRG	1	-0.000e+00	1.0000	15226.0	39.37%	15574.1	40.86%
24h	Meis1(Homeobox)/MastCells-Meis1-ChIP-Seq(GSE48085)/Homer	VGCTGWCAVB	1	-0.000e+00	1.0000	14259.0	36.86%	14627.1	38.37%
24h	Sox3(HMG)/NPC-Sox3-ChIP-Seq(GSE33059)/Homer	CCWTTGTY	1	-0.000e+00	1.0000	12579.0	32.52%	12978.0	34.05%
24h	Foxa2(Forkhead)/Liver-Foxa2-ChIP-Seq(GSE25694)/Homer	CYTGTTTACWYW	1	-0.000e+00	1.0000	5451.0	14.09%	5814.8	15.25%
24h	OCT4-SOX2-TCF-NANOG(POU,Homeobox,HMG)/mES-Oct4-ChIP-Seq(GSE11431)/Homer	ATTTGCATAACAATG	1	-0.000e+00	1.0000	1098.0	2.84%	1302.4	3.42%
24h	LEF1(HMG)/H1-LEF1-ChIP-Seq(GSE64758)/Homer	CCTTTGATST	1	-0.000e+00	1.0000	4877.0	12.61%	5231.2	13.72%
24h	Oct2(POU,Homeobox)/Bcell-Oct2-ChIP-Seq(GSE21512)/Homer	ATATGCAAAT	1	-0.000e+00	1.0000	2006.0	5.19%	2267.5	5.95%
24h	RARg(NR)/ES-RARg-ChIP-Seq(GSE30538)/Homer	AGGTCAAGGTCA	1	-0.000e+00	1.0000	191.0	0.49%	290.7	0.76%
24h	DMRT6(DM)/Testis-DMRT6-ChIP-Seq(GSE60440)/Homer	YDGHTACAWTGTADC	1	-0.000e+00	1.0000	1217.0	3.15%	1432.8	3.76%
24h	Twist(bHLH)/HMLE-TWIST1-ChIP-Seq(Chang_et_al)/Homer	VCAKCTGGNNNCCAGMTGBN	1	-0.000e+00	1.0000	1176.0	3.04%	1389.5	3.65%
24h	Hnf1(Homeobox)/Liver-Foxa2-Chip-Seq(GSE25694)/Homer	GGTTAAWCATTAA	1	-0.000e+00	1.0000	809.0	2.09%	995.8	2.61%
24h	c-Jun-CRE(bZIP)/K562-cJun-ChIP-Seq(GSE31477)/Homer	ATGACGTCATCY	1	-0.000e+00	1.0000	2660.0	6.88%	2972.7	7.80%
24h	DLX5(Homeobox)/BasalGanglia-Dlx5-ChIP-seq(GSE124936)/Homer	SSTAATTA	1	-0.000e+00	1.0000	5214.0	13.48%	5606.8	14.71%
24h	PSE(SNAPc)/K562-mStart-Seq/Homer	WAVTCACCMTAASYDAAAAG	1	-0.000e+00	1.0000	3772.0	9.75%	4128.5	10.83%
24h	HNF1b(Homeobox)/PDAC-HNF1B-ChIP-Seq(GSE64557)/Homer	GTTAATNATTAA	1	-0.000e+00	1.0000	884.0	2.29%	1087.6	2.85%
24h	Pax7(Paired,Homeobox),long/Myoblast-Pax7-ChIP-Seq(GSE25064)/Homer	TAATCHGATTAC	1	-0.000e+00	1.0000	105.0	0.27%	192.0	0.50%
24h	ZNF322(Zf)/HEK293-ZNF322.GFP-ChIP-Seq(GSE58341)/Homer	GAGCCTGGTACTGWGCCTGR	1	-0.000e+00	1.0000	3556.0	9.19%	3915.7	10.27%
24h	Isl1(Homeobox)/Neuron-Isl1-ChIP-Seq(GSE31456)/Homer	CTAATKGV	1	-0.000e+00	1.0000	13304.0	34.40%	13775.3	36.14%
24h	Sp2(Zf)/HEK293-Sp2.eGFP-ChIP-Seq(Encode)/Homer	YGGCCCCGCCCC	1	-0.000e+00	1.0000	20066.0	51.88%	20481.4	53.73%
24h	DMRT1(DM)/Testis-DMRT1-ChIP-Seq(GSE64892)/Homer	TWGHWACAWTGTWDC	1	-0.000e+00	1.0000	1501.0	3.88%	1769.6	4.64%
24h	CHR(?)/Hela-CellCycle-Expression/Homer	SRGTTTCAAA	1	-0.000e+00	1.0000	4603.0	11.90%	5010.1	13.14%
24h	p63(p53)/Keratinocyte-p63-ChIP-Seq(GSE17611)/Homer	NNDRCATGYCYNRRCATGYH	1	-0.000e+00	1.0000	2878.0	7.44%	3245.1	8.51%
24h	Pax7(Paired,Homeobox),longest/Myoblast-Pax7-ChIP-Seq(GSE25064)/Homer	NTAATTDGCYAATTANNWWD	1	-0.000e+00	1.0000	133.0	0.34%	239.6	0.63%
24h	Unknown(Homeobox)/Limb-p300-ChIP-Seq/Homer	SSCMATWAAA	1	-0.000e+00	1.0000	4627.0	11.96%	5069.0	13.30%
24h	BMAL1(bHLH)/Liver-Bmal1-ChIP-Seq(GSE39860)/Homer	GNCACGTG	1	-0.000e+00	1.0000	13995.0	36.18%	14528.4	38.11%
24h	CEBP(bZIP)/ThioMac-CEBPb-ChIP-Seq(GSE21512)/Homer	ATTGCGCAAC	1	-0.000e+00	1.0000	5515.0	14.26%	5986.7	15.71%
24h	Sox21(HMG)/ESC-SOX21-ChIP-Seq(GSE110505)/Homer	BCCWTTGTBYKV	1	-0.000e+00	1.0000	13057.0	33.76%	13603.9	35.69%
24h	RXR(NR),DR1/3T3L1-RXR-ChIP-Seq(GSE13511)/Homer	TAGGGCAAAGGTCA	1	-0.000e+00	1.0000	11319.0	29.26%	11874.6	31.15%
24h	TR4(NR),DR1/Hela-TR4-ChIP-Seq(GSE24685)/Homer	GAGGTCAAAGGTCA	1	-0.000e+00	1.0000	911.0	2.36%	1155.4	3.03%
24h	FOXA1:AR(Forkhead,NR)/LNCAP-AR-ChIP-Seq(GSE27824)/Homer	AGTAAACAAAAAAGAACAND	1	0.000e+00	1.0000	385.0	1.00%	656.1	1.72%
24h	AR-halfsite(NR)/LNCaP-AR-ChIP-Seq(GSE27824)/Homer	CCAGGAACAG	1	0.000e+00	1.0000	25670.0	66.37%	27313.5	71.66%
24h	Ascl2(bHLH)/ESC-Ascl2-ChIP-Seq(GSE97712)/Homer	SSRGCAGCTGCH	1	0.000e+00	1.0000	12997.0	33.60%	14486.7	38.01%
24h	Atf1(bZIP)/K562-ATF1-ChIP-Seq(GSE31477)/Homer	GATGACGTCA	1	0.000e+00	1.0000	5867.0	15.17%	7115.4	18.67%
24h	Atf7(bZIP)/3T3L1-Atf7-ChIP-Seq(GSE56872)/Homer	NGRTGACGTCAY	1	0.000e+00	1.0000	4306.0	11.13%	5207.4	13.66%
24h	Bapx1(Homeobox)/VertebralCol-Bapx1-ChIP-Seq(GSE36672)/Homer	TTRAGTGSYK	1	0.000e+00	1.0000	16770.0	43.36%	20691.3	54.28%
24h	Barx1(Homeobox)/Stomach-Barx1.3xFlag-ChIP-Seq(GSE69483)/Homer	AAACMATTAN	1	0.000e+00	1.0000	3086.0	7.98%	3632.5	9.53%
24h	Bcl11a(Zf)/HSPC-BCL11A-ChIP-Seq(GSE104676)/Homer	TYTGACCASWRG	1	0.000e+00	1.0000	6857.0	17.73%	8066.4	21.16%
24h	Cdx2(Homeobox)/mES-Cdx2-ChIP-Seq(GSE14586)/Homer	GYMATAAAAH	1	0.000e+00	1.0000	4622.0	11.95%	5300.6	13.91%
24h	COUP-TFII(NR)/K562-NR2F1-ChIP-Seq(Encode)/Homer	GKBCARAGGTCA	1	0.000e+00	1.0000	12249.0	31.67%	15780.4	41.40%
24h	COUP-TFII(NR)/Artia-Nr2f2-ChIP-Seq(GSE46497)/Homer	AGRGGTCA	1	0.000e+00	1.0000	14498.0	37.48%	17865.9	46.87%
24h	CRX(Homeobox)/Retina-Crx-ChIP-Seq(GSE20012)/Homer	GCTAATCC	1	0.000e+00	1.0000	16342.0	42.25%	19638.2	51.52%
24h	CUX1(Homeobox)/K562-CUX1-ChIP-Seq(GSE92882)/Homer	TATCGATNAN	1	0.000e+00	1.0000	3508.0	9.07%	4504.3	11.82%
24h	Cux2(Homeobox)/Liver-Cux2-ChIP-Seq(GSE35985)/Homer	HNRAATCAAT	1	0.000e+00	1.0000	2227.0	5.76%	3139.6	8.24%
24h	DLX1(Homeobox)/BasalGanglia-Dlx1-ChIP-seq(GSE124936)/Homer	NSNNTAATTA	1	0.000e+00	1.0000	8854.0	22.89%	9685.8	25.41%
24h	DLX2(Homeobox)/BasalGanglia-Dlx2-ChIP-seq(GSE124936)/Homer	NNNTAATTAS	1	0.000e+00	1.0000	9857.0	25.48%	10642.5	27.92%
24h	Dlx3(Homeobox)/Kerainocytes-Dlx3-ChIP-Seq(GSE89884)/Homer	NDGTAATTAC	1	0.000e+00	1.0000	4296.0	11.11%	4815.0	12.63%
24h	RAR:RXR(NR),DR0/ES-RAR-ChIP-Seq(GSE56893)/Homer	AGGTCAAGGTCA	1	0.000e+00	1.0000	893.0	2.31%	1218.6	3.20%
24h	E2A(bHLH)/proBcell-E2A-ChIP-Seq(GSE21978)/Homer	DNRCAGCTGY	1	0.000e+00	1.0000	15279.0	39.50%	18090.0	47.46%
24h	E2A(bHLH),near_PU.1/Bcell-PU.1-ChIP-Seq(GSE21512)/Homer	NVCACCTGBN	1	0.000e+00	1.0000	13011.0	33.64%	17658.4	46.33%
24h	Eomes(T-box)/H9-Eomes-ChIP-Seq(GSE26097)/Homer	ATTAACACCT	1	0.000e+00	1.0000	15432.0	39.90%	16827.7	44.15%
24h	Erra(NR)/HepG2-Erra-ChIP-Seq(GSE31477)/Homer	CAAAGGTCAG	1	0.000e+00	1.0000	17987.0	46.50%	20804.2	54.58%
24h	ERRg(NR)/Kidney-ESRRG-ChIP-Seq(GSE104905)/Homer	GTGACCTTGRVN	1	0.000e+00	1.0000	7014.0	18.13%	7997.6	20.98%
24h	Esrrb(NR)/mES-Esrrb-ChIP-Seq(GSE11431)/Homer	KTGACCTTGA	1	0.000e+00	1.0000	5046.0	13.05%	6075.5	15.94%
24h	FOXA1(Forkhead)/LNCAP-FOXA1-ChIP-Seq(GSE27824)/Homer	WAAGTAAACA	1	0.000e+00	1.0000	7498.0	19.39%	9014.8	23.65%
24h	FOXA1(Forkhead)/MCF7-FOXA1-ChIP-Seq(GSE26831)/Homer	WAAGTAAACA	1	0.000e+00	1.0000	6200.0	16.03%	7684.0	20.16%
24h	FoxD3(forkhead)/ZebrafishEmbryo-Foxd3.biotin-ChIP-seq(GSE106676)/Homer	TGTTTAYTTAGC	1	0.000e+00	1.0000	5974.0	15.45%	6855.7	17.99%
24h	Foxf1(Forkhead)/Lung-Foxf1-ChIP-Seq(GSE77951)/Homer	WWATRTAAACAN	1	0.000e+00	1.0000	6024.0	15.57%	6957.3	18.25%
24h	Foxh1(Forkhead)/hESC-FOXH1-ChIP-Seq(GSE29422)/Homer	NNTGTGGATTSS	1	0.000e+00	1.0000	4342.0	11.23%	4822.1	12.65%
24h	FOXK1(Forkhead)/HEK293-FOXK1-ChIP-Seq(GSE51673)/Homer	NVWTGTTTAC	1	0.000e+00	1.0000	7135.0	18.45%	7683.5	20.16%
24h	FoxL2(Forkhead)/Ovary-FoxL2-ChIP-Seq(GSE60858)/Homer	WWTRTAAACAVG	1	0.000e+00	1.0000	5538.0	14.32%	6465.9	16.96%
24h	FOXM1(Forkhead)/MCF7-FOXM1-ChIP-Seq(GSE72977)/Homer	TRTTTACTTW	1	0.000e+00	1.0000	6572.0	16.99%	7912.7	20.76%
24h	FXR(NR),IR1/Liver-FXR-ChIP-Seq(Chong_et_al.)/Homer	AGGTCANTGACCTB	1	0.000e+00	1.0000	3956.0	10.23%	4434.8	11.63%
24h	Gfi1b(Zf)/HPC7-Gfi1b-ChIP-Seq(GSE22178)/Homer	MAATCACTGC	1	0.000e+00	1.0000	5117.0	13.23%	7382.8	19.37%
24h	GLIS3(Zf)/Thyroid-Glis3.GFP-ChIP-Seq(GSE103297)/Homer	CTCCCTGGGAGGCCN	1	0.000e+00	1.0000	18511.0	47.86%	22361.4	58.66%
24h	GSC(Homeobox)/FrogEmbryos-GSC-ChIP-Seq(DRA000576)/Homer	RGGATTAR	1	0.000e+00	1.0000	8406.0	21.73%	12852.0	33.72%
24h	HEB(bHLH)/mES-Heb-ChIP-Seq(GSE53233)/Homer	VCAGCTGBNN	1	0.000e+00	1.0000	18489.0	47.80%	21177.7	55.56%
24h	HIC1(Zf)/Treg-ZBTB29-ChIP-Seq(GSE99889)/Homer	TGCCAGCB	1	0.000e+00	1.0000	20486.0	52.96%	21674.8	56.86%
24h	HNF4a(NR),DR1/HepG2-HNF4a-ChIP-Seq(GSE25021)/Homer	CARRGKBCAAAGTYCA	1	0.000e+00	1.0000	3486.0	9.01%	4180.2	10.97%
24h	Hnf6b(Homeobox)/LNCaP-Hnf6b-ChIP-Seq(GSE106305)/Homer	TATTGAYY	1	0.000e+00	1.0000	4719.0	12.20%	6207.9	16.29%
24h	HNF6(Homeobox)/Liver-Hnf6-ChIP-Seq(ERP000394)/Homer	NTATYGATCH	1	0.000e+00	1.0000	2916.0	7.54%	3877.3	10.17%
24h	Hoxa11(Homeobox)/ChickenMSG-Hoxa11.Flag-ChIP-Seq(GSE86088)/Homer	TTTTATGGCM	1	0.000e+00	1.0000	15287.0	39.52%	15961.3	41.87%
24h	Hoxa13(Homeobox)/ChickenMSG-Hoxa13.Flag-ChIP-Seq(GSE86088)/Homer	CYHATAAAAN	1	0.000e+00	1.0000	15819.0	40.90%	16807.0	44.09%
24h	Hoxa9(Homeobox)/ChickenMSG-Hoxa9.Flag-ChIP-Seq(GSE86088)/Homer	RGCAATNAAA	1	0.000e+00	1.0000	17496.0	45.23%	18402.2	48.28%
24h	Hoxd11(Homeobox)/ChickenMSG-Hoxd11.Flag-ChIP-Seq(GSE86088)/Homer	VGCCATAAAA	1	0.000e+00	1.0000	15995.0	41.35%	16774.1	44.01%
24h	Hoxd12(Homeobox)/ChickenMSG-Hoxd12.Flag-ChIP-Seq(GSE86088)/Homer	HDGYAATGAAAN	1	0.000e+00	1.0000	11900.0	30.77%	14706.2	38.58%
24h	Hoxd13(Homeobox)/ChickenMSG-Hoxd13.Flag-ChIP-Seq(GSE86088)/Homer	NCYAATAAAA	1	0.000e+00	1.0000	10716.0	27.70%	11516.8	30.21%
24h	KLF14(Zf)/HEK293-KLF14.GFP-ChIP-Seq(GSE58341)/Homer	RGKGGGCGKGGC	1	0.000e+00	1.0000	21305.0	55.08%	22629.3	59.37%
24h	KLF5(Zf)/LoVo-KLF5-ChIP-Seq(GSE49402)/Homer	DGGGYGKGGC	1	0.000e+00	1.0000	18300.0	47.31%	18868.5	49.50%
24h	Lhx1(Homeobox)/EmbryoCarcinoma-Lhx1-ChIP-Seq(GSE70957)/Homer	NNYTAATTAR	1	0.000e+00	1.0000	7169.0	18.53%	7987.4	20.95%
24h	Lhx2(Homeobox)/HFSC-Lhx2-ChIP-Seq(GSE48068)/Homer	TAATTAGN	1	0.000e+00	1.0000	6862.0	17.74%	7411.5	19.44%
24h	Lhx3(Homeobox)/Neuron-Lhx3-ChIP-Seq(GSE31456)/Homer	ADBTAATTAR	1	0.000e+00	1.0000	10644.0	27.52%	11315.9	29.69%
24h	LRF(Zf)/Erythroblasts-ZBTB7A-ChIP-Seq(GSE74977)/Homer	AAGACCCYYN	1	0.000e+00	1.0000	18467.0	47.74%	20022.4	52.53%
24h	Nr5a2(NR)/Pancreas-LRH1-ChIP-Seq(GSE34295)/Homer	BTCAAGGTCA	1	0.000e+00	1.0000	5625.0	14.54%	6647.7	17.44%
24h	LXRE(NR),DR4/RAW-LXRb.biotin-ChIP-Seq(GSE21512)/Homer	RGGTTACTANAGGTCA	1	0.000e+00	1.0000	578.0	1.49%	1960.3	5.14%
24h	MafF(bZIP)/HepG2-MafF-ChIP-Seq(GSE31477)/Homer	HWWGTCAGCAWWTTT	1	0.000e+00	1.0000	1943.0	5.02%	2292.6	6.01%
24h	Mef2a(MADS)/HL1-Mef2a.biotin-ChIP-Seq(GSE21529)/Homer	CYAAAAATAG	1	0.000e+00	1.0000	3610.0	9.33%	5918.5	15.53%
24h	Mef2b(MADS)/HEK293-Mef2b.V5-ChIP-Seq(GSE67450)/Homer	GCTATTTTTGGM	1	0.000e+00	1.0000	6589.0	17.04%	8692.0	22.80%
24h	Mef2c(MADS)/GM12878-Mef2c-ChIP-Seq(GSE32465)/Homer	DCYAAAAATAGM	1	0.000e+00	1.0000	3757.0	9.71%	6292.6	16.51%
24h	Nanog(Homeobox)/mES-Nanog-ChIP-Seq(GSE11724)/Homer	RGCCATTAAC	1	0.000e+00	1.0000	25078.0	64.84%	26574.1	69.72%
24h	Nkx2.1(Homeobox)/LungAC-Nkx2.1-ChIP-Seq(GSE43252)/Homer	RSCACTYRAG	1	0.000e+00	1.0000	21270.0	54.99%	24486.9	64.24%
24h	Nkx2.2(Homeobox)/NPC-Nkx2.2-ChIP-Seq(GSE61673)/Homer	BTBRAGTGSN	1	0.000e+00	1.0000	16798.0	43.43%	19996.4	52.46%
24h	Nkx2.5(Homeobox)/HL1-Nkx2.5.biotin-ChIP-Seq(GSE21529)/Homer	RRSCACTYAA	1	0.000e+00	1.0000	17379.0	44.93%	20298.1	53.25%
24h	Nkx3.1(Homeobox)/LNCaP-Nkx3.1-ChIP-Seq(GSE28264)/Homer	AAGCACTTAA	1	0.000e+00	1.0000	18198.0	47.05%	20627.6	54.12%
24h	Nkx6.1(Homeobox)/Islet-Nkx6.1-ChIP-Seq(GSE40975)/Homer	GKTAATGR	1	0.000e+00	1.0000	15104.0	39.05%	16146.8	42.36%
24h	NPAS2(bHLH)/Liver-NPAS2-ChIP-Seq(GSE39860)/Homer	KCCACGTGAC	1	0.000e+00	1.0000	9534.0	24.65%	10898.8	28.59%
24h	Npas4(bHLH)/Neuron-Npas4-ChIP-Seq(GSE127793)/Homer	NHRTCACGACDN	1	0.000e+00	1.0000	8698.0	22.49%	9328.5	24.47%
24h	EAR2(NR)/K562-NR2F6-ChIP-Seq(Encode)/Homer	NRBCARRGGTCA	1	0.000e+00	1.0000	11078.0	28.64%	14830.9	38.91%
24h	Nr5a2(NR)/mES-Nr5a2-ChIP-Seq(GSE19019)/Homer	BTCAAGGTCA	1	0.000e+00	1.0000	4368.0	11.29%	4904.1	12.87%
24h	OCT:OCT(POU,Homeobox)/NPC-OCT6-ChIP-Seq(GSE43916)/Homer	YATGCATATRCATRT	1	0.000e+00	1.0000	488.0	1.26%	849.0	2.23%
24h	OCT:OCT-short(POU,Homeobox)/NPC-OCT6-ChIP-Seq(GSE43916)/Homer	ATGCATWATGCATRW	1	0.000e+00	1.0000	4208.0	10.88%	4909.7	12.88%
24h	Otx2(Homeobox)/EpiLC-Otx2-ChIP-Seq(GSE56098)/Homer	NYTAATCCYB	1	0.000e+00	1.0000	5666.0	14.65%	7040.6	18.47%
24h	Pax7(Paired,Homeobox)/Myoblast-Pax7-ChIP-Seq(GSE25064)/Homer	TAATCAATTA	1	0.000e+00	1.0000	470.0	1.22%	666.3	1.75%
24h	Pax8(Paired,Homeobox)/Thyroid-Pax8-ChIP-Seq(GSE26938)/Homer	GTCATGCHTGRCTGS	1	0.000e+00	1.0000	3727.0	9.64%	4214.6	11.06%
24h	Phox2a(Homeobox)/Neuron-Phox2a-ChIP-Seq(GSE31456)/Homer	YTAATYNRATTA	1	0.000e+00	1.0000	2349.0	6.07%	2892.5	7.59%
24h	Phox2b(Homeobox)/CLBGA-PHOX2B-ChIP-Seq(GSE90683)/Homer	TTAATTNAATTA	1	0.000e+00	1.0000	1102.0	2.85%	1620.0	4.25%
24h	Pit1+1bp(Homeobox)/GCrat-Pit1-ChIP-Seq(GSE58009)/Homer	ATGCATAATTCA	1	0.000e+00	1.0000	2007.0	5.19%	2473.2	6.49%
24h	Pit1(Homeobox)/GCrat-Pit1-ChIP-Seq(GSE58009)/Homer	ATGMATATDC	1	0.000e+00	1.0000	5784.0	14.95%	6899.1	18.10%
24h	Pitx1(Homeobox)/Chicken-Pitx1-ChIP-Seq(GSE38910)/Homer	TAATCCCN	1	0.000e+00	1.0000	25103.0	64.90%	27676.8	72.61%
24h	PPARa(NR),DR1/Liver-Ppara-ChIP-Seq(GSE47954)/Homer	VNAGGKCAAAGGTCA	1	0.000e+00	1.0000	9487.0	24.53%	10420.5	27.34%
24h	PPARE(NR),DR1/3T3L1-Pparg-ChIP-Seq(GSE13511)/Homer	TGACCTTTGCCCCA	1	0.000e+00	1.0000	9066.0	23.44%	9788.1	25.68%
24h	PRDM10(Zf)/HEK293-PRDM10.eGFP-ChIP-Seq(Encode)/Homer	TGGTACATTCCA	1	0.000e+00	1.0000	5215.0	13.48%	6167.1	16.18%
24h	PR(NR)/T47D-PR-ChIP-Seq(GSE31130)/Homer	VAGRACAKNCTGTBC	1	0.000e+00	1.0000	16123.0	41.68%	16990.2	44.57%
24h	Prop1(Homeobox)/GHFT1-PROP1.biotin-ChIP-Seq(GSE77302)/Homer	NTAATBNAATTA	1	0.000e+00	1.0000	3651.0	9.44%	4753.9	12.47%
24h	Ptf1a(bHLH)/Panc1-Ptf1a-ChIP-Seq(GSE47459)/Homer	ACAGCTGTTN	1	0.000e+00	1.0000	22575.0	58.37%	25063.8	65.75%
24h	RARa(NR)/K562-RARa-ChIP-Seq(Encode)/Homer	TTGAMCTTTG	1	0.000e+00	1.0000	19256.0	49.78%	23732.9	62.26%
24h	Rbpj1(?)/Panc1-Rbpj1-ChIP-Seq(GSE47459)/Homer	HTTTCCCASG	1	0.000e+00	1.0000	12881.0	33.30%	13626.8	35.75%
24h	Reverb(NR),DR2/RAW-Reverba.biotin-ChIP-Seq(GSE45914)/Homer	GTRGGTCASTGGGTCA	1	0.000e+00	1.0000	1338.0	3.46%	1703.4	4.47%
24h	SCRT1(Zf)/HEK293-SCRT1.eGFP-ChIP-Seq(Encode)/Homer	GCAACAGGTG	1	0.000e+00	1.0000	2458.0	6.35%	3367.4	8.83%
24h	SF1(NR)/H295R-Nr5a1-ChIP-Seq(GSE44220)/Homer	CAAGGHCANV	1	0.000e+00	1.0000	3442.0	8.90%	4307.8	11.30%
24h	Smad3(MAD)/NPC-Smad3-ChIP-Seq(GSE36673)/Homer	TWGTCTGV	1	0.000e+00	1.0000	21811.0	56.39%	22871.0	60.00%
24h	Snail1(Zf)/LS174T-SNAIL1.HA-ChIP-Seq(GSE127183)/Homer	TRCACCTGCY	1	0.000e+00	1.0000	8593.0	22.22%	12221.8	32.06%
24h	Slug(Zf)/Mesoderm-Snai2-ChIP-Seq(GSE61475)/Homer	SNGCACCTGCHS	1	0.000e+00	1.0000	6243.0	16.14%	8421.8	22.09%
24h	Sox15(HMG)/CPA-Sox15-ChIP-Seq(GSE62909)/Homer	RAACAATGGN	1	0.000e+00	1.0000	7841.0	20.27%	8963.0	23.51%
24h	Sox6(HMG)/Myotubes-Sox6-ChIP-Seq(GSE32627)/Homer	CCATTGTTNY	1	0.000e+00	1.0000	11228.0	29.03%	11911.0	31.25%
24h	Srebp1a(bHLH)/HepG2-Srebp1a-ChIP-Seq(GSE31477)/Homer	RTCACSCCAY	1	0.000e+00	1.0000	2018.0	5.22%	2673.5	7.01%
24h	Srebp2(bHLH)/HepG2-Srebp2-ChIP-Seq(GSE31477)/Homer	CGGTCACSCCAC	1	0.000e+00	1.0000	1544.0	3.99%	2180.6	5.72%
24h	Tbet(T-box)/CD8-Tbet-ChIP-Seq(GSE33802)/Homer	AGGTGTGAAM	1	0.000e+00	1.0000	7685.0	19.87%	9163.4	24.04%
24h	Tbr1(T-box)/Cortex-Tbr1-ChIP-Seq(GSE71384)/Homer	AAGGTGTKAA	1	0.000e+00	1.0000	10424.0	26.95%	11229.3	29.46%
24h	Tbx21(T-box)/GM12878-TBX21-ChIP-Seq(Encode)/Homer	AGGTGTGAAA	1	0.000e+00	1.0000	7714.0	19.94%	9194.9	24.12%
24h	Tbx5(T-box)/HL1-Tbx5.biotin-ChIP-Seq(GSE21529)/Homer	AGGTGTCA	1	0.000e+00	1.0000	23386.0	60.46%	27006.7	70.85%
24h	Tbx6(T-box)/ESC-Tbx6-ChIP-Seq(GSE93524)/Homer	DAGGTGTBAA	1	0.000e+00	1.0000	8997.0	23.26%	10806.2	28.35%
24h	TEAD1(TEAD)/HepG2-TEAD1-ChIP-Seq(Encode)/Homer	CYRCATTCCA	1	0.000e+00	1.0000	7034.0	18.19%	8076.1	21.19%
24h	TEAD2(TEA)/Py2T-Tead2-ChIP-Seq(GSE55709)/Homer	CCWGGAATGY	1	0.000e+00	1.0000	3634.0	9.40%	4695.2	12.32%
24h	TEAD3(TEA)/HepG2-TEAD3-ChIP-Seq(Encode)/Homer	TRCATTCCAG	1	0.000e+00	1.0000	7921.0	20.48%	9222.8	24.20%
24h	TEAD4(TEA)/Tropoblast-Tead4-ChIP-Seq(GSE37350)/Homer	CCWGGAATGY	1	0.000e+00	1.0000	6414.0	16.58%	7459.8	19.57%
24h	TEAD(TEA)/Fibroblast-PU.1-ChIP-Seq(Unpublished)/Homer	YCWGGAATGY	1	0.000e+00	1.0000	4290.0	11.09%	5558.1	14.58%
24h	Tgif1(Homeobox)/mES-Tgif1-ChIP-Seq(GSE55404)/Homer	YTGWCADY	1	0.000e+00	1.0000	20637.0	53.35%	21307.0	55.90%
24h	Tgif2(Homeobox)/mES-Tgif2-ChIP-Seq(GSE55404)/Homer	TGTCANYT	1	0.000e+00	1.0000	22468.0	58.09%	22931.4	60.16%
24h	THRb(NR)/HepG2-THRb.Flag-ChIP-Seq(Encode)/Homer	GGTCACCTGAGGTCA	1	0.000e+00	1.0000	7167.0	18.53%	8757.5	22.98%
24h	THRa(NR)/C17.2-THRa-ChIP-Seq(GSE38347)/Homer	GGTCANYTGAGGWCA	1	0.000e+00	1.0000	4417.0	11.42%	6515.1	17.09%
24h	THRb(NR)/Liver-NR1A2-ChIP-Seq(GSE52613)/Homer	TRAGGTCA	1	0.000e+00	1.0000	25692.0	66.42%	29340.0	76.97%
24h	Zac1(Zf)/Neuro2A-Plagl1-ChIP-Seq(GSE75942)/Homer	HAWGRGGCCM	1	0.000e+00	1.0000	24763.0	64.02%	26820.6	70.36%
24h	ZEB1(Zf)/PDAC-ZEB1-ChIP-Seq(GSE64557)/Homer	VCAGGTRDRY	1	0.000e+00	1.0000	14420.0	37.28%	19735.1	51.77%
24h	ZEB2(Zf)/SNU398-ZEB2-ChIP-Seq(GSE103048)/Homer	GNMCAGGTGTGC	1	0.000e+00	1.0000	9066.0	23.44%	13030.2	34.18%
24h	ZNF136(Zf)/HEK293-ZNF136.GFP-ChIP-Seq(GSE58341)/Homer	YTKGATAHAGTATTCTWGGTNGGCA	1	0.000e+00	1.0000	572.0	1.48%	1042.6	2.74%
24h	Znf263(Zf)/K562-Znf263-ChIP-Seq(GSE31477)/Homer	CVGTSCTCCC	1	0.000e+00	1.0000	19088.0	49.35%	20273.6	53.19%
24h	ZNF416(Zf)/HEK293-ZNF416.GFP-ChIP-Seq(GSE58341)/Homer	WDNCTGGGCA	1	0.000e+00	1.0000	13369.0	34.56%	16394.3	43.01%
24h	ZNF711(Zf)/SHSY5Y-ZNF711-ChIP-Seq(GSE20673)/Homer	AGGCCTAG	1	0.000e+00	1.0000	20017.0	51.75%	21930.2	57.53%
48h	Fli1(ETS)/CD8-FLI-ChIP-Seq(GSE20898)/Homer	NRYTTCCGGH	1e-927	-2.137e+03	0.0000	15218.0	52.05%	9605.7	33.46%
48h	CTCF(Zf)/CD4+-CTCF-ChIP-Seq(Barski_et_al.)/Homer	AYAGTGCCMYCTRGTGGCCA	1e-838	-1.930e+03	0.0000	3684.0	12.60%	1107.4	3.86%
48h	Etv2(ETS)/ES-ER71-ChIP-Seq(GSE59402)/Homer	NNAYTTCCTGHN	1e-814	-1.875e+03	0.0000	12124.0	41.47%	7202.7	25.09%
48h	ETV1(ETS)/GIST48-ETV1-ChIP-Seq(GSE22441)/Homer	AACCGGAAGT	1e-778	-1.792e+03	0.0000	16087.0	55.02%	10838.3	37.75%
48h	ETS1(ETS)/Jurkat-ETS1-ChIP-Seq(GSE17954)/Homer	ACAGGAAGTG	1e-774	-1.783e+03	0.0000	13432.0	45.94%	8438.8	29.40%
48h	GABPA(ETS)/Jurkat-GABPa-ChIP-Seq(GSE17954)/Homer	RACCGGAAGT	1e-769	-1.771e+03	0.0000	12550.0	42.93%	7686.3	26.77%
48h	Elf4(ETS)/BMDM-Elf4-ChIP-Seq(GSE88699)/Homer	ACTTCCKGKT	1e-750	-1.727e+03	0.0000	13036.0	44.59%	8160.3	28.43%
48h	ERG(ETS)/VCaP-ERG-ChIP-Seq(GSE14097)/Homer	ACAGGAAGTG	1e-667	-1.537e+03	0.0000	16493.0	56.41%	11578.8	40.33%
48h	ETV4(ETS)/HepG2-ETV4-ChIP-Seq(ENCODE)/Homer	ACCGGAAGTG	1e-665	-1.531e+03	0.0000	15026.0	51.40%	10209.2	35.56%
48h	PU.1(ETS)/ThioMac-PU.1-ChIP-Seq(GSE21512)/Homer	AGAGGAAGTG	1e-637	-1.468e+03	0.0000	6988.0	23.90%	3551.0	12.37%
48h	BORIS(Zf)/K562-CTCFL-ChIP-Seq(GSE32465)/Homer	CNNBRGCGCCCCCTGSTGGC	1e-550	-1.269e+03	0.0000	5783.0	19.78%	2855.3	9.95%
48h	ELF5(ETS)/T47D-ELF5-ChIP-Seq(GSE30407)/Homer	ACVAGGAAGT	1e-549	-1.266e+03	0.0000	9209.0	31.50%	5500.9	19.16%
48h	Ets1-distal(ETS)/CD4+-PolII-ChIP-Seq(Barski_et_al.)/Homer	MACAGGAAGT	1e-536	-1.235e+03	0.0000	4252.0	14.54%	1827.9	6.37%
48h	EHF(ETS)/LoVo-EHF-ChIP-Seq(GSE49402)/Homer	AVCAGGAAGT	1e-526	-1.212e+03	0.0000	13435.0	45.95%	9226.0	32.14%
48h	EWS:FLI1-fusion(ETS)/SK_N_MC-EWS:FLI1-ChIP-Seq(SRA014231)/Homer	VACAGGAAAT	1e-517	-1.192e+03	0.0000	7966.0	27.25%	4588.5	15.98%
48h	Elk1(ETS)/Hela-Elk1-ChIP-Seq(GSE31477)/Homer	HACTTCCGGY	1e-503	-1.159e+03	0.0000	9768.0	33.41%	6101.4	21.25%
48h	ELF3(ETS)/PDAC-ELF3-ChIP-Seq(GSE64557)/Homer	ANCAGGAAGT	1e-494	-1.138e+03	0.0000	8420.0	28.80%	5017.1	17.48%
48h	Elk4(ETS)/Hela-Elk4-ChIP-Seq(GSE31477)/Homer	NRYTTCCGGY	1e-488	-1.125e+03	0.0000	9740.0	33.32%	6125.0	21.34%
48h	ELF1(ETS)/Jurkat-ELF1-ChIP-Seq(SRA014231)/Homer	AVCCGGAAGT	1e-486	-1.121e+03	0.0000	9282.0	31.75%	5746.6	20.02%
48h	SpiB(ETS)/OCILY3-SPIB-ChIP-Seq(GSE56857)/Homer	AAAGRGGAAGTG	1e-479	-1.105e+03	0.0000	4073.0	13.93%	1804.1	6.28%
48h	EWS:ERG-fusion(ETS)/CADO_ES1-EWS:ERG-ChIP-Seq(SRA014231)/Homer	ATTTCCTGTN	1e-461	-1.062e+03	0.0000	7726.0	26.43%	4554.6	15.87%
48h	ETS(ETS)/Promoter/Homer	AACCGGAAGT	1e-400	-9.231e+02	0.0000	6285.0	21.50%	3587.7	12.50%
48h	RUNX(Runt)/HPC7-Runx1-ChIP-Seq(GSE22178)/Homer	SAAACCACAG	1e-381	-8.792e+02	0.0000	7073.0	24.19%	4265.6	14.86%
48h	RUNX1(Runt)/Jurkat-RUNX1-ChIP-Seq(GSE29180)/Homer	AAACCACARM	1e-327	-7.551e+02	0.0000	8912.0	30.48%	5980.0	20.83%
48h	Fosl2(bZIP)/3T3L1-Fosl2-ChIP-Seq(GSE56872)/Homer	NATGASTCABNN	1e-327	-7.544e+02	0.0000	3263.0	11.16%	1539.7	5.36%
48h	Jun-AP1(bZIP)/K562-cJun-ChIP-Seq(GSE31477)/Homer	GATGASTCATCN	1e-327	-7.538e+02	0.0000	2624.0	8.98%	1115.6	3.89%
48h	Fra2(bZIP)/Striatum-Fra2-ChIP-Seq(GSE43429)/Homer	GGATGACTCATC	1E-274	-6.328e+02	0.0000	4128.0	14.12%	2283.6	7.95%
48h	RUNX-AML(Runt)/CD4+-PolII-ChIP-Seq(Barski_et_al.)/Homer	GCTGTGGTTW	1E-264	-6.080e+02	0.0000	6651.0	22.75%	4318.1	15.04%
48h	RUNX2(Runt)/PCa-RUNX2-ChIP-Seq(GSE33889)/Homer	NWAACCACADNN	1E-260	-6.002e+02	0.0000	7152.0	24.46%	4749.2	16.54%
48h	Fos(bZIP)/TSC-Fos-ChIP-Seq(GSE110950)/Homer	NDATGASTCAYN	1E-258	-5.945e+02	0.0000	4727.0	16.17%	2789.3	9.72%
48h	Fra1(bZIP)/BT549-Fra1-ChIP-Seq(GSE46166)/Homer	NNATGASTCATH	1E-251	-5.782e+02	0.0000	4488.0	15.35%	2625.1	9.14%
48h	JunB(bZIP)/DendriticCells-Junb-ChIP-Seq(GSE36099)/Homer	RATGASTCAT	1E-246	-5.687e+02	0.0000	4455.0	15.24%	2612.1	9.10%
48h	SPDEF(ETS)/VCaP-SPDEF-ChIP-Seq(SRA014231)/Homer	ASWTCCTGBT	1E-228	-5.251e+02	0.0000	9833.0	33.63%	7227.7	25.18%
48h	Atf3(bZIP)/GBM-ATF3-ChIP-Seq(GSE33912)/Homer	DATGASTCATHN	1E-218	-5.027e+02	0.0000	5051.0	17.28%	3178.2	11.07%
48h	BATF(bZIP)/Th17-BATF-ChIP-Seq(GSE39756)/Homer	DATGASTCAT	1E-217	-5.020e+02	0.0000	4904.0	16.77%	3061.3	10.66%
48h	Bach2(bZIP)/OCILy7-Bach2-ChIP-Seq(GSE44420)/Homer	TGCTGAGTCA	1E-217	-5.019e+02	0.0000	2069.0	7.08%	946.9	3.30%
48h	ETS:RUNX(ETS,Runt)/Jurkat-RUNX1-ChIP-Seq(GSE17954)/Homer	RCAGGATGTGGT	1E-201	-4.640e+02	0.0000	1900.0	6.50%	865.2	3.01%
48h	AP-1(bZIP)/ThioMac-PU.1-ChIP-Seq(GSE21512)/Homer	VTGACTCATC	1E-188	-4.335e+02	0.0000	5421.0	18.54%	3596.3	12.53%
48h	Sp1(Zf)/Promoter/Homer	GGCCCCGCCCCC	1E-187	-4.323e+02	0.0000	8117.0	27.76%	5908.3	20.58%
48h	NF-E2(bZIP)/K562-NFE2-ChIP-Seq(GSE31477)/Homer	GATGACTCAGCA	1E-177	-4.098e+02	0.0000	839.0	2.87%	257.1	0.90%
48h	Gata1(Zf)/K562-GATA1-ChIP-Seq(GSE18829)/Homer	SAGATAAGRV	1E-159	-3.663e+02	0.0000	4404.0	15.06%	2878.7	10.03%
48h	Nrf2(bZIP)/Lymphoblast-Nrf2-ChIP-Seq(GSE37589)/Homer	HTGCTGAGTCAT	1E-146	-3.379e+02	0.0000	715.0	2.45%	224.1	0.78%
48h	Gata2(Zf)/K562-GATA2-ChIP-Seq(GSE18829)/Homer	BBCTTATCTS	1E-145	-3.340e+02	0.0000	4741.0	16.22%	3217.0	11.21%
48h	Bach1(bZIP)/K562-Bach1-ChIP-Seq(GSE31477)/Homer	AWWNTGCTGAGTCAT	1E-142	-3.282e+02	0.0000	729.0	2.49%	236.1	0.82%
48h	NFE2L2(bZIP)/HepG2-NFE2L2-ChIP-Seq(Encode)/Homer	AWWWTGCTGAGTCAT	1E-141	-3.253e+02	0.0000	645.0	2.21%	193.6	0.67%
48h	ETS:E-box(ETS,bHLH)/HPC7-Scl-ChIP-Seq(GSE22178)/Homer	AGGAARCAGCTG	1E-130	-3.008e+02	0.0000	1204.0	4.12%	541.0	1.88%
48h	Ronin(THAP)/ES-Thap11-ChIP-Seq(GSE51522)/Homer	RACTACAACTCCCAGVAKGC	1E-122	-2.814e+02	0.0000	1013.0	3.46%	432.1	1.51%
48h	Gata6(Zf)/HUG1N-GATA6-ChIP-Seq(GSE51936)/Homer	YCTTATCTBN	1E-110	-2.533e+02	0.0000	6015.0	20.57%	4491.7	15.65%
48h	Gata4(Zf)/Heart-Gata4-ChIP-Seq(GSE35151)/Homer	NBWGATAAGR	1E-109	-2.516e+02	0.0000	6567.0	22.46%	4983.1	17.36%
48h	NRF1(NRF)/MCF7-NRF1-ChIP-Seq(Unpublished)/Homer	CTGCGCATGCGC	1E-103	-2.381e+02	0.0000	3760.0	12.86%	2591.2	9.03%
48h	GFY-Staf(?,Zf)/Promoter/Homer	RACTACAATTCCCAGAAKGC	1E-91	-2.112e+02	0.0000	1170.0	4.00%	599.7	2.09%
48h	E2F4(E2F)/K562-E2F4-ChIP-Seq(GSE31477)/Homer	GGCGGGAAAH	1E-89	-2.071e+02	0.0000	8151.0	27.88%	6549.7	22.81%
48h	GATA:SCL(Zf,bHLH)/Ter119-SCL-ChIP-Seq(GSE18720)/Homer	CRGCTGBNGNSNNSAGATAA	1E-87	-2.025e+02	0.0000	1223.0	4.18%	646.8	2.25%
48h	NRF(NRF)/Promoter/Homer	STGCGCATGCGC	1E-82	-1.895e+02	0.0000	3537.0	12.10%	2511.5	8.75%
48h	GFY(?)/Promoter/Homer	ACTACAATTCCC	1E-75	-1.744e+02	0.0000	1216.0	4.16%	674.8	2.35%
48h	IRF8(IRF)/BMDM-IRF8-ChIP-Seq(GSE77884)/Homer	GRAASTGAAAST	1E-74	-1.713e+02	0.0000	3198.0	10.94%	2267.5	7.90%
48h	NFY(CCAAT)/Promoter/Homer	RGCCAATSRG	1E-70	-1.614e+02	0.0000	6580.0	22.51%	5275.7	18.38%
48h	Klf9(Zf)/GBM-Klf9-ChIP-Seq(GSE62211)/Homer	GCCACRCCCACY	1E-68	-1.582e+02	0.0000	7029.0	24.04%	5696.8	19.84%
48h	RFX(HTH)/K562-RFX3-ChIP-Seq(SRA012198)/Homer	CGGTTGCCATGGCAAC	1E-68	-1.580e+02	0.0000	1244.0	4.26%	716.5	2.50%
48h	Rfx2(HTH)/LoVo-RFX2-ChIP-Seq(GSE49402)/Homer	GTTGCCATGGCAACM	1E-67	-1.551e+02	0.0000	1288.0	4.41%	753.4	2.62%
48h	PU.1:IRF8(ETS:IRF)/pDC-Irf8-ChIP-Seq(GSE66899)/Homer	GGAAGTGAAAST	1E-64	-1.494e+02	0.0000	1854.0	6.34%	1204.5	4.20%
48h	KLF3(Zf)/MEF-Klf3-ChIP-Seq(GSE44748)/Homer	NRGCCCCRCCCHBNN	1E-64	-1.484e+02	0.0000	8893.0	30.42%	7458.4	25.98%
48h	Zfp57(Zf)/H1-ZFP57.HA-ChIP-Seq(GSE115387)/Homer	NANTGCSGCA	1E-61	-1.415e+02	0.0000	6473.0	22.14%	5251.5	18.29%
48h	PU.1-IRF(ETS:IRF)/Bcell-PU.1-ChIP-Seq(GSE21512)/Homer	MGGAAGTGAAAC	1E-59	-1.360e+02	0.0000	10715.0	36.65%	9231.5	32.16%
48h	E2F7(E2F)/Hela-E2F7-ChIP-Seq(GSE32673)/Homer	VDTTTCCCGCCA	1E-54	-1.262e+02	0.0000	2683.0	9.18%	1942.0	6.76%
48h	MafK(bZIP)/C2C12-MafK-ChIP-Seq(GSE36030)/Homer	GCTGASTCAGCA	1E-49	-1.129e+02	0.0000	1912.0	6.54%	1325.3	4.62%
48h	MYB(HTH)/ERMYB-Myb-ChIPSeq(GSE22095)/Homer	GGCVGTTR	1E-48	-1.127e+02	0.0000	12593.0	43.07%	11149.1	38.84%
48h	E2F6(E2F)/Hela-E2F6-ChIP-Seq(GSE31477)/Homer	GGCGGGAARN	1E-47	-1.087e+02	0.0000	8869.0	30.34%	7618.3	26.54%
48h	YY1(Zf)/Promoter/Homer	CAAGATGGCGGC	1E-44	-1.035e+02	0.0000	1363.0	4.66%	896.2	3.12%
48h	E2F1(E2F)/Hela-E2F1-ChIP-Seq(GSE22478)/Homer	CWGGCGGGAA	1E-44	-1.030e+02	0.0000	5080.0	17.38%	4134.2	14.40%
48h	HINFP(Zf)/K562-HINFP.eGFP-ChIP-Seq(Encode)/Homer	TWVGGTCCGC	1E-43	-1.002e+02	0.0000	6433.0	22.00%	5386.2	18.76%
48h	BMYB(HTH)/Hela-BMYB-ChIP-Seq(GSE27030)/Homer	NHAACBGYYV	1E-42	-9.752e+01	0.0000	10514.0	35.96%	9238.8	32.18%
48h	E2F(E2F)/Hela-CellCycle-Expression/Homer	TTSGCGCGAAAA	1E-42	-9.740e+01	0.0000	1141.0	3.90%	730.1	2.54%
48h	AMYB(HTH)/Testes-AMYB-ChIP-Seq(GSE44588)/Homer	TGGCAGTTGG	1E-40	-9.424e+01	0.0000	10780.0	36.87%	9511.3	33.13%
48h	Stat3(Stat)/mES-Stat3-ChIP-Seq(GSE11431)/Homer	CTTCCGGGAA	1E-40	-9.347e+01	0.0000	4533.0	15.50%	3677.6	12.81%
48h	IRF2(IRF)/Erythroblas-IRF2-ChIP-Seq(GSE36985)/Homer	GAAASYGAAASY	1E-36	-8.294e+01	0.0000	1116.0	3.82%	737.2	2.57%
48h	MafA(bZIP)/Islet-MafA-ChIP-Seq(GSE30298)/Homer	TGCTGACTCA	1E-33	-7.723e+01	0.0000	5817.0	19.90%	4927.1	17.16%
48h	ZBTB33(Zf)/GM12878-ZBTB33-ChIP-Seq(GSE32465)/Homer	GGVTCTCGCGAGAAC	1E-32	-7.458e+01	0.0000	1057.0	3.62%	706.6	2.46%
48h	CRE(bZIP)/Promoter/Homer	CSGTGACGTCAC	1E-31	-7.345e+01	0.0000	2606.0	8.91%	2030.3	7.07%
48h	GATA3(Zf)/iTreg-Gata3-ChIP-Seq(GSE20898)/Homer	AGATAASR	1E-30	-7.119e+01	0.0000	8572.0	29.32%	7547.0	26.29%
48h	Arnt:Ahr(bHLH)/MCF7-Arnt-ChIP-Seq(Lo_et_al.)/Homer	TBGCACGCAA	1E-30	-6.932e+01	0.0000	6334.0	21.67%	5450.9	18.99%
48h	Egr2(Zf)/Thymocytes-Egr2-ChIP-Seq(GSE34254)/Homer	NGCGTGGGCGGR	1E-29	-6.755e+01	0.0000	3657.0	12.51%	2993.5	10.43%
48h	E2F3(E2F)/MEF-E2F3-ChIP-Seq(GSE71376)/Homer	BTKGGCGGGAAA	1E-28	-6.546e+01	0.0000	9741.0	33.32%	8697.7	30.30%
48h	IRF1(IRF)/PBMC-IRF1-ChIP-Seq(GSE43036)/Homer	GAAAGTGAAAGT	1E-27	-6.383e+01	0.0000	1288.0	4.41%	921.5	3.21%
48h	ISRE(IRF)/ThioMac-LPS-Expression(GSE23622)/Homer	AGTTTCASTTTC	1E-27	-6.372e+01	0.0000	657.0	2.25%	408.7	1.42%
48h	Stat3+il21(Stat)/CD4-Stat3-ChIP-Seq(GSE19198)/Homer	SVYTTCCNGGAARB	1E-26	-6.054e+01	0.0000	5472.0	18.72%	4696.2	16.36%
48h	IRF3(IRF)/BMDM-Irf3-ChIP-Seq(GSE67343)/Homer	AGTTTCAKTTTC	1E-26	-6.016e+01	0.0000	2515.0	8.60%	1998.3	6.96%
48h	X-box(HTH)/NPC-H3K4me1-ChIP-Seq(GSE16256)/Homer	GGTTGCCATGGCAA	1E-24	-5.745e+01	0.0000	1014.0	3.47%	708.4	2.47%
48h	Rfx1(HTH)/NPC-H3K4me1-ChIP-Seq(GSE16256)/Homer	KGTTGCCATGGCAA	1E-24	-5.675e+01	0.0000	1937.0	6.63%	1501.0	5.23%
48h	MyoD(bHLH)/Myotube-MyoD-ChIP-Seq(GSE21614)/Homer	RRCAGCTGYTSY	1E-22	-5.068e+01	0.0000	7683.0	26.28%	6839.1	23.82%
48h	Sp5(Zf)/mES-Sp5.Flag-ChIP-Seq(GSE72989)/Homer	RGKGGGCGGAGC	1E-21	-4.845e+01	0.0000	14111.0	48.27%	13059.9	45.49%
48h	KLF10(Zf)/HEK293-KLF10.GFP-ChIP-Seq(GSE58341)/Homer	GGGGGTGTGTCC	1E-20	-4.763e+01	0.0000	6928.0	23.70%	6145.1	21.41%
48h	TFE3(bHLH)/MEF-TFE3-ChIP-Seq(GSE75757)/Homer	GTCACGTGACYV	1E-20	-4.721e+01	0.0000	881.0	3.01%	622.8	2.17%
48h	Tcf21(bHLH)/ArterySmoothMuscle-Tcf21-ChIP-Seq(GSE61369)/Homer	NAACAGCTGG	1E-20	-4.718e+01	0.0000	8308.0	28.42%	7460.9	25.99%
48h	Zfp281(Zf)/ES-Zfp281-ChIP-Seq(GSE81042)/Homer	CCCCTCCCCCAC	1E-20	-4.704e+01	0.0000	3239.0	11.08%	2709.8	9.44%
48h	E-box(bHLH)/Promoter/Homer	SSGGTCACGTGA	1E-20	-4.652e+01	0.0000	1135.0	3.88%	838.3	2.92%
48h	JunD(bZIP)/K562-JunD-ChIP-Seq/Homer	ATGACGTCATCN	1E-19	-4.449e+01	0.0000	825.0	2.82%	582.5	2.03%
48h	Rfx5(HTH)/GM12878-Rfx5-ChIP-Seq(GSE31477)/Homer	SCCTAGCAACAG	1E-19	-4.392e+01	0.0000	2707.0	9.26%	2240.9	7.81%
48h	c-Myc(bHLH)/LNCAP-cMyc-ChIP-Seq(Unpublished)/Homer	VCCACGTG	1E-18	-4.146e+01	0.0000	5213.0	17.83%	4572.9	15.93%
48h	Tcfcp2l1(CP2)/mES-Tcfcp2l1-ChIP-Seq(GSE11431)/Homer	NRAACCRGTTYRAACCRGYT	1E-16	-3.857e+01	0.0000	1257.0	4.30%	968.1	3.37%
48h	KLF1(Zf)/HUDEP2-KLF1-CutnRun(GSE136251)/Homer	VDGGGYGGGGCY	1E-15	-3.643e+01	0.0000	12867.0	44.01%	11956.2	41.65%
48h	Egr1(Zf)/K562-Egr1-ChIP-Seq(GSE32465)/Homer	TGCGTGGGYG	1E-15	-3.592e+01	0.0000	9448.0	32.32%	8648.5	30.13%
48h	STAT1(Stat)/HelaS3-STAT1-ChIP-Seq(GSE12782)/Homer	NATTTCCNGGAAAT	1E-15	-3.499e+01	0.0000	2068.0	7.07%	1704.4	5.94%
48h	STAT5(Stat)/mCD4+-Stat5-ChIP-Seq(GSE12346)/Homer	RTTTCTNAGAAA	1E-14	-3.317e+01	0.0000	2340.0	8.00%	1960.7	6.83%
48h	GFX(?)/Promoter/Homer	ATTCTCGCGAGA	1E-13	-3.218e+01	0.0000	345.0	1.18%	218.6	0.76%
48h	Ap4(bHLH)/AML-Tfap4-ChIP-Seq(GSE45738)/Homer	NAHCAGCTGD	1E-12	-2.981e+01	0.0000	9784.0	33.47%	9032.7	31.46%
48h	Klf4(Zf)/mES-Klf4-ChIP-Seq(GSE11431)/Homer	GCCACACCCA	1E-12	-2.797e+01	0.0000	5385.0	18.42%	4837.7	16.85%
48h	NFkB-p65-Rel(RHD)/ThioMac-LPS-Expression(GSE23622)/Homer	GGAAATTCCC	1E-12	-2.765e+01	0.0000	464.0	1.59%	323.3	1.13%
48h	Zic2(Zf)/ESC-Zic2-ChIP-Seq(SRP197560)/Homer	CHCAGCRGGRGG	1E-11	-2.695e+01	0.0000	6298.0	21.54%	5714.2	19.90%
48h	NFkB-p50,p52(RHD)/Monocyte-p50-ChIP-Chip(Schreiber_et_al.)/Homer	GGGGGAATCCCC	1E-10	-2.437e+01	0.0000	1694.0	5.79%	1418.7	4.94%
48h	TRPS1(Zf)/MCF7-TRPS1-ChIP-Seq(GSE107013)/Homer	AGATAAGANN	1E-10	-2.389e+01	0.0000	10268.0	35.12%	9566.4	33.32%
48h	Myf5(bHLH)/GM-Myf5-ChIP-Seq(GSE24852)/Homer	BAACAGCTGT	1E-10	-2.348e+01	0.0000	5876.0	20.10%	5345.2	18.62%
48h	Tcf12(bHLH)/GM12878-Tcf12-ChIP-Seq(GSE32465)/Homer	VCAGCTGYTG	1E-10	-2.326e+01	0.0000	8872.0	30.35%	8223.3	28.64%
48h	ZNF341(Zf)/EBV-ZNF341-ChIP-Seq(GSE113194)/Homer	GGAACAGCCG	1E-09	-2.253e+01	0.0000	6403.0	21.90%	5858.4	20.41%
48h	STAT4(Stat)/CD4-Stat4-ChIP-Seq(GSE22104)/Homer	NYTTCCWGGAAR	1E-09	-2.242e+01	0.0000	6133.0	20.98%	5601.5	19.51%
48h	Atoh1(bHLH)/Cerebellum-Atoh1-ChIP-Seq(GSE22111)/Homer	VNRVCAGCTGGY	1E-08	-2.061e+01	0.0000	8768.0	29.99%	8154.1	28.40%
48h	USF1(bHLH)/GM12878-Usf1-ChIP-Seq(GSE32465)/Homer	SGTCACGTGR	1E-08	-2.013e+01	0.0000	4023.0	13.76%	3618.0	12.60%
48h	WT1(Zf)/Kidney-WT1-ChIP-Seq(GSE90016)/Homer	MCTCCCMCRCAB	1E-08	-2.000e+01	0.0000	8007.0	27.39%	7427.3	25.87%
48h	HIF2a(bHLH)/785_O-HIF2a-ChIP-Seq(GSE34871)/Homer	GCACGTACCC	1E-08	-1.881e+01	0.0000	3517.0	12.03%	3151.1	10.98%
48h	Pknox1(Homeobox)/ES-Prep1-ChIP-Seq(GSE63282)/Homer	SCTGTCAVTCAV	1E-07	-1.822e+01	0.0000	1787.0	6.11%	1539.3	5.36%
48h	NeuroD1(bHLH)/Islet-NeuroD1-ChIP-Seq(GSE30298)/Homer	GCCATCTGTT	1E-07	-1.812e+01	0.0000	6420.0	21.96%	5923.8	20.63%
48h	PBX1(Homeobox)/MCF7-PBX1-ChIP-Seq(GSE28007)/Homer	GSCTGTCACTCA	1E-07	-1.774e+01	0.0000	644.0	2.20%	506.4	1.76%
48h	Zic3(Zf)/mES-Zic3-ChIP-Seq(GSE37889)/Homer	GGCCYCCTGCTGDGH	1E-07	-1.753e+01	0.0000	7333.0	25.08%	6808.3	23.72%
48h	IRF4(IRF)/GM12878-IRF4-ChIP-Seq(GSE32465)/Homer	ACTGAAACCA	1E-07	-1.745e+01	0.0000	2867.0	9.81%	2551.6	8.89%
48h	KLF6(Zf)/PDAC-KLF6-ChIP-Seq(GSE64557)/Homer	MKGGGYGTGGCC	1E-06	-1.600e+01	0.0000	13509.0	46.21%	12832.8	44.70%
48h	ZNF467(Zf)/HEK293-ZNF467.GFP-ChIP-Seq(GSE58341)/Homer	TGGGGAAGGGCM	1E-06	-1.559e+01	0.0000	9985.0	34.15%	9401.1	32.75%
48h	NFIL3(bZIP)/HepG2-NFIL3-ChIP-Seq(Encode)/Homer	VTTACGTAAYNNNNN	1E-06	-1.468e+01	0.0000	3757.0	12.85%	3418.1	11.91%
48h	T1ISRE(IRF)/ThioMac-Ifnb-Expression/Homer	ACTTTCGTTTCT	1E-06	-1.412e+01	0.0000	96.0	0.33%	56.0	0.19%
48h	Tbx20(T-box)/Heart-Tbx20-ChIP-Seq(GSE29636)/Homer	GGTGYTGACAGS	1E-05	-1.305e+01	0.0000	1493.0	5.11%	1302.5	4.54%
48h	ZNF519(Zf)/HEK293-ZNF519.GFP-ChIP-Seq(GSE58341)/Homer	GAGSCCGAGC	1E-05	-1.304e+01	0.0000	3879.0	13.27%	3552.7	12.38%
48h	ZBTB18(Zf)/HEK293-ZBTB18.GFP-ChIP-Seq(GSE58341)/Homer	AACATCTGGA	1E-05	-1.288e+01	0.0000	3790.0	12.96%	3469.9	12.09%
48h	Rfx6(HTH)/Min6b1-Rfx6.HA-ChIP-Seq(GSE62844)/Homer	TGTTKCCTAGCAACM	1E-05	-1.288e+01	0.0000	8973.0	30.69%	8460.9	29.47%
48h	ZNF264(Zf)/HEK293-ZNF264.GFP-ChIP-Seq(GSE58341)/Homer	RGGGCACTAACY	1E-05	-1.175e+01	0.0000	5576.0	19.07%	5194.2	18.09%
48h	Foxo1(Forkhead)/RAW-Foxo1-ChIP-Seq(Fan_et_al.)/Homer	CTGTTTAC	0,0001	-1.023e+01	0.0001	11437.0	39.12%	10906.9	37.99%
48h	Zfp809(Zf)/ES-Zfp809-ChIP-Seq(GSE70799)/Homer	GGGGCTYGKCTGGGA	0,0001	-9.960e+00	0.0002	3510.0	12.01%	3238.0	11.28%
48h	CTCF-SatelliteElement(Zf?)/CD4+-CTCF-ChIP-Seq(Barski_et_al.)/Homer	TGCAGTTCCMVNWRTGGCCA	0,0001	-9.277e+00	0.0003	136.0	0.47%	95.8	0.33%
48h	GATA(Zf),IR4/iTreg-Gata3-ChIP-Seq(GSE20898)/Homer	NAGATWNBNATCTNN	0,001	-8.868e+00	0.0005	398.0	1.36%	324.3	1.13%
48h	Hoxb4(Homeobox)/ES-Hoxb4-ChIP-Seq(GSE34014)/Homer	TGATTRATGGCY	0,001	-8.859e+00	0.0005	943.0	3.23%	822.6	2.87%
48h	CLOCK(bHLH)/Liver-Clock-ChIP-Seq(GSE39860)/Homer	GHCACGTG	0,001	-8.702e+00	0.0005	4366.0	14.93%	4075.9	14.20%
48h	Pbx3(Homeobox)/GM12878-PBX3-ChIP-Seq(GSE32465)/Homer	SCTGTCAMTCAN	0,001	-8.679e+00	0.0005	1681.0	5.75%	1514.8	5.28%
48h	bHLHE40(bHLH)/HepG2-BHLHE40-ChIP-Seq(GSE31477)/Homer	KCACGTGMCN	0,001	-8.604e+00	0.0006	2852.0	9.76%	2626.3	9.15%
48h	n-Myc(bHLH)/mES-nMyc-ChIP-Seq(GSE11431)/Homer	VRCCACGTGG	0,001	-8.469e+00	0.0007	5746.0	19.65%	5409.2	18.84%
48h	Maz(Zf)/HepG2-Maz-ChIP-Seq(GSE31477)/Homer	GGGGGGGG	0,001	-7.772e+00	0.0013	15191.0	51.96%	14636.7	50.98%
48h	STAT6(Stat)/Macrophage-Stat6-ChIP-Seq(GSE38377)/Homer	TTCCKNAGAA	0,001	-7.677e+00	0.0014	3249.0	11.11%	3018.5	10.51%
48h	BHLHA15(bHLH)/NIH3T3-BHLHB8.HA-ChIP-Seq(GSE119782)/Homer	NAMCAGCTGK	0,01	-6.776e+00	0.0035	10164.0	34.77%	9737.6	33.92%
48h	EBF(EBF)/proBcell-EBF-ChIP-Seq(GSE21978)/Homer	DGTCCCYRGGGA	0,01	-6.771e+00	0.0035	2253.0	7.71%	2078.3	7.24%
48h	ZSCAN22(Zf)/HEK293-ZSCAN22.GFP-ChIP-Seq(GSE58341)/Homer	SMCAGTCWGAKGGAGGAGGC	0,01	-6.613e+00	0.0040	933.0	3.19%	830.1	2.89%
48h	Unknown-ESC-element(?)/mES-Nanog-ChIP-Seq(GSE11724)/Homer	CACAGCAGGGGG	0,01	-6.190e+00	0.0061	5362.0	18.34%	5080.3	17.70%
48h	ZNF669(Zf)/HEK293-ZNF669.GFP-ChIP-Seq(GSE58341)/Homer	GARTGGTCATCGCCC	0,01	-5.670e+00	0.0102	872.0	2.98%	781.1	2.72%
48h	MITF(bHLH)/MastCells-MITF-ChIP-Seq(GSE48085)/Homer	RTCATGTGAC	0,01	-5.564e+00	0.0112	6373.0	21.80%	6074.2	21.16%
48h	CEBP:AP1(bZIP)/ThioMac-CEBPb-ChIP-Seq(GSE21512)/Homer	DRTGTTGCAA	0,01	-5.486e+00	0.0121	4080.0	13.96%	3854.5	13.43%
48h	PRDM1(Zf)/Hela-PRDM1-ChIP-Seq(GSE31477)/Homer	ACTTTCACTTTC	0,01	-5.424e+00	0.0128	3766.0	12.88%	3552.3	12.37%
48h	ZNF317(Zf)/HEK293-ZNF317.GFP-ChIP-Seq(GSE58341)/Homer	GTCWGCTGTYYCTCT	0,01	-5.000e+00	0.0194	599.0	2.05%	531.8	1.85%
48h	Zic(Zf)/Cerebellum-ZIC1.2-ChIP-Seq(GSE60731)/Homer	CCTGCTGAGH	0,01	-4.994e+00	0.0194	7351.0	25.14%	7039.8	24.52%
48h	NeuroG2(bHLH)/Fibroblast-NeuroG2-ChIP-Seq(GSE75910)/Homer	ACCATCTGTT	0,01	-4.739e+00	0.0248	10458.0	35.77%	10078.6	35.11%
48h	REST-NRSF(Zf)/Jurkat-NRSF-ChIP-Seq/Homer	GGMGCTGTCCATGGTGCTGA	0,01	-4.633e+00	0.0274	130.0	0.44%	103.4	0.36%
48h	PRDM9(Zf)/Testis-DMC1-ChIP-Seq(GSE35498)/Homer	ADGGYAGYAGCATCT	0,1	-4.595e+00	0.0283	3565.0	12.19%	3374.7	11.76%
48h	HIF-1a(bHLH)/MCF7-HIF1a-ChIP-Seq(GSE28352)/Homer	TACGTGCV	0,1	-4.453e+00	0.0324	2564.0	8.77%	2411.3	8.40%
48h	Atf4(bZIP)/MEF-Atf4-ChIP-Seq(GSE35681)/Homer	MTGATGCAAT	0,1	-3.632e+00	0.0732	1524.0	5.21%	1425.8	4.97%
48h	HIF-1b(HLH)/T47D-HIF1b-ChIP-Seq(GSE59937)/Homer	RTACGTGC	0,1	-3.447e+00	0.0876	9212.0	31.51%	8901.1	31.01%
48h	MyoG(bHLH)/C2C12-MyoG-ChIP-Seq(GSE36024)/Homer	AACAGCTG	0,1	-3.436e+00	0.0880	8785.0	30.05%	8484.8	29.56%
48h	STAT6(Stat)/CD4-Stat6-ChIP-Seq(GSE22104)/Homer	ABTTCYYRRGAA	0,1	-3.169e+00	0.1141	3104.0	10.62%	2959.3	10.31%
48h	MafB(bZIP)/BMM-Mafb-ChIP-Seq(GSE75722)/Homer	WNTGCTGASTCAGCANWTTY	0,1	-3.131e+00	0.1179	2440.0	8.35%	2317.5	8.07%
48h	Twist2(bHLH)/Myoblast-Twist2.Ty1-ChIP-Seq(GSE127998)/Homer	MCAGCTGBYH	0,1	-3.022e+00	0.1307	12156.0	41.58%	11799.5	41.10%
48h	ZNF692(Zf)/HEK293-ZNF692.GFP-ChIP-Seq(GSE58341)/Homer	GTGGGCCCCA	0,1	-2.891e+00	0.1481	2141.0	7.32%	2033.4	7.08%
48h	EBNA1(EBV-virus)/Raji-EBNA1-ChIP-Seq(GSE30709)/Homer	GGYAGCAYDTGCTDCCCNNN	0,1	-2.521e+00	0.2130	134.0	0.46%	116.7	0.41%
48h	PAX5(Paired,Homeobox),condensed/GM12878-PAX5-ChIP-Seq(GSE32465)/Homer	GTCACGCTCSCTGM	0,1	-2.378e+00	0.2443	993.0	3.40%	935.8	3.26%
48h	Hoxc9(Homeobox)/Ainv15-Hoxc9-ChIP-Seq(GSE21812)/Homer	GGCCATAAATCA	1	-2.250e+00	0.2761	2576.0	8.81%	2470.7	8.61%
48h	ZNF7(Zf)/HepG2-ZNF7.Flag-ChIP-Seq(Encode)/Homer	CTGCCWVCTTTTRTA	1	-1.868e+00	0.4019	3112.0	10.64%	3003.7	10.46%
48h	Max(bHLH)/K562-Max-ChIP-Seq(GSE31477)/Homer	RCCACGTGGYYN	1	-1.781e+00	0.4361	4775.0	16.33%	4629.1	16.12%
48h	NFkB-p65(RHD)/GM12787-p65-ChIP-Seq(GSE19485)/Homer	WGGGGATTTCCC	1	-1.603e+00	0.5180	4098.0	14.02%	3975.4	13.85%
48h	NFAT:AP1(RHD,bZIP)/Jurkat-NFATC1-ChIP-Seq(Jolma_et_al.)/Homer	SARTGGAAAAWRTGAGTCAB	1	-1.463e+00	0.5922	1013.0	3.46%	972.1	3.39%
48h	ZNF165(Zf)/WHIM12-ZNF165-ChIP-Seq(GSE65937)/Homer	AAGGKGRCGCAGGCA	1	-1.407e+00	0.6227	2056.0	7.03%	1989.0	6.93%
48h	DUX(Homeobox)/C2C12-Dux-ChIP-Seq(GSE87279)/Homer	BCWGATTCAATCAAN	1	-1.322e+00	0.6745	17.0	0.06%	14.3	0.05%
48h	ZNF652/HepG2-ZNF652.Flag-ChIP-Seq(Encode)/Homer	TTAACCCTTTVNKKN	1	-1.270e+00	0.7063	1467.0	5.02%	1419.9	4.95%
48h	NF1(CTF)/LNCAP-NF1-ChIP-Seq(Unpublished)/Homer	CYTGGCABNSTGCCAR	1	-1.173e+00	0.7739	3565.0	12.19%	3473.9	12.10%
48h	Mef2d(MADS)/Retina-Mef2d-ChIP-Seq(GSE61391)/Homer	GCTATTTTTAGC	1	-1.056e+00	0.8651	1158.0	3.96%	1124.2	3.92%
48h	Chop(bZIP)/MEF-Chop-ChIP-Seq(GSE35681)/Homer	ATTGCATCAT	1	-1.037e+00	0.8760	1139.0	3.90%	1106.5	3.85%
48h	ZNF675(Zf)/HEK293-ZNF675.GFP-ChIP-Seq(GSE58341)/Homer	ARGAGGMCAAAATGW	1	-9.981e-01	0.9060	845.0	2.89%	820.9	2.86%
48h	TCFL2(HMG)/K562-TCF7L2-ChIP-Seq(GSE29196)/Homer	ACWTCAAAGG	1	-9.719e-01	0.9249	378.0	1.29%	365.2	1.27%
48h	NF1-halfsite(CTF)/LNCaP-NF1-ChIP-Seq(Unpublished)/Homer	YTGCCAAG	1	-9.250e-01	0.9639	12172.0	41.63%	11930.5	41.56%
48h	ZNF382(Zf)/HEK293-ZNF382.GFP-ChIP-Seq(GSE58341)/Homer	GNCTGTASTRNTGBCTCHTT	1	-8.550e-01	1.0000	139.0	0.48%	134.3	0.47%
48h	Atf2(bZIP)/3T3L1-Atf2-ChIP-Seq(GSE56872)/Homer	NRRTGACGTCAT	1	-8.141e-01	1.0000	2333.0	7.98%	2284.5	7.96%
48h	CArG(MADS)/PUER-Srf-ChIP-Seq(Sullivan_et_al.)/Homer	CCATATATGGNM	1	-7.909e-01	1.0000	1667.0	5.70%	1632.0	5.68%
48h	CREB5(bZIP)/LNCaP-CREB5.V5-ChIP-Seq(GSE137775)/Homer	VVATGACGTCAT	1	-7.828e-01	1.0000	2313.0	7.91%	2266.6	7.90%
48h	TCF4(bHLH)/SHSY5Y-TCF4-ChIP-Seq(GSE96915)/Homer	SMCATCTGKH	1	-6.284e-01	1.0000	10427.0	35.66%	10245.4	35.69%
48h	Sox7(HMG)/ESC-Sox7-ChIP-Seq(GSE133899)/Homer	VVRRAACAATGG	1	-6.264e-01	1.0000	1604.0	5.49%	1578.9	5.50%
48h	PBX2(Homeobox)/K562-PBX2-ChIP-Seq(Encode)/Homer	RTGATTKATRGN	1	-6.076e-01	1.0000	3992.0	13.65%	3926.8	13.68%
48h	PGR(NR)/EndoStromal-PGR-ChIP-Seq(GSE69539)/Homer	AAGAACATWHTGTTC	1	-5.793e-01	1.0000	1078.0	3.69%	1063.9	3.71%
48h	ZNF143|STAF(Zf)/CUTLL-ZNF143-ChIP-Seq(GSE29600)/Homer	ATTTCCCAGVAKSCY	1	-5.427e-01	1.0000	3055.0	10.45%	3010.1	10.49%
48h	HOXA2(Homeobox)/mES-Hoxa2-ChIP-Seq(Donaldson_et_al.)/Homer	GYCATCMATCAT	1	-5.406e-01	1.0000	439.0	1.50%	435.5	1.52%
48h	IRF:BATF(IRF:bZIP)/pDC-Irf8-ChIP-Seq(GSE66899)/Homer	CTTTCANTATGACTV	1	-5.196e-01	1.0000	641.0	2.19%	635.1	2.21%
48h	HRE(HSF)/HepG2-HSF1-ChIP-Seq(GSE31477)/Homer	BSTTCTRGAABVTTCYAGAA	1	-4.976e-01	1.0000	999.0	3.42%	989.8	3.45%
48h	OCT:OCT(POU,Homeobox,IR1)/NPC-Brn2-ChIP-Seq(GSE35496)/Homer	ATGAATWATTCATGA	1	-4.734e-01	1.0000	67.0	0.23%	68.6	0.24%
48h	GRE(NR),IR3/A549-GR-ChIP-Seq(GSE32465)/Homer	NRGVACABNVTGTYCY	1	-3.992e-01	1.0000	742.0	2.54%	740.4	2.58%
48h	OCT:OCT(POU,Homeobox)/NPC-Brn1-ChIP-Seq(GSE35496)/Homer	ATGAATATTCATGAG	1	-3.866e-01	1.0000	46.0	0.16%	49.0	0.17%
48h	p73(p53)/Trachea-p73-ChIP-Seq(PRJNA310161)/Homer	NRRRCAWGTCCDGRCATGYY	1	-3.363e-01	1.0000	258.0	0.88%	262.4	0.91%
48h	PRDM14(Zf)/H1-PRDM14-ChIP-Seq(GSE22767)/Homer	RGGTCTCTAACY	1	-3.265e-01	1.0000	1878.0	6.42%	1868.9	6.51%
48h	Six2(Homeobox)/NephronProgenitor-Six2-ChIP-Seq(GSE39837)/Homer	GWAAYHTGAKMC	1	-3.181e-01	1.0000	5635.0	19.27%	5573.4	19.41%
48h	AP-2alpha(AP2)/Hela-AP2alpha-ChIP-Seq(GSE31477)/Homer	ATGCCCTGAGGC	1	-2.955e-01	1.0000	10135.0	34.67%	10005.0	34.85%
48h	HLF(bZIP)/HSC-HLF.Flag-ChIP-Seq(GSE69817)/Homer	RTTATGYAAB	1	-2.920e-01	1.0000	4200.0	14.37%	4163.6	14.50%
48h	TATA-Box(TBP)/Promoter/Homer	CCTTTTAWAGSC	1	-2.870e-01	1.0000	7234.0	24.74%	7152.5	24.91%
48h	ZNF189(Zf)/HEK293-ZNF189.GFP-ChIP-Seq(GSE58341)/Homer	TGGAACAGMA	1	-2.484e-01	1.0000	5982.0	20.46%	5926.2	20.64%
48h	ZNF528(Zf)/HEK293-ZNF528.GFP-ChIP-Seq(GSE58341)/Homer	AGAAATGACTTCCCT	1	-1.822e-01	1.0000	36.0	0.12%	41.5	0.14%
48h	EBF1(EBF)/Near-E2A-ChIP-Seq(GSE21512)/Homer	GTCCCCWGGGGA	1	-1.725e-01	1.0000	10295.0	35.21%	10189.8	35.49%
48h	ZNF16(Zf)/HEK293-ZNF16.GFP-ChIP-Seq(GSE58341)/Homer	MACCTTCYATGGCTCCCTAKTGCCY	1	-1.343e-01	1.0000	87.0	0.30%	96.1	0.33%
48h	PRDM15(Zf)/ESC-Prdm15-ChIP-Seq(GSE73694)/Homer	YCCDNTCCAGGTTTT	1	-1.341e-01	1.0000	7810.0	26.71%	7754.8	27.01%
48h	Tcf3(HMG)/mES-Tcf3-ChIP-Seq(GSE11724)/Homer	ASWTCAAAGG	1	-1.248e-01	1.0000	1199.0	4.10%	1217.9	4.24%
48h	GATA3(Zf),DR4/iTreg-Gata3-ChIP-Seq(GSE20898)/Homer	AGATGKDGAGATAAG	1	-1.235e-01	1.0000	383.0	1.31%	399.7	1.39%
48h	PAX6(Paired,Homeobox)/Forebrain-Pax6-ChIP-Seq(GSE66961)/Homer	NGTGTTCAVTSAAGCGKAAA	1	-1.169e-01	1.0000	530.0	1.81%	548.5	1.91%
48h	KLF5(Zf)/LoVo-KLF5-ChIP-Seq(GSE49402)/Homer	DGGGYGKGGC	1	-1.145e-01	1.0000	15073.0	51.56%	14904.8	51.92%
48h	Brn1(POU,Homeobox)/NPC-Brn1-ChIP-Seq(GSE35496)/Homer	TATGCWAATBAV	1	-1.035e-01	1.0000	1460.0	4.99%	1482.0	5.16%
48h	Olig2(bHLH)/Neuron-Olig2-ChIP-Seq(GSE30882)/Homer	RCCATMTGTT	1	-9.376e-02	1.0000	11694.0	40.00%	11593.7	40.38%
48h	FOXP1(Forkhead)/H9-FOXP1-ChIP-Seq(GSE31006)/Homer	NYYTGTTTACHN	1	-6.828e-02	1.0000	2259.0	7.73%	2286.4	7.96%
48h	Usf2(bHLH)/C2C12-Usf2-ChIP-Seq(GSE36030)/Homer	GTCACGTGGT	1	-6.198e-02	1.0000	2710.0	9.27%	2737.3	9.54%
48h	GATA3(Zf),DR8/iTreg-Gata3-ChIP-Seq(GSE20898)/Homer	AGATSTNDNNDSAGATAASN	1	-5.385e-02	1.0000	318.0	1.09%	341.3	1.19%
48h	Smad2(MAD)/ES-SMAD2-ChIP-Seq(GSE29422)/Homer	CTGTCTGG	1	-5.178e-02	1.0000	11598.0	39.67%	11523.7	40.14%
48h	Pitx1:Ebox(Homeobox,bHLH)/Hindlimb-Pitx1-ChIP-Seq(GSE41591)/Homer	YTAATTRAWWCCAGATGT	1	-4.711e-02	1.0000	884.0	3.02%	917.2	3.20%
48h	GATA(Zf),IR3/iTreg-Gata3-ChIP-Seq(GSE20898)/Homer	NNNNNBAGATAWYATCTVHN	1	-4.587e-02	1.0000	745.0	2.55%	778.0	2.71%
48h	En1(Homeobox)/SUM149-EN1-ChIP-Seq(GSE120957)/Homer	NDCTAATTAS	1	-3.330e-02	1.0000	9231.0	31.57%	9208.9	32.08%
48h	ZNF768(Zf)/Rajj-ZNF768-ChIP-Seq(GSE111879)/Homer	RHHCAGAGAGGB	1	-3.140e-02	1.0000	332.0	1.14%	360.9	1.26%
48h	c-Myc(bHLH)/mES-cMyc-ChIP-Seq(GSE11431)/Homer	VVCCACGTGG	1	-2.760e-02	1.0000	3711.0	12.69%	3752.9	13.07%
48h	MNT(bHLH)/HepG2-MNT-ChIP-Seq(Encode)/Homer	DGCACACGTG	1	-2.051e-02	1.0000	6295.0	21.53%	6323.2	22.03%
48h	Smad4(MAD)/ESC-SMAD4-ChIP-Seq(GSE29422)/Homer	VBSYGTCTGG	1	-1.412e-02	1.0000	11780.0	40.29%	11748.3	40.92%
48h	EBF2(EBF)/BrownAdipose-EBF2-ChIP-Seq(GSE97114)/Homer	NABTCCCWDGGGAVH	1	-1.373e-02	1.0000	7833.0	26.79%	7856.4	27.37%
48h	Tlx?(NR)/NPC-H3K4me1-ChIP-Seq(GSE16256)/Homer	CTGGCAGSCTGCCA	1	-1.292e-02	1.0000	3228.0	11.04%	3288.6	11.46%
48h	bHLHE41(bHLH)/proB-Bhlhe41-ChIP-Seq(GSE93764)/Homer	KCACGTGMCN	1	-1.273e-02	1.0000	9829.0	33.62%	9829.7	34.24%
48h	Hoxa10(Homeobox)/ChickenMSG-Hoxa10.Flag-ChIP-Seq(GSE86088)/Homer	GGYAATGAAA	1	-1.264e-02	1.0000	2862.0	9.79%	2923.9	10.19%
48h	AP-2gamma(AP2)/MCF7-TFAP2C-ChIP-Seq(GSE21234)/Homer	SCCTSAGGSCAW	1	-1.169e-02	1.0000	12160.0	41.59%	12128.4	42.25%
48h	EKLF(Zf)/Erythrocyte-Klf1-ChIP-Seq(GSE20478)/Homer	NWGGGTGTGGCY	1	-1.155e-02	1.0000	1918.0	6.56%	1979.7	6.90%
48h	Oct4:Sox17(POU,Homeobox,HMG)/F9-Sox17-ChIP-Seq(GSE44553)/Homer	CCATTGTATGCAAAT	1	-1.111e-02	1.0000	565.0	1.93%	609.1	2.12%
48h	Oct6(POU,Homeobox)/NPC-Pou3f1-ChIP-Seq(GSE35496)/Homer	WATGCAAATGAG	1	-1.021e-02	1.0000	1920.0	6.57%	1983.7	6.91%
48h	Six1(Homeobox)/Myoblast-Six1-ChIP-Chip(GSE20150)/Homer	GKVTCADRTTWC	1	-9.635e-03	1.0000	1312.0	4.49%	1371.4	4.78%
48h	RORg(NR)/Liver-Rorc-ChIP-Seq(GSE101115)/Homer	WAABTAGGTCAV	1	-7.323e-03	1.0000	426.0	1.46%	469.8	1.64%
48h	Six4(Homeobox)/MCF7-SIX4-ChIP-Seq(Encode)/Homer	TGWAAYCTGABACCB	1	-7.296e-03	1.0000	290.0	0.99%	327.3	1.14%
48h	Brachyury(T-box)/Mesoendoderm-Brachyury-ChIP-exo(GSE54963)/Homer	ANTTMRCASBNNNGTGYKAAN	1	-7.161e-03	1.0000	1401.0	4.79%	1465.9	5.11%
48h	Hoxd10(Homeobox)/ChickenMSG-Hoxd10.Flag-ChIP-Seq(GSE86088)/Homer	GGCMATGAAA	1	-6.855e-03	1.0000	5821.0	19.91%	5882.0	20.49%
48h	ZNF415(Zf)/HEK293-ZNF415.GFP-ChIP-Seq(GSE58341)/Homer	GRTGMTRGAGCC	1	-5.703e-03	1.0000	5122.0	17.52%	5192.9	18.09%
48h	PAX3:FKHR-fusion(Paired,Homeobox)/Rh4-PAX3:FKHR-ChIP-Seq(GSE19063)/Homer	ACCRTGACTAATTNN	1	-2.840e-03	1.0000	901.0	3.08%	967.1	3.37%
48h	Oct11(POU,Homeobox)/NCIH1048-POU2F3-ChIP-seq(GSE115123)/Homer	GATTTGCATA	1	-2.722e-03	1.0000	1514.0	5.18%	1592.4	5.55%
48h	NF1:FOXA1(CTF,Forkhead)/LNCAP-FOXA1-ChIP-Seq(GSE27824)/Homer	WNTGTTTRYTTTGGCA	1	-1.905e-03	1.0000	215.0	0.74%	255.4	0.89%
48h	Tcf7(HMG)/GM12878-TCF7-ChIP-Seq(Encode)/Homer	CTTTGATGTGSB	1	-1.507e-03	1.0000	1627.0	5.57%	1714.6	5.97%
48h	Duxbl(Homeobox)/NIH3T3-Duxbl.HA-ChIP-Seq(GSE119782)/Homer	TAAYCYAATCAA	1	-1.467e-03	1.0000	325.0	1.11%	374.5	1.30%
48h	DUX4(Homeobox)/Myoblasts-DUX4.V5-ChIP-Seq(GSE75791)/Homer	NWTAAYCYAATCAWN	1	-1.428e-03	1.0000	164.0	0.56%	201.5	0.70%
48h	RBPJ:Ebox(?,bHLH)/Panc1-Rbpj1-ChIP-Seq(GSE47459)/Homer	GGGRAARRGRMCAGMTG	1	-1.380e-03	1.0000	2577.0	8.81%	2676.0	9.32%
48h	Sox9(HMG)/Limb-SOX9-ChIP-Seq(GSE73225)/Homer	AGGVNCCTTTGT	1	-1.115e-03	1.0000	4866.0	16.64%	4971.7	17.32%
48h	bZIP:IRF(bZIP,IRF)/Th17-BatF-ChIP-Seq(GSE39756)/Homer	NAGTTTCABTHTGACTNW	1	-9.610e-04	1.0000	2412.0	8.25%	2514.4	8.76%
48h	Sp2(Zf)/HEK293-Sp2.eGFP-ChIP-Seq(Encode)/Homer	YGGCCCCGCCCC	1	-8.450e-04	1.0000	16425.0	56.18%	16389.8	57.09%
48h	GRE(NR),IR3/RAW264.7-GRE-ChIP-Seq(Unpublished)/Homer	VAGRACAKWCTGTYC	1	-3.660e-04	1.0000	1130.0	3.87%	1222.7	4.26%
48h	Hnf1(Homeobox)/Liver-Foxa2-Chip-Seq(GSE25694)/Homer	GGTTAAWCATTAA	1	-2.950e-04	1.0000	553.0	1.89%	625.4	2.18%
48h	p53(p53)/Saos-p53-ChIP-Seq(GSE15780)/Homer	RRCATGYCYRGRCATGYYYN	1	-2.500e-04	1.0000	428.0	1.46%	494.1	1.72%
48h	p53(p53)/Saos-p53-ChIP-Seq/Homer	RRCATGYCYRGRCATGYYYN	1	-2.500e-04	1.0000	428.0	1.46%	494.1	1.72%
48h	Oct4(POU,Homeobox)/mES-Oct4-ChIP-Seq(GSE11431)/Homer	ATTTGCATAW	1	-2.350e-04	1.0000	2184.0	7.47%	2302.0	8.02%
48h	c-Jun-CRE(bZIP)/K562-cJun-ChIP-Seq(GSE31477)/Homer	ATGACGTCATCY	1	-2.140e-04	1.0000	1982.0	6.78%	2098.2	7.31%
48h	ZKSCAN1(Zf)/HepG2-ZKSCAN1-ChIP-Seq(Encode)/Homer	GCACAYAGTAGGKCY	1	-2.020e-04	1.0000	209.0	0.71%	259.1	0.90%
48h	RORgt(NR)/EL4-RORgt.Flag-ChIP-Seq(GSE56019)/Homer	AAYTAGGTCA	1	-1.870e-04	1.0000	610.0	2.09%	688.1	2.40%
48h	RORgt(NR)/EL4-RORgt.Flag-ChIP-Seq(GSE56019)/Homer	AAYTAGGTCA	1	-1.870e-04	1.0000	610.0	2.09%	688.1	2.40%
48h	HOXB13(Homeobox)/ProstateTumor-HOXB13-ChIP-Seq(GSE56288)/Homer	TTTTATKRGG	1	-1.020e-04	1.0000	5332.0	18.24%	5479.6	19.09%
48h	CEBP:CEBP(bZIP)/MEF-Chop-ChIP-Seq(GSE35681)/Homer	NTNATGCAAYMNNHTGMAAY	1	-6.900e-05	1.0000	775.0	2.65%	868.4	3.02%
48h	GLI3(Zf)/Limb-GLI3-ChIP-Chip(GSE11077)/Homer	CGTGGGTGGTCC	1	-6.800e-05	1.0000	1042.0	3.56%	1146.3	3.99%
48h	RAR:RXR(NR),DR5/ES-RAR-ChIP-Seq(GSE56893)/Homer	RGGTCADNNAGAGGTCAV	1	-6.400e-05	1.0000	184.0	0.63%	236.8	0.82%
48h	ZFP3(Zf)/HEK293-ZFP3.GFP-ChIP-Seq(GSE58341)/Homer	GGGTTTTGAAGGATGARTAGGAGTT	1	-6.200e-05	1.0000	13.0	0.04%	31.9	0.11%
48h	ARE(NR)/LNCAP-AR-ChIP-Seq(GSE27824)/Homer	RGRACASNSTGTYCYB	1	-5.400e-05	1.0000	1345.0	4.60%	1461.8	5.09%
48h	Bcl6(Zf)/Liver-Bcl6-ChIP-Seq(GSE31578)/Homer	NNNCTTTCCAGGAAA	1	-4.600e-05	1.0000	8130.0	27.81%	8279.6	28.84%
48h	Pax7(Paired,Homeobox),longest/Myoblast-Pax7-ChIP-Seq(GSE25064)/Homer	NTAATTDGCYAATTANNWWD	1	-4.400e-05	1.0000	98.0	0.34%	139.8	0.49%
48h	Foxo3(Forkhead)/U2OS-Foxo3-ChIP-Seq(E-MTAB-2701)/Homer	DGTAAACA	1	-2.800e-05	1.0000	3597.0	12.30%	3758.7	13.09%
48h	CDX4(Homeobox)/ZebrafishEmbryos-Cdx4.Myc-ChIP-Seq(GSE48254)/Homer	NGYCATAAAWCH	1	-2.700e-05	1.0000	4347.0	14.87%	4513.7	15.72%
48h	FOXK2(Forkhead)/U2OS-FOXK2-ChIP-Seq(E-MTAB-2204)/Homer	SCHTGTTTACAT	1	-2.700e-05	1.0000	3328.0	11.38%	3487.2	12.15%
48h	ZNF41(Zf)/HEK293-ZNF41.GFP-ChIP-Seq(GSE58341)/Homer	CCTCATGGTGYCYTWYTCCCTTGTG	1	-2.400e-05	1.0000	142.0	0.49%	192.2	0.67%
48h	Nur77(NR)/K562-NR4A1-ChIP-Seq(GSE31363)/Homer	TGACCTTTNCNT	1	-1.700e-05	1.0000	819.0	2.80%	924.0	3.22%
48h	RORa(NR)/Liver-Rora-ChIP-Seq(GSE101115)/Homer	AAWCTAGGTCARDNN	1	-1.600e-05	1.0000	646.0	2.21%	742.6	2.59%
48h	CHR(?)/Hela-CellCycle-Expression/Homer	SRGTTTCAAA	1	-1.200e-05	1.0000	3174.0	10.86%	3341.1	11.64%
48h	Ascl1(bHLH)/NeuralTubes-Ascl1-ChIP-Seq(GSE55840)/Homer	NNVVCAGCTGBN	1	-6.000e-06	1.0000	12633.0	43.21%	12768.3	44.48%
48h	PAX5(Paired,Homeobox)/GM12878-PAX5-ChIP-Seq(GSE32465)/Homer	GCAGCCAAGCRTGACH	1	-4.000e-06	1.0000	3454.0	11.81%	3637.2	12.67%
48h	Mouse_Recombination_Hotspot(Zf)/Testis-DMC1-ChIP-Seq(GSE24438)/Homer	ACTYKNATTCGTGNTACTTC	1	-4.000e-06	1.0000	305.0	1.04%	382.7	1.33%
48h	MYNN(Zf)/HEK293-MYNN.eGFP-ChIP-Seq(Encode)/Homer	TTCAAAWTAAAAGTC	1	-4.000e-06	1.0000	1184.0	4.05%	1317.4	4.59%
48h	Hand2(bHLH)/Mesoderm-Hand2-ChIP-Seq(GSE61475)/Homer	TGACANARRCCAGRC	1	-2.000e-06	1.0000	2991.0	10.23%	3175.5	11.06%
48h	Sox4(HMG)/proB-Sox4-ChIP-Seq(GSE50066)/Homer	YCTTTGTTCC	1	-2.000e-06	1.0000	4873.0	16.67%	5077.4	17.69%
48h	Sox2(HMG)/mES-Sox2-ChIP-Seq(GSE11431)/Homer	BCCATTGTTC	1	-1.000e-06	1.0000	4745.0	16.23%	4953.2	17.25%
48h	p53(p53)/mES-cMyc-ChIP-Seq(GSE11431)/Homer	ACATGCCCGGGCAT	1	-1.000e-06	1.0000	149.0	0.51%	210.3	0.73%
48h	Meis1(Homeobox)/MastCells-Meis1-ChIP-Seq(GSE48085)/Homer	VGCTGWCAVB	1	-1.000e-06	1.0000	10456.0	35.76%	10650.4	37.10%
48h	Brn2(POU,Homeobox)/NPC-Brn2-ChIP-Seq(GSE35496)/Homer	ATGAATATTC	1	-1.000e-06	1.0000	384.0	1.31%	475.2	1.66%
48h	ZFX(Zf)/mES-Zfx-ChIP-Seq(GSE11431)/Homer	AGGCCTRG	1	-1.000e-06	1.0000	11795.0	40.34%	11975.9	41.72%
48h	Foxh1(Forkhead)/hESC-FOXH1-ChIP-Seq(GSE29422)/Homer	NNTGTGGATTSS	1	-0.000e+00	1.0000	3090.0	10.57%	3294.4	11.48%
48h	HOXA1(Homeobox)/mES-Hoxa1-ChIP-Seq(SRP084292)/Homer	TGATKGATGR	1	-0.000e+00	1.0000	1075.0	3.68%	1221.9	4.26%
48h	Pdx1(Homeobox)/Islet-Pdx1-ChIP-Seq(SRA008281)/Homer	YCATYAATCA	1	-0.000e+00	1.0000	4258.0	14.56%	4485.8	15.63%
48h	Sox10(HMG)/SciaticNerve-Sox3-ChIP-Seq(GSE35132)/Homer	CCWTTGTYYB	1	-0.000e+00	1.0000	8805.0	30.12%	9041.0	31.49%
48h	TR4(NR),DR1/Hela-TR4-ChIP-Seq(GSE24685)/Homer	GAGGTCAAAGGTCA	1	-0.000e+00	1.0000	666.0	2.28%	791.4	2.76%
48h	Pax7(Paired,Homeobox)/Myoblast-Pax7-ChIP-Seq(GSE25064)/Homer	TAATCAATTA	1	-0.000e+00	1.0000	314.0	1.07%	407.4	1.42%
48h	LEF1(HMG)/H1-LEF1-ChIP-Seq(GSE64758)/Homer	CCTTTGATST	1	-0.000e+00	1.0000	3329.0	11.39%	3561.5	12.41%
48h	Twist(bHLH)/HMLE-TWIST1-ChIP-Seq(Chang_et_al)/Homer	VCAKCTGGNNNCCAGMTGBN	1	-0.000e+00	1.0000	816.0	2.79%	958.4	3.34%
48h	DMRT6(DM)/Testis-DMRT6-ChIP-Seq(GSE60440)/Homer	YDGHTACAWTGTADC	1	-0.000e+00	1.0000	798.0	2.73%	940.5	3.28%
48h	VDR(NR),DR3/GM10855-VDR+vitD-ChIP-Seq(GSE22484)/Homer	ARAGGTCANWGAGTTCANNN	1	-0.000e+00	1.0000	1344.0	4.60%	1519.9	5.29%
48h	Npas4(bHLH)/Neuron-Npas4-ChIP-Seq(GSE127793)/Homer	NHRTCACGACDN	1	-0.000e+00	1.0000	6872.0	23.51%	7145.8	24.89%
48h	ZNF322(Zf)/HEK293-ZNF322.GFP-ChIP-Seq(GSE58341)/Homer	GAGCCTGGTACTGWGCCTGR	1	-0.000e+00	1.0000	2701.0	9.24%	2933.0	10.22%
48h	GRHL2(CP2)/HBE-GRHL2-ChIP-Seq(GSE46194)/Homer	AAACYKGTTWDACMRGTTTB	1	-0.000e+00	1.0000	1930.0	6.60%	2138.5	7.45%
48h	NFAT(RHD)/Jurkat-NFATC1-ChIP-Seq(Jolma_et_al.)/Homer	ATTTTCCATT	1	-0.000e+00	1.0000	4905.0	16.78%	5178.8	18.04%
48h	ERE(NR),IR3/MCF7-ERa-ChIP-Seq(Unpublished)/Homer	VAGGTCACNSTGACC	1	-0.000e+00	1.0000	1647.0	5.63%	1846.7	6.43%
48h	Gli2(Zf)/GM2-Gli2-ChIP-Chip(GSE112702)/Homer	YSTGGGTGGTCT	1	-0.000e+00	1.0000	2322.0	7.94%	2554.3	8.90%
48h	OCT4-SOX2-TCF-NANOG(POU,Homeobox,HMG)/mES-Oct4-ChIP-Seq(GSE11431)/Homer	ATTTGCATAACAATG	1	-0.000e+00	1.0000	715.0	2.45%	864.2	3.01%
48h	PSE(SNAPc)/K562-mStart-Seq/Homer	WAVTCACCMTAASYDAAAAG	1	-0.000e+00	1.0000	2535.0	8.67%	2780.0	9.68%
48h	Sox17(HMG)/Endoderm-Sox17-ChIP-Seq(GSE61475)/Homer	CCATTGTTYB	1	-0.000e+00	1.0000	3586.0	12.27%	3859.6	13.44%
48h	LHX9(Homeobox)/Hct116-LHX9.V5-ChIP-Seq(GSE116822)/Homer	NGCTAATTAG	1	-0.000e+00	1.0000	6740.0	23.05%	7048.9	24.55%
48h	NPAS(bHLH)/Liver-NPAS-ChIP-Seq(GSE39860)/Homer	NVCACGTG	1	-0.000e+00	1.0000	9403.0	32.16%	9715.3	33.84%
48h	Unknown(Homeobox)/Limb-p300-ChIP-Seq/Homer	SSCMATWAAA	1	-0.000e+00	1.0000	3097.0	10.59%	3368.6	11.73%
48h	RXR(NR),DR1/3T3L1-RXR-ChIP-Seq(GSE13511)/Homer	TAGGGCAAAGGTCA	1	-0.000e+00	1.0000	8475.0	28.99%	8795.7	30.64%
48h	MafF(bZIP)/HepG2-MafF-ChIP-Seq(GSE31477)/Homer	HWWGTCAGCAWWTTT	1	-0.000e+00	1.0000	1292.0	4.42%	1492.6	5.20%
48h	Isl1(Homeobox)/Neuron-Isl1-ChIP-Seq(GSE31456)/Homer	CTAATKGV	1	-0.000e+00	1.0000	9448.0	32.32%	9772.6	34.04%
48h	CEBP(bZIP)/ThioMac-CEBPb-ChIP-Seq(GSE21512)/Homer	ATTGCGCAAC	1	-0.000e+00	1.0000	3885.0	13.29%	4180.7	14.56%
48h	Pax7(Paired,Homeobox),long/Myoblast-Pax7-ChIP-Seq(GSE25064)/Homer	TAATCHGATTAC	1	-0.000e+00	1.0000	73.0	0.25%	138.2	0.48%
48h	HNF4a(NR),DR1/HepG2-HNF4a-ChIP-Seq(GSE25021)/Homer	CARRGKBCAAAGTYCA	1	-0.000e+00	1.0000	2532.0	8.66%	2802.0	9.76%
48h	SCL(bHLH)/HPC7-Scl-ChIP-Seq(GSE13511)/Homer	AVCAGCTG	1	-0.000e+00	1.0000	23000.0	78.67%	23024.4	80.20%
48h	Foxa3(Forkhead)/Liver-Foxa3-ChIP-Seq(GSE77670)/Homer	BSNTGTTTACWYWGN	1	-0.000e+00	1.0000	1464.0	5.01%	1692.3	5.89%
48h	Tgif2(Homeobox)/mES-Tgif2-ChIP-Seq(GSE55404)/Homer	TGTCANYT	1	-0.000e+00	1.0000	16237.0	55.54%	16498.7	57.47%
48h	ZBTB12(Zf)/HEK293-ZBTB12.GFP-ChIP-Seq(GSE58341)/Homer	NGNTCTAGAACCNGV	1	-0.000e+00	1.0000	2715.0	9.29%	3004.2	10.46%
48h	Sox3(HMG)/NPC-Sox3-ChIP-Seq(GSE33059)/Homer	CCWTTGTY	1	-0.000e+00	1.0000	8977.0	30.71%	9351.5	32.57%
48h	Tbox:Smad(T-box,MAD)/ESCd5-Smad2_3-ChIP-Seq(GSE29422)/Homer	AGGTGHCAGACA	1	-0.000e+00	1.0000	1092.0	3.74%	1308.3	4.56%
48h	DMRT1(DM)/Testis-DMRT1-ChIP-Seq(GSE64892)/Homer	TWGHWACAWTGTWDC	1	-0.000e+00	1.0000	973.0	3.33%	1182.5	4.12%
48h	Rbpj1(?)/Panc1-Rbpj1-ChIP-Seq(GSE47459)/Homer	HTTTCCCASG	1	-0.000e+00	1.0000	9425.0	32.24%	9812.2	34.18%
48h	Fox:Ebox(Forkhead,bHLH)/Panc1-Foxa2-ChIP-Seq(GSE47459)/Homer	NNNVCTGWGYAAACASN	1	-0.000e+00	1.0000	4755.0	16.26%	5122.1	17.84%
48h	HRE(HSF)/Striatum-HSF1-ChIP-Seq(GSE38000)/Homer	TTCTAGAABNTTCTA	1	-0.000e+00	1.0000	1032.0	3.53%	1250.1	4.35%
48h	Hoxa11(Homeobox)/ChickenMSG-Hoxa11.Flag-ChIP-Seq(GSE86088)/Homer	TTTTATGGCM	1	-0.000e+00	1.0000	10672.0	36.50%	11065.6	38.55%
48h	Oct2(POU,Homeobox)/Bcell-Oct2-ChIP-Seq(GSE21512)/Homer	ATATGCAAAT	1	-0.000e+00	1.0000	1347.0	4.61%	1592.7	5.55%
48h	p63(p53)/Keratinocyte-p63-ChIP-Seq(GSE17611)/Homer	NNDRCATGYCYNRRCATGYH	1	-0.000e+00	1.0000	2095.0	7.17%	2387.3	8.32%
48h	Tgif1(Homeobox)/mES-Tgif1-ChIP-Seq(GSE55404)/Homer	YTGWCADY	1	-0.000e+00	1.0000	14849.0	50.79%	15214.0	53.00%
48h	Pax8(Paired,Homeobox)/Thyroid-Pax8-ChIP-Seq(GSE26938)/Homer	GTCATGCHTGRCTGS	1	-0.000e+00	1.0000	2793.0	9.55%	3138.8	10.93%
48h	FOXK1(Forkhead)/HEK293-FOXK1-ChIP-Seq(GSE51673)/Homer	NVWTGTTTAC	1	-0.000e+00	1.0000	4935.0	16.88%	5343.4	18.61%
48h	BMAL1(bHLH)/Liver-Bmal1-ChIP-Seq(GSE39860)/Homer	GNCACGTG	1	-0.000e+00	1.0000	10212.0	34.93%	10673.6	37.18%
48h	Hoxd11(Homeobox)/ChickenMSG-Hoxd11.Flag-ChIP-Seq(GSE86088)/Homer	VGCCATAAAA	1	-0.000e+00	1.0000	11297.0	38.64%	11753.3	40.94%
48h	Lhx3(Homeobox)/Neuron-Lhx3-ChIP-Seq(GSE31456)/Homer	ADBTAATTAR	1	-0.000e+00	1.0000	7380.0	25.24%	7841.5	27.31%
48h	PPARE(NR),DR1/3T3L1-Pparg-ChIP-Seq(GSE13511)/Homer	TGACCTTTGCCCCA	1	-0.000e+00	1.0000	6717.0	22.98%	7173.6	24.99%
48h	FOXA1:AR(Forkhead,NR)/LNCAP-AR-ChIP-Seq(GSE27824)/Homer	AGTAAACAAAAAAGAACAND	1	0.000e+00	1.0000	268.0	0.92%	459.8	1.60%
48h	AR-halfsite(NR)/LNCaP-AR-ChIP-Seq(GSE27824)/Homer	CCAGGAACAG	1	0.000e+00	1.0000	19091.0	65.30%	20124.5	70.10%
48h	Ascl2(bHLH)/ESC-Ascl2-ChIP-Seq(GSE97712)/Homer	SSRGCAGCTGCH	1	0.000e+00	1.0000	9850.0	33.69%	10902.0	37.98%
48h	Atf1(bZIP)/K562-ATF1-ChIP-Seq(GSE31477)/Homer	GATGACGTCA	1	0.000e+00	1.0000	4424.0	15.13%	5086.6	17.72%
48h	Atf7(bZIP)/3T3L1-Atf7-ChIP-Seq(GSE56872)/Homer	NGRTGACGTCAY	1	0.000e+00	1.0000	3248.0	11.11%	3790.9	13.20%
48h	Bapx1(Homeobox)/VertebralCol-Bapx1-ChIP-Seq(GSE36672)/Homer	TTRAGTGSYK	1	0.000e+00	1.0000	12213.0	41.77%	14723.2	51.29%
48h	Barx1(Homeobox)/Stomach-Barx1.3xFlag-ChIP-Seq(GSE69483)/Homer	AAACMATTAN	1	0.000e+00	1.0000	2042.0	6.98%	2397.4	8.35%
48h	Bcl11a(Zf)/HSPC-BCL11A-ChIP-Seq(GSE104676)/Homer	TYTGACCASWRG	1	0.000e+00	1.0000	4945.0	16.91%	5877.8	20.47%
48h	Cdx2(Homeobox)/mES-Cdx2-ChIP-Seq(GSE14586)/Homer	GYMATAAAAH	1	0.000e+00	1.0000	3097.0	10.59%	3504.9	12.21%
48h	COUP-TFII(NR)/K562-NR2F1-ChIP-Seq(Encode)/Homer	GKBCARAGGTCA	1	0.000e+00	1.0000	9140.0	31.26%	11566.7	40.29%
48h	COUP-TFII(NR)/Artia-Nr2f2-ChIP-Seq(GSE46497)/Homer	AGRGGTCA	1	0.000e+00	1.0000	10888.0	37.24%	13087.2	45.59%
48h	CRX(Homeobox)/Retina-Crx-ChIP-Seq(GSE20012)/Homer	GCTAATCC	1	0.000e+00	1.0000	11942.0	40.85%	13905.2	48.44%
48h	CUX1(Homeobox)/K562-CUX1-ChIP-Seq(GSE92882)/Homer	TATCGATNAN	1	0.000e+00	1.0000	2444.0	8.36%	3103.6	10.81%
48h	Cux2(Homeobox)/Liver-Cux2-ChIP-Seq(GSE35985)/Homer	HNRAATCAAT	1	0.000e+00	1.0000	1550.0	5.30%	2072.5	7.22%
48h	DLX1(Homeobox)/BasalGanglia-Dlx1-ChIP-seq(GSE124936)/Homer	NSNNTAATTA	1	0.000e+00	1.0000	6150.0	21.04%	6720.3	23.41%
48h	DLX2(Homeobox)/BasalGanglia-Dlx2-ChIP-seq(GSE124936)/Homer	NNNTAATTAS	1	0.000e+00	1.0000	6785.0	23.21%	7370.8	25.68%
48h	Dlx3(Homeobox)/Kerainocytes-Dlx3-ChIP-Seq(GSE89884)/Homer	NDGTAATTAC	1	0.000e+00	1.0000	2877.0	9.84%	3356.8	11.69%
48h	DLX5(Homeobox)/BasalGanglia-Dlx5-ChIP-seq(GSE124936)/Homer	SSTAATTA	1	0.000e+00	1.0000	3527.0	12.06%	3951.3	13.76%
48h	RAR:RXR(NR),DR0/ES-RAR-ChIP-Seq(GSE56893)/Homer	AGGTCAAGGTCA	1	0.000e+00	1.0000	652.0	2.23%	967.4	3.37%
48h	E2A(bHLH)/proBcell-E2A-ChIP-Seq(GSE21978)/Homer	DNRCAGCTGY	1	0.000e+00	1.0000	11593.0	39.65%	13419.7	46.75%
48h	E2A(bHLH),near_PU.1/Bcell-PU.1-ChIP-Seq(GSE21512)/Homer	NVCACCTGBN	1	0.000e+00	1.0000	9890.0	33.83%	13156.9	45.83%
48h	Eomes(T-box)/H9-Eomes-ChIP-Seq(GSE26097)/Homer	ATTAACACCT	1	0.000e+00	1.0000	10764.0	36.82%	11987.5	41.76%
48h	Erra(NR)/HepG2-Erra-ChIP-Seq(GSE31477)/Homer	CAAAGGTCAG	1	0.000e+00	1.0000	13490.0	46.14%	15289.2	53.26%
48h	ERRg(NR)/Kidney-ESRRG-ChIP-Seq(GSE104905)/Homer	GTGACCTTGRVN	1	0.000e+00	1.0000	5213.0	17.83%	5831.2	20.31%
48h	Esrrb(NR)/mES-Esrrb-ChIP-Seq(GSE11431)/Homer	KTGACCTTGA	1	0.000e+00	1.0000	3717.0	12.71%	4291.8	14.95%
48h	FOXA1(Forkhead)/LNCAP-FOXA1-ChIP-Seq(GSE27824)/Homer	WAAGTAAACA	1	0.000e+00	1.0000	5111.0	17.48%	6174.8	21.51%
48h	FOXA1(Forkhead)/MCF7-FOXA1-ChIP-Seq(GSE26831)/Homer	WAAGTAAACA	1	0.000e+00	1.0000	4225.0	14.45%	5213.6	18.16%
48h	Foxa2(Forkhead)/Liver-Foxa2-ChIP-Seq(GSE25694)/Homer	CYTGTTTACWYW	1	0.000e+00	1.0000	3676.0	12.57%	4117.9	14.34%
48h	FoxD3(forkhead)/ZebrafishEmbryo-Foxd3.biotin-ChIP-seq(GSE106676)/Homer	TGTTTAYTTAGC	1	0.000e+00	1.0000	4095.0	14.01%	4713.7	16.42%
48h	Foxf1(Forkhead)/Lung-Foxf1-ChIP-Seq(GSE77951)/Homer	WWATRTAAACAN	1	0.000e+00	1.0000	4166.0	14.25%	4793.4	16.70%
48h	FoxL2(Forkhead)/Ovary-FoxL2-ChIP-Seq(GSE60858)/Homer	WWTRTAAACAVG	1	0.000e+00	1.0000	3802.0	13.00%	4416.0	15.38%
48h	FOXM1(Forkhead)/MCF7-FOXM1-ChIP-Seq(GSE72977)/Homer	TRTTTACTTW	1	0.000e+00	1.0000	4487.0	15.35%	5414.8	18.86%
48h	FXR(NR),IR1/Liver-FXR-ChIP-Seq(Chong_et_al.)/Homer	AGGTCANTGACCTB	1	0.000e+00	1.0000	2941.0	10.06%	3387.0	11.80%
48h	Gfi1b(Zf)/HPC7-Gfi1b-ChIP-Seq(GSE22178)/Homer	MAATCACTGC	1	0.000e+00	1.0000	3641.0	12.45%	5060.3	17.63%
48h	GLIS3(Zf)/Thyroid-Glis3.GFP-ChIP-Seq(GSE103297)/Homer	CTCCCTGGGAGGCCN	1	0.000e+00	1.0000	14502.0	49.60%	17189.8	59.88%
48h	GSC(Homeobox)/FrogEmbryos-GSC-ChIP-Seq(DRA000576)/Homer	RGGATTAR	1	0.000e+00	1.0000	5998.0	20.52%	8813.0	30.70%
48h	HEB(bHLH)/mES-Heb-ChIP-Seq(GSE53233)/Homer	VCAGCTGBNN	1	0.000e+00	1.0000	14073.0	48.14%	15869.7	55.28%
48h	HIC1(Zf)/Treg-ZBTB29-ChIP-Seq(GSE99889)/Homer	TGCCAGCB	1	0.000e+00	1.0000	15526.0	53.11%	16400.3	57.13%
48h	HNF1b(Homeobox)/PDAC-HNF1B-ChIP-Seq(GSE64557)/Homer	GTTAATNATTAA	1	0.000e+00	1.0000	574.0	1.96%	804.4	2.80%
48h	Hnf6b(Homeobox)/LNCaP-Hnf6b-ChIP-Seq(GSE106305)/Homer	TATTGAYY	1	0.000e+00	1.0000	3286.0	11.24%	4121.6	14.36%
48h	HNF6(Homeobox)/Liver-Hnf6-ChIP-Seq(ERP000394)/Homer	NTATYGATCH	1	0.000e+00	1.0000	2051.0	7.02%	2627.1	9.15%
48h	Hoxa13(Homeobox)/ChickenMSG-Hoxa13.Flag-ChIP-Seq(GSE86088)/Homer	CYHATAAAAN	1	0.000e+00	1.0000	11048.0	37.79%	11709.6	40.79%
48h	Hoxa9(Homeobox)/ChickenMSG-Hoxa9.Flag-ChIP-Seq(GSE86088)/Homer	RGCAATNAAA	1	0.000e+00	1.0000	12551.0	42.93%	13038.6	45.42%
48h	Hoxd12(Homeobox)/ChickenMSG-Hoxd12.Flag-ChIP-Seq(GSE86088)/Homer	HDGYAATGAAAN	1	0.000e+00	1.0000	8187.0	28.00%	10124.0	35.27%
48h	Hoxd13(Homeobox)/ChickenMSG-Hoxd13.Flag-ChIP-Seq(GSE86088)/Homer	NCYAATAAAA	1	0.000e+00	1.0000	7362.0	25.18%	7899.2	27.52%
48h	KLF14(Zf)/HEK293-KLF14.GFP-ChIP-Seq(GSE58341)/Homer	RGKGGGCGKGGC	1	0.000e+00	1.0000	17241.0	58.97%	17977.9	62.62%
48h	Lhx1(Homeobox)/EmbryoCarcinoma-Lhx1-ChIP-Seq(GSE70957)/Homer	NNYTAATTAR	1	0.000e+00	1.0000	4830.0	16.52%	5521.0	19.23%
48h	Lhx2(Homeobox)/HFSC-Lhx2-ChIP-Seq(GSE48068)/Homer	TAATTAGN	1	0.000e+00	1.0000	4638.0	15.86%	5204.6	18.13%
48h	LRF(Zf)/Erythroblasts-ZBTB7A-ChIP-Seq(GSE74977)/Homer	AAGACCCYYN	1	0.000e+00	1.0000	14818.0	50.68%	15877.4	55.31%
48h	Nr5a2(NR)/Pancreas-LRH1-ChIP-Seq(GSE34295)/Homer	BTCAAGGTCA	1	0.000e+00	1.0000	4126.0	14.11%	4779.6	16.65%
48h	LXRE(NR),DR4/RAW-LXRb.biotin-ChIP-Seq(GSE21512)/Homer	RGGTTACTANAGGTCA	1	0.000e+00	1.0000	403.0	1.38%	1293.8	4.51%
48h	Mef2a(MADS)/HL1-Mef2a.biotin-ChIP-Seq(GSE21529)/Homer	CYAAAAATAG	1	0.000e+00	1.0000	2446.0	8.37%	3976.9	13.85%
48h	Mef2b(MADS)/HEK293-Mef2b.V5-ChIP-Seq(GSE67450)/Homer	GCTATTTTTGGM	1	0.000e+00	1.0000	4508.0	15.42%	5960.5	20.76%
48h	Mef2c(MADS)/GM12878-Mef2c-ChIP-Seq(GSE32465)/Homer	DCYAAAAATAGM	1	0.000e+00	1.0000	2561.0	8.76%	4265.4	14.86%
48h	Nanog(Homeobox)/mES-Nanog-ChIP-Seq(GSE11724)/Homer	RGCCATTAAC	1	0.000e+00	1.0000	18432.0	63.05%	19227.5	66.98%
48h	Nkx2.1(Homeobox)/LungAC-Nkx2.1-ChIP-Seq(GSE43252)/Homer	RSCACTYRAG	1	0.000e+00	1.0000	15701.0	53.70%	17809.5	62.04%
48h	Nkx2.2(Homeobox)/NPC-Nkx2.2-ChIP-Seq(GSE61673)/Homer	BTBRAGTGSN	1	0.000e+00	1.0000	12434.0	42.53%	14545.5	50.67%
48h	Nkx2.5(Homeobox)/HL1-Nkx2.5.biotin-ChIP-Seq(GSE21529)/Homer	RRSCACTYAA	1	0.000e+00	1.0000	12685.0	43.39%	14677.5	51.13%
48h	Nkx3.1(Homeobox)/LNCaP-Nkx3.1-ChIP-Seq(GSE28264)/Homer	AAGCACTTAA	1	0.000e+00	1.0000	13163.0	45.02%	14956.7	52.10%
48h	Nkx6.1(Homeobox)/Islet-Nkx6.1-ChIP-Seq(GSE40975)/Homer	GKTAATGR	1	0.000e+00	1.0000	10536.0	36.04%	11215.6	39.07%
48h	NPAS2(bHLH)/Liver-NPAS2-ChIP-Seq(GSE39860)/Homer	KCCACGTGAC	1	0.000e+00	1.0000	7025.0	24.03%	8021.4	27.94%
48h	EAR2(NR)/K562-NR2F6-ChIP-Seq(Encode)/Homer	NRBCARRGGTCA	1	0.000e+00	1.0000	8232.0	28.16%	10756.1	37.47%
48h	Nr5a2(NR)/mES-Nr5a2-ChIP-Seq(GSE19019)/Homer	BTCAAGGTCA	1	0.000e+00	1.0000	3234.0	11.06%	3637.3	12.67%
48h	OCT:OCT(POU,Homeobox)/NPC-OCT6-ChIP-Seq(GSE43916)/Homer	YATGCATATRCATRT	1	0.000e+00	1.0000	375.0	1.28%	568.6	1.98%
48h	OCT:OCT-short(POU,Homeobox)/NPC-OCT6-ChIP-Seq(GSE43916)/Homer	ATGCATWATGCATRW	1	0.000e+00	1.0000	2732.0	9.34%	3280.6	11.43%
48h	Otx2(Homeobox)/EpiLC-Otx2-ChIP-Seq(GSE56098)/Homer	NYTAATCCYB	1	0.000e+00	1.0000	4082.0	13.96%	4856.6	16.92%
48h	Phox2a(Homeobox)/Neuron-Phox2a-ChIP-Seq(GSE31456)/Homer	YTAATYNRATTA	1	0.000e+00	1.0000	1555.0	5.32%	2002.1	6.97%
48h	Phox2b(Homeobox)/CLBGA-PHOX2B-ChIP-Seq(GSE90683)/Homer	TTAATTNAATTA	1	0.000e+00	1.0000	730.0	2.50%	1152.3	4.01%
48h	Pit1+1bp(Homeobox)/GCrat-Pit1-ChIP-Seq(GSE58009)/Homer	ATGCATAATTCA	1	0.000e+00	1.0000	1304.0	4.46%	1734.7	6.04%
48h	Pit1(Homeobox)/GCrat-Pit1-ChIP-Seq(GSE58009)/Homer	ATGMATATDC	1	0.000e+00	1.0000	3833.0	13.11%	4715.9	16.43%
48h	Pitx1(Homeobox)/Chicken-Pitx1-ChIP-Seq(GSE38910)/Homer	TAATCCCN	1	0.000e+00	1.0000	18342.0	62.74%	19817.6	69.03%
48h	PPARa(NR),DR1/Liver-Ppara-ChIP-Seq(GSE47954)/Homer	VNAGGKCAAAGGTCA	1	0.000e+00	1.0000	6937.0	23.73%	7451.6	25.96%
48h	PRDM10(Zf)/HEK293-PRDM10.eGFP-ChIP-Seq(Encode)/Homer	TGGTACATTCCA	1	0.000e+00	1.0000	3787.0	12.95%	4475.4	15.59%
48h	PR(NR)/T47D-PR-ChIP-Seq(GSE31130)/Homer	VAGRACAKNCTGTBC	1	0.000e+00	1.0000	11574.0	39.59%	12085.0	42.10%
48h	Prop1(Homeobox)/GHFT1-PROP1.biotin-ChIP-Seq(GSE77302)/Homer	NTAATBNAATTA	1	0.000e+00	1.0000	2452.0	8.39%	3139.4	10.94%
48h	Ptf1a(bHLH)/Panc1-Ptf1a-ChIP-Seq(GSE47459)/Homer	ACAGCTGTTN	1	0.000e+00	1.0000	17042.0	58.29%	18562.6	64.66%
48h	RARa(NR)/K562-RARa-ChIP-Seq(Encode)/Homer	TTGAMCTTTG	1	0.000e+00	1.0000	14200.0	48.57%	17184.7	59.86%
48h	RARg(NR)/ES-RARg-ChIP-Seq(GSE30538)/Homer	AGGTCAAGGTCA	1	0.000e+00	1.0000	122.0	0.42%	233.1	0.81%
48h	Reverb(NR),DR2/RAW-Reverba.biotin-ChIP-Seq(GSE45914)/Homer	GTRGGTCASTGGGTCA	1	0.000e+00	1.0000	978.0	3.35%	1292.8	4.50%
48h	SCRT1(Zf)/HEK293-SCRT1.eGFP-ChIP-Seq(Encode)/Homer	GCAACAGGTG	1	0.000e+00	1.0000	1835.0	6.28%	2490.8	8.68%
48h	SF1(NR)/H295R-Nr5a1-ChIP-Seq(GSE44220)/Homer	CAAGGHCANV	1	0.000e+00	1.0000	2477.0	8.47%	3037.3	10.58%
48h	Smad3(MAD)/NPC-Smad3-ChIP-Seq(GSE36673)/Homer	TWGTCTGV	1	0.000e+00	1.0000	16247.0	55.57%	16766.6	58.40%
48h	Snail1(Zf)/LS174T-SNAIL1.HA-ChIP-Seq(GSE127183)/Homer	TRCACCTGCY	1	0.000e+00	1.0000	6471.0	22.13%	9107.6	31.72%
48h	Slug(Zf)/Mesoderm-Snai2-ChIP-Seq(GSE61475)/Homer	SNGCACCTGCHS	1	0.000e+00	1.0000	4693.0	16.05%	6288.2	21.90%
48h	Sox15(HMG)/CPA-Sox15-ChIP-Seq(GSE62909)/Homer	RAACAATGGN	1	0.000e+00	1.0000	5514.0	18.86%	6374.4	22.20%
48h	Sox21(HMG)/ESC-SOX21-ChIP-Seq(GSE110505)/Homer	BCCWTTGTBYKV	1	0.000e+00	1.0000	9298.0	31.80%	9854.2	34.33%
48h	Sox6(HMG)/Myotubes-Sox6-ChIP-Seq(GSE32627)/Homer	CCATTGTTNY	1	0.000e+00	1.0000	7944.0	27.17%	8495.8	29.59%
48h	Srebp1a(bHLH)/HepG2-Srebp1a-ChIP-Seq(GSE31477)/Homer	RTCACSCCAY	1	0.000e+00	1.0000	1410.0	4.82%	1952.1	6.80%
48h	Srebp2(bHLH)/HepG2-Srebp2-ChIP-Seq(GSE31477)/Homer	CGGTCACSCCAC	1	0.000e+00	1.0000	1153.0	3.94%	1581.1	5.51%
48h	Tbet(T-box)/CD8-Tbet-ChIP-Seq(GSE33802)/Homer	AGGTGTGAAM	1	0.000e+00	1.0000	5292.0	18.10%	6623.8	23.07%
48h	Tbr1(T-box)/Cortex-Tbr1-ChIP-Seq(GSE71384)/Homer	AAGGTGTKAA	1	0.000e+00	1.0000	7330.0	25.07%	8021.2	27.94%
48h	Tbx21(T-box)/GM12878-TBX21-ChIP-Seq(Encode)/Homer	AGGTGTGAAA	1	0.000e+00	1.0000	5293.0	18.10%	6563.7	22.86%
48h	Tbx5(T-box)/HL1-Tbx5.biotin-ChIP-Seq(GSE21529)/Homer	AGGTGTCA	1	0.000e+00	1.0000	17405.0	59.53%	19858.0	69.17%
48h	Tbx6(T-box)/ESC-Tbx6-ChIP-Seq(GSE93524)/Homer	DAGGTGTBAA	1	0.000e+00	1.0000	6429.0	21.99%	7823.1	27.25%
48h	TEAD1(TEAD)/HepG2-TEAD1-ChIP-Seq(Encode)/Homer	CYRCATTCCA	1	0.000e+00	1.0000	4895.0	16.74%	5748.7	20.02%
48h	TEAD2(TEA)/Py2T-Tead2-ChIP-Seq(GSE55709)/Homer	CCWGGAATGY	1	0.000e+00	1.0000	2517.0	8.61%	3288.0	11.45%
48h	TEAD3(TEA)/HepG2-TEAD3-ChIP-Seq(Encode)/Homer	TRCATTCCAG	1	0.000e+00	1.0000	5506.0	18.83%	6541.5	22.79%
48h	TEAD4(TEA)/Tropoblast-Tead4-ChIP-Seq(GSE37350)/Homer	CCWGGAATGY	1	0.000e+00	1.0000	4561.0	15.60%	5346.3	18.62%
48h	TEAD(TEA)/Fibroblast-PU.1-ChIP-Seq(Unpublished)/Homer	YCWGGAATGY	1	0.000e+00	1.0000	2885.0	9.87%	3868.4	13.48%
48h	THRb(NR)/HepG2-THRb.Flag-ChIP-Seq(Encode)/Homer	GGTCACCTGAGGTCA	1	0.000e+00	1.0000	5561.0	19.02%	6606.3	23.01%
48h	THRa(NR)/C17.2-THRa-ChIP-Seq(GSE38347)/Homer	GGTCANYTGAGGWCA	1	0.000e+00	1.0000	3357.0	11.48%	4816.3	16.78%
48h	THRb(NR)/Liver-NR1A2-ChIP-Seq(GSE52613)/Homer	TRAGGTCA	1	0.000e+00	1.0000	19276.0	65.93%	21607.4	75.27%
48h	Zac1(Zf)/Neuro2A-Plagl1-ChIP-Seq(GSE75942)/Homer	HAWGRGGCCM	1	0.000e+00	1.0000	19009.0	65.02%	20511.7	71.45%
48h	ZEB1(Zf)/PDAC-ZEB1-ChIP-Seq(GSE64557)/Homer	VCAGGTRDRY	1	0.000e+00	1.0000	10995.0	37.61%	14701.7	51.21%
48h	ZEB2(Zf)/SNU398-ZEB2-ChIP-Seq(GSE103048)/Homer	GNMCAGGTGTGC	1	0.000e+00	1.0000	6946.0	23.76%	9830.2	34.24%
48h	ZNF136(Zf)/HEK293-ZNF136.GFP-ChIP-Seq(GSE58341)/Homer	YTKGATAHAGTATTCTWGGTNGGCA	1	0.000e+00	1.0000	372.0	1.27%	700.1	2.44%
48h	Znf263(Zf)/K562-Znf263-ChIP-Seq(GSE31477)/Homer	CVGTSCTCCC	1	0.000e+00	1.0000	14955.0	51.15%	15897.6	55.38%
48h	ZNF416(Zf)/HEK293-ZNF416.GFP-ChIP-Seq(GSE58341)/Homer	WDNCTGGGCA	1	0.000e+00	1.0000	10067.0	34.43%	12092.9	42.12%
48h	ZNF711(Zf)/SHSY5Y-ZNF711-ChIP-Seq(GSE20673)/Homer	AGGCCTAG	1	0.000e+00	1.0000	15864.0	54.26%	17238.5	60.05%
