# Supplementary material for: Global genome decompaction leads to stochastic activation of gene expression as a first step toward fate commitment in human hematopoietic cells
Source: PLoS Biol. 2022 Oct 26;20(10):e3001849. doi: 10.1371/journal.pbio.3001849 (PMC9604949; doi:10.1371/journal.pbio.3001849)
Supplement: S6 Table — (CSV) [file pbio.3001849.s012.csv]

Time_interval	TF	TF_statut	target_gene	target_gene_statut
05_24h	ERG	DE	UBE2J2	nonDE
05_24h	ETV6	DE	UBE2J2	nonDE
05_24h	FLI1	DE	UBE2J2	nonDE
05_24h	GABPA	DE	UBE2J2	nonDE
05_24h	ERG	DE	CPSF3L	DE
05_24h	ETV6	DE	CPSF3L	DE
05_24h	FLI1	DE	CPSF3L	DE
05_24h	GABPA	DE	CPSF3L	DE
05_24h	ERG	DE	GLTPD1	nonDE
05_24h	ETV6	DE	GLTPD1	nonDE
05_24h	FLI1	DE	GLTPD1	nonDE
05_24h	GABPA	DE	GLTPD1	nonDE
05_24h	ERG	DE	AURKAIP1	DE
05_24h	ETV6	DE	AURKAIP1	DE
05_24h	FLI1	DE	AURKAIP1	DE
05_24h	GABPA	DE	AURKAIP1	DE
05_24h	ELF1	DE	MRPL20	DE
05_24h	ETV6	DE	MRPL20	DE
05_24h	GABPA	DE	MRPL20	DE
05_24h	GABPA	DE	SSU72	DE
05_24h	YY1	DE	SSU72	DE
05_24h	ERG	DE	MIB2	nonDE
05_24h	ETV6	DE	MIB2	nonDE
05_24h	FLI1	DE	MIB2	nonDE
05_24h	GABPA	DE	MIB2	nonDE
05_24h	RFX5	DE	MIB2	nonDE
05_24h	NFE2	DE	PRKCZ	nonDE
05_24h	NR2C2	DE	PRKCZ	nonDE
05_24h	XBP1	DE	PRKCZ	nonDE
05_24h	ETV6	DE	C1orf86	DE
05_24h	GABPA	DE	C1orf86	DE
05_24h	ETV6	DE	MORN1	nonDE
05_24h	GABPA	DE	MORN1	nonDE
05_24h	ETV6	DE	RER1	DE
05_24h	GABPA	DE	RER1	DE
05_24h	ELF1	DE	TPRG1L	nonDE
05_24h	ETS2	DE	TPRG1L	nonDE
05_24h	GABPA	DE	TPRG1L	nonDE
05_24h	ETV6	DE	WRAP73	DE
05_24h	GABPA	DE	WRAP73	DE
05_24h	TCF3	DE	KCNAB2	DE
05_24h	RFX5	DE	CHD5	nonDE
05_24h	YY1	DE	CHD5	nonDE
05_24h	E2F1	DE	ICMT	DE
05_24h	RFX5	DE	ACOT7	DE
05_24h	HSF1	DE	ACOT7	DE
05_24h	NR2C2	DE	ESPN	nonDE
05_24h	CTCF	DE	NOL9	DE
05_24h	CTCF	DE	DNAJC11	DE
05_24h	NFKB1	DE	CAMTA1	DE
05_24h	STAT5A	DE	CAMTA1	DE
05_24h	NFKB1	DE	TNFRSF9	nonDE
05_24h	NFKB2	DE	TNFRSF9	nonDE
05_24h	GABPA	DE	PARK7	DE
05_24h	ETS2	DE	RERE	DE
05_24h	MLX	DE	ENO1	DE
05_24h	ATF4	DE	SLC25A33	nonDE
05_24h	MAX	DE	SLC25A33	nonDE
05_24h	YY1	DE	CLSTN1	DE
05_24h	HSF1	DE	CTNNBIP1	DE
05_24h	CTCF	DE	LZIC	nonDE
05_24h	ERG	DE	LZIC	nonDE
05_24h	ETV6	DE	LZIC	nonDE
05_24h	FLI1	DE	LZIC	nonDE
05_24h	GABPA	DE	LZIC	nonDE
05_24h	HSF1	DE	LZIC	nonDE
05_24h	CTCF	DE	NMNAT1	nonDE
05_24h	ERG	DE	NMNAT1	nonDE
05_24h	ETV6	DE	NMNAT1	nonDE
05_24h	FLI1	DE	NMNAT1	nonDE
05_24h	GABPA	DE	NMNAT1	nonDE
05_24h	CTCF	DE	UBE4B	DE
05_24h	MLX	DE	UBE4B	DE
05_24h	RFX5	DE	UBE4B	DE
05_24h	SREBF1	DE	UBE4B	DE
05_24h	SREBF2	DE	UBE4B	DE
05_24h	YY1	DE	UBE4B	DE
05_24h	CTCF	DE	KIF1B	nonDE
05_24h	CTCF	DE	APITD1	DE
05_24h	RFX5	DE	APITD1	DE
05_24h	LHX4	DE	CORT	nonDE
05_24h	STAT5A	DE	MASP2	nonDE
05_24h	ERG	DE	MTOR	DE
05_24h	FLI1	DE	MTOR	DE
05_24h	GABPA	DE	MTOR	DE
05_24h	YY1	DE	UBIAD1	nonDE
05_24h	TFAP4	DE	MAD2L2	DE
05_24h	MLX	DE	AGTRAP	DE
05_24h	SREBF1	DE	AGTRAP	DE
05_24h	SREBF2	DE	AGTRAP	DE
05_24h	CTCF	DE	MTHFR	nonDE
05_24h	ERG	DE	MTHFR	nonDE
05_24h	FLI1	DE	MTHFR	nonDE
05_24h	MAX	DE	MTHFR	nonDE
05_24h	SREBF1	DE	MTHFR	nonDE
05_24h	SREBF2	DE	MTHFR	nonDE
05_24h	YY1	DE	MTHFR	nonDE
05_24h	TCF3	DE	MTHFR	nonDE
05_24h	ERG	DE	CLCN6	nonDE
05_24h	FLI1	DE	CLCN6	nonDE
05_24h	MAX	DE	CLCN6	nonDE
05_24h	SREBF1	DE	CLCN6	nonDE
05_24h	SREBF2	DE	CLCN6	nonDE
05_24h	YY1	DE	CLCN6	nonDE
05_24h	MGA	DE	NPPA	nonDE
05_24h	HSF1	DE	TNFRSF1B	nonDE
05_24h	CTCF	DE	VPS13D	nonDE
05_24h	MYCN	DE	VPS13D	nonDE
05_24h	NFIC	DE	VPS13D	nonDE
05_24h	TEAD1	DE	VPS13D	nonDE
05_24h	GATA1	DE	KAZN	DE
05_24h	YY1	DE	KAZN	DE
05_24h	CTCF	DE	TMEM51	nonDE
05_24h	RFX5	DE	FHAD1	nonDE
05_24h	ETV6	DE	EFHD2	nonDE
05_24h	RFX5	DE	DNAJC16	nonDE
05_24h	NR2C2	DE	AGMAT	nonDE
05_24h	TCF3	DE	FBLIM1	nonDE
05_24h	CTCF	DE	FBLIM1	nonDE
05_24h	GABPA	DE	FBLIM1	nonDE
05_24h	GABPA	DE	ZBTB17	nonDE
05_24h	NFIC	DE	ARHGEF19	nonDE
05_24h	YY1	DE	FBXO42	nonDE
05_24h	ELF1	DE	SZRD1	DE
05_24h	ERG	DE	SZRD1	DE
05_24h	ETV6	DE	SZRD1	DE
05_24h	FLI1	DE	SZRD1	DE
05_24h	GABPA	DE	SZRD1	DE
05_24h	YY1	DE	SZRD1	DE
05_24h	CTCF	DE	NECAP2	DE
05_24h	ELF1	DE	SDHB	DE
05_24h	ERG	DE	SDHB	DE
05_24h	ETV6	DE	SDHB	DE
05_24h	FLI1	DE	SDHB	DE
05_24h	GABPA	DE	SDHB	DE
05_24h	LMO2	DE	PADI4	nonDE
05_24h	NFE2	DE	PADI4	nonDE
05_24h	TCF3	DE	PADI4	nonDE
05_24h	TCF3	DE	RCC2	DE
05_24h	ETV6	DE	UBR4	DE
05_24h	GABPA	DE	UBR4	DE
05_24h	E2F1	DE	AKR7A2	DE
05_24h	ELF1	DE	MINOS1	DE
05_24h	CTCF	DE	OTUD3	nonDE
05_24h	MAX	DE	UBXN10	nonDE
05_24h	MYC	DE	UBXN10	nonDE
05_24h	MYCN	DE	UBXN10	nonDE
05_24h	ERG	DE	MUL1	nonDE
05_24h	ETV6	DE	MUL1	nonDE
05_24h	FLI1	DE	MUL1	nonDE
05_24h	GABPA	DE	MUL1	nonDE
05_24h	ELF1	DE	DDOST	DE
05_24h	ERG	DE	DDOST	DE
05_24h	ETV6	DE	DDOST	DE
05_24h	FLI1	DE	DDOST	DE
05_24h	GABPA	DE	DDOST	DE
05_24h	YY1	DE	HP1BP3	DE
05_24h	E2F1	DE	HP1BP3	DE
05_24h	RUNX3	DE	EIF4G3	DE
05_24h	YY1	DE	EIF4G3	DE
05_24h	ETV6	DE	ECE1	nonDE
05_24h	RFX5	DE	RAP1GAP	nonDE
05_24h	TAL1	DE	RAP1GAP	nonDE
05_24h	CREB3L2	DE	USP48	DE
05_24h	TCF3	DE	USP48	DE
05_24h	RFX5	DE	USP48	DE
05_24h	ATF4	DE	USP48	DE
05_24h	ATF4	DE	CDC42	DE
05_24h	ETV6	DE	CDC42	DE
05_24h	GABPA	DE	CDC42	DE
05_24h	XBP1	DE	CDC42	DE
05_24h	MLX	DE	ZBTB40	nonDE
05_24h	NR2C2	DE	ZBTB40	nonDE
05_24h	YY1	DE	ZBTB40	nonDE
05_24h	STAT5A	DE	HNRNPR	DE
05_24h	MAX	DE	HNRNPR	DE
05_24h	MYC	DE	HNRNPR	DE
05_24h	SOX4	DE	C1orf213	nonDE
05_24h	LMO2	DE	E2F2	nonDE
05_24h	E2F1	DE	E2F2	nonDE
05_24h	RUNX1	DE	ID3	nonDE
05_24h	ETV6	DE	TCEB3	DE
05_24h	CTCF	DE	LYPLA2	DE
05_24h	ELF1	DE	LYPLA2	DE
05_24h	GABPA	DE	LYPLA2	DE
05_24h	YY1	DE	LYPLA2	DE
05_24h	MYC	DE	LYPLA2	DE
05_24h	MYCN	DE	LYPLA2	DE
05_24h	ETV6	DE	GALE	DE
05_24h	GABPA	DE	GALE	DE
05_24h	CTCF	DE	FUCA1	nonDE
05_24h	YY1	DE	SRSF10	DE
05_24h	NFAT5	DE	GRHL3	nonDE
05_24h	TCF3	DE	GRHL3	nonDE
05_24h	TFAP4	DE	GRHL3	nonDE
05_24h	NFATC1	DE	GRHL3	nonDE
05_24h	TP53	DE	GRHL3	nonDE
05_24h	RUNX1	DE	RUNX3	DE
05_24h	TEAD1	DE	RUNX3	DE
05_24h	YY1	DE	RUNX3	DE
05_24h	ELF1	DE	C1orf63	nonDE
05_24h	E2F1	DE	RHD	nonDE
05_24h	E2F1	DE	RHCE	nonDE
05_24h	SOX4	DE	TMEM57	nonDE
05_24h	E2F1	DE	AUNIP	DE
05_24h	CTCF	DE	STMN1	DE
05_24h	E2F1	DE	STMN1	DE
05_24h	TAL1	DE	STMN1	DE
05_24h	MYC	DE	STMN1	DE
05_24h	CTCF	DE	PAFAH2	nonDE
05_24h	YY1	DE	PDIK1L	nonDE
05_24h	GABPA	DE	ZNF593	DE
05_24h	XBP1	DE	ZNF593	DE
05_24h	CTCF	DE	CEP85	nonDE
05_24h	ETS2	DE	UBXN11	DE
05_24h	CREB3L2	DE	DHDDS	nonDE
05_24h	MYC	DE	DHDDS	nonDE
05_24h	MYCN	DE	DHDDS	nonDE
05_24h	SREBF1	DE	DHDDS	nonDE
05_24h	SREBF2	DE	DHDDS	nonDE
05_24h	XBP1	DE	DHDDS	nonDE
05_24h	RUNX1	DE	RPS6KA1	DE
05_24h	YY1	DE	ARID1A	DE
05_24h	NFKB1	DE	PIGV	nonDE
05_24h	NFKB2	DE	PIGV	nonDE
05_24h	RUNX3	DE	PIGV	nonDE
05_24h	YY1	DE	PIGV	nonDE
05_24h	GABPA	DE	GPN2	nonDE
05_24h	ETV6	DE	NUDC	DE
05_24h	RFX5	DE	NUDC	DE
05_24h	ETS2	DE	C1orf172	nonDE
05_24h	E2F1	DE	WDTC1	nonDE
05_24h	E2F4	DE	WDTC1	nonDE
05_24h	CREB3L2	DE	SYTL1	nonDE
05_24h	GABPA	DE	MAP3K6	nonDE
05_24h	YY1	DE	WASF2	DE
05_24h	TCF3	DE	FGR	nonDE
05_24h	XBP1	DE	STX12	nonDE
05_24h	CTCF	DE	PPP1R8	DE
05_24h	E2F1	DE	PPP1R8	DE
05_24h	E2F1	DE	RPA2	DE
05_24h	YY1	DE	RPA2	DE
05_24h	MYC	DE	EYA3	DE
05_24h	MYCN	DE	EYA3	DE
05_24h	ELF1	DE	EYA3	DE
05_24h	ERG	DE	EYA3	DE
05_24h	ETV6	DE	EYA3	DE
05_24h	FLI1	DE	EYA3	DE
05_24h	GABPA	DE	EYA3	DE
05_24h	SREBF1	DE	DNAJC8	DE
05_24h	SREBF2	DE	DNAJC8	DE
05_24h	CTCF	DE	SESN2	DE
05_24h	YY1	DE	MED18	nonDE
05_24h	YY1	DE	PHACTR4	DE
05_24h	CTCF	DE	RCC1	DE
05_24h	SOX4	DE	RCC1	DE
05_24h	ELF1	DE	TAF12	DE
05_24h	ERG	DE	GMEB1	nonDE
05_24h	ETV6	DE	GMEB1	nonDE
05_24h	FLI1	DE	GMEB1	nonDE
05_24h	GABPA	DE	GMEB1	nonDE
05_24h	STAT5A	DE	YTHDF2	DE
05_24h	XBP1	DE	EPB41	DE
05_24h	E2F3	DE	EPB41	DE
05_24h	MAX	DE	TMEM200B	DE
05_24h	MYC	DE	TMEM200B	DE
05_24h	MYCN	DE	TMEM200B	DE
05_24h	CTCF	DE	SRSF4	DE
05_24h	E2F3	DE	SRSF4	DE
05_24h	ELF1	DE	SRSF4	DE
05_24h	ETV6	DE	SRSF4	DE
05_24h	GABPA	DE	SRSF4	DE
05_24h	TFAP4	DE	LAPTM5	DE
05_24h	RFX5	DE	PUM1	DE
05_24h	XBP1	DE	SNRNP40	DE
05_24h	XBP1	DE	ZCCHC17	DE
05_24h	TFAP4	DE	COL16A1	nonDE
05_24h	TCF3	DE	PTP4A2	DE
05_24h	ERG	DE	KHDRBS1	DE
05_24h	FLI1	DE	KHDRBS1	DE
05_24h	GABPA	DE	KHDRBS1	DE
05_24h	TEAD1	DE	KHDRBS1	DE
05_24h	RFX5	DE	KPNA6	DE
05_24h	FLI1	DE	TXLNA	DE
05_24h	ATF6	DE	TXLNA	DE
05_24h	ELF1	DE	EIF3I	DE
05_24h	ERG	DE	EIF3I	DE
05_24h	GABPA	DE	EIF3I	DE
05_24h	HOXA10	DE	FAM167B	nonDE
05_24h	HOXA9	DE	FAM167B	nonDE
05_24h	ETS2	DE	LCK	nonDE
05_24h	E2F3	DE	MARCKSL1	DE
05_24h	ATF6	DE	ZBTB8A	nonDE
05_24h	YY1	DE	ZBTB8OS	DE
05_24h	E2F1	DE	RBBP4	DE
05_24h	SREBF1	DE	RBBP4	DE
05_24h	SREBF2	DE	RBBP4	DE
05_24h	YY1	DE	RBBP4	DE
05_24h	HSF1	DE	SYNC	DE
05_24h	TFAP4	DE	SYNC	DE
05_24h	NFIC	DE	KIAA1522	nonDE
05_24h	TAL1	DE	KIAA1522	nonDE
05_24h	ATF4	DE	S100PBP	nonDE
05_24h	CTCF	DE	S100PBP	nonDE
05_24h	CTCF	DE	RNF19B	nonDE
05_24h	E2F1	DE	AK2	DE
05_24h	E2F4	DE	AK2	DE
05_24h	RFX5	DE	ADC	nonDE
05_24h	ELF1	DE	ZNF362	nonDE
05_24h	RUNX1	DE	CSMD2	nonDE
05_24h	RUNX3	DE	CSMD2	nonDE
05_24h	CTCF	DE	SMIM12	DE
05_24h	NFIC	DE	SFPQ	DE
05_24h	YY1	DE	SFPQ	DE
05_24h	ATF4	DE	ZMYM4	DE
05_24h	YY1	DE	KIAA0319L	nonDE
05_24h	TAL1	DE	NCDN	nonDE
05_24h	TCF3	DE	NCDN	nonDE
05_24h	TFAP4	DE	NCDN	nonDE
05_24h	YY1	DE	NCDN	nonDE
05_24h	E2F1	DE	NCDN	nonDE
05_24h	NR2C2	DE	CLSPN	DE
05_24h	CTCF	DE	AGO1	nonDE
05_24h	SOX4	DE	AGO1	nonDE
05_24h	TFAP4	DE	AGO1	nonDE
05_24h	GABPA	DE	AGO3	nonDE
05_24h	CTCF	DE	ADPRHL2	nonDE
05_24h	ERG	DE	ADPRHL2	nonDE
05_24h	ETV6	DE	ADPRHL2	nonDE
05_24h	FLI1	DE	ADPRHL2	nonDE
05_24h	GABPA	DE	ADPRHL2	nonDE
05_24h	CTCF	DE	TRAPPC3	DE
05_24h	RFX5	DE	OSCP1	nonDE
05_24h	TCF3	DE	GRIK3	nonDE
05_24h	TCF3	DE	ZC3H12A	nonDE
05_24h	CTCF	DE	MEAF6	DE
05_24h	GABPA	DE	MEAF6	DE
05_24h	ELF1	DE	SNIP1	nonDE
05_24h	ETV6	DE	SNIP1	nonDE
05_24h	GABPA	DE	SNIP1	nonDE
05_24h	SREBF1	DE	SNIP1	nonDE
05_24h	SREBF2	DE	SNIP1	nonDE
05_24h	ETV6	DE	GNL2	DE
05_24h	GABPA	DE	GNL2	DE
05_24h	NFKB1	DE	RSPO1	nonDE
05_24h	NFKB2	DE	RSPO1	nonDE
05_24h	FLI1	DE	C1orf122	DE
05_24h	TFAP4	DE	C1orf122	DE
05_24h	ETV6	DE	MTF1	nonDE
05_24h	GABPA	DE	MTF1	nonDE
05_24h	TP53	DE	INPP5B	nonDE
05_24h	CTCF	DE	SF3A3	DE
05_24h	ERG	DE	SF3A3	DE
05_24h	ETV6	DE	SF3A3	DE
05_24h	FLI1	DE	SF3A3	DE
05_24h	GABPA	DE	SF3A3	DE
05_24h	MYC	DE	UTP11L	DE
05_24h	SREBF1	DE	RRAGC	nonDE
05_24h	SREBF2	DE	RRAGC	nonDE
05_24h	TCF3	DE	AKIRIN1	nonDE
05_24h	CTCF	DE	PABPC4	DE
05_24h	RFX5	DE	HPCAL4	nonDE
05_24h	RFX5	DE	TRIT1	DE
05_24h	TCF3	DE	TRIT1	DE
05_24h	TFAP4	DE	TRIT1	DE
05_24h	ELF1	DE	CAP1	DE
05_24h	GABPA	DE	CAP1	DE
05_24h	ERG	DE	CAP1	DE
05_24h	FLI1	DE	CAP1	DE
05_24h	ETV6	DE	CAP1	DE
05_24h	HSF1	DE	CAP1	DE
05_24h	ERG	DE	ZMPSTE24	DE
05_24h	ETV6	DE	ZMPSTE24	DE
05_24h	FLI1	DE	ZMPSTE24	DE
05_24h	GABPA	DE	ZMPSTE24	DE
05_24h	GABPA	DE	SMAP2	nonDE
05_24h	ELF1	DE	ZFP69	nonDE
05_24h	ELF1	DE	RIMS3	nonDE
05_24h	LMO2	DE	RIMS3	nonDE
05_24h	TCF3	DE	RIMS3	nonDE
05_24h	YY1	DE	NFYC	DE
05_24h	ELF1	DE	NFYC	DE
05_24h	GABPA	DE	NFYC	DE
05_24h	ITGB2	DE	NFYC	DE
05_24h	TFAP4	DE	HIVEP3	nonDE
05_24h	MLX	DE	PPCS	DE
05_24h	SREBF1	DE	PPCS	DE
05_24h	SREBF2	DE	PPCS	DE
05_24h	RFX5	DE	CCDC30	nonDE
05_24h	RUNX3	DE	CCDC30	nonDE
05_24h	ELF1	DE	PPIH	DE
05_24h	ETV6	DE	PPIH	DE
05_24h	HOXA9	DE	YBX1	DE
05_24h	MAX	DE	YBX1	DE
05_24h	ITGB2	DE	YBX1	DE
05_24h	ELF1	DE	TIE1	nonDE
05_24h	ETS2	DE	TIE1	nonDE
05_24h	ETV6	DE	TIE1	nonDE
05_24h	MYBL2	DE	CDC20	DE
05_24h	ELF1	DE	MED8	DE
05_24h	ERG	DE	MED8	DE
05_24h	ETV6	DE	MED8	DE
05_24h	FLI1	DE	MED8	DE
05_24h	GABPA	DE	MED8	DE
05_24h	NR2C2	DE	MED8	DE
05_24h	ELF1	DE	SZT2	nonDE
05_24h	ERG	DE	SZT2	nonDE
05_24h	ETV6	DE	SZT2	nonDE
05_24h	FLI1	DE	SZT2	nonDE
05_24h	GABPA	DE	SZT2	nonDE
05_24h	NR2C2	DE	SZT2	nonDE
05_24h	LHX4	DE	KDM4A	nonDE
05_24h	CTCF	DE	IPO13	nonDE
05_24h	ELF1	DE	DPH2	DE
05_24h	ETV6	DE	DPH2	DE
05_24h	GABPA	DE	DPH2	DE
05_24h	SREBF2	DE	ATP6V0B	DE
05_24h	CREB3L2	DE	B4GALT2	DE
05_24h	MYC	DE	B4GALT2	DE
05_24h	MGA	DE	SLC6A9	nonDE
05_24h	CUX1	DE	SLC6A9	nonDE
05_24h	ERG	DE	DMAP1	nonDE
05_24h	ETV6	DE	DMAP1	nonDE
05_24h	FLI1	DE	DMAP1	nonDE
05_24h	GABPA	DE	DMAP1	nonDE
05_24h	ITGB2	DE	ERI3	DE
05_24h	NR2C2	DE	ERI3	DE
05_24h	RUNX1	DE	RNF220	DE
05_24h	MLX	DE	RNF220	DE
05_24h	NR2C2	DE	RNF220	DE
05_24h	SREBF1	DE	RNF220	DE
05_24h	SREBF2	DE	RNF220	DE
05_24h	NR2C2	DE	BTBD19	nonDE
05_24h	NFATC1	DE	BTBD19	nonDE
05_24h	RFX5	DE	BTBD19	nonDE
05_24h	ETS2	DE	MUTYH	nonDE
05_24h	MYC	DE	TESK2	nonDE
05_24h	MYCN	DE	TESK2	nonDE
05_24h	LMO2	DE	TESK2	nonDE
05_24h	ELF1	DE	NASP	DE
05_24h	ERG	DE	NASP	DE
05_24h	ETV6	DE	NASP	DE
05_24h	GABPA	DE	NASP	DE
05_24h	YY1	DE	NASP	DE
05_24h	TAL1	DE	MAST2	DE
05_24h	TFAP4	DE	MAST2	DE
05_24h	YY1	DE	LRRC41	DE
05_24h	ERG	DE	LRRC41	DE
05_24h	ETV6	DE	LRRC41	DE
05_24h	FLI1	DE	LRRC41	DE
05_24h	GABPA	DE	LRRC41	DE
05_24h	E2F1	DE	LRRC41	DE
05_24h	ERG	DE	UQCRH	DE
05_24h	ETV6	DE	UQCRH	DE
05_24h	FLI1	DE	UQCRH	DE
05_24h	GABPA	DE	UQCRH	DE
05_24h	YY1	DE	UQCRH	DE
05_24h	E2F1	DE	ATPAF1	nonDE
05_24h	ATF4	DE	EFCAB14	nonDE
05_24h	XBP1	DE	EFCAB14	nonDE
05_24h	CEBPA	DE	TAL1	DE
05_24h	ELF1	DE	STIL	DE
05_24h	ERG	DE	STIL	DE
05_24h	ETV6	DE	STIL	DE
05_24h	FLI1	DE	STIL	DE
05_24h	GABPA	DE	STIL	DE
05_24h	RFX5	DE	SPATA6	nonDE
05_24h	RFX5	DE	AGBL4	DE
05_24h	CTCF	DE	ELAVL4	nonDE
05_24h	HSF1	DE	ELAVL4	nonDE
05_24h	TAL1	DE	ELAVL4	nonDE
05_24h	E2F3	DE	CDKN2C	nonDE
05_24h	HOXA9	DE	CDKN2C	nonDE
05_24h	TFAP4	DE	CDKN2C	nonDE
05_24h	TEAD1	DE	CDKN2C	nonDE
05_24h	TFAP4	DE	RNF11	DE
05_24h	NFE2	DE	TTC39A	nonDE
05_24h	LMO2	DE	TTC39A	nonDE
05_24h	NFIC	DE	OSBPL9	DE
05_24h	NFE2	DE	NRD1	DE
05_24h	ELF1	DE	KTI12	nonDE
05_24h	ERG	DE	KTI12	nonDE
05_24h	ETV6	DE	KTI12	nonDE
05_24h	FLI1	DE	KTI12	nonDE
05_24h	GABPA	DE	KTI12	nonDE
05_24h	RFX5	DE	KTI12	nonDE
05_24h	ATF4	DE	TXNDC12	DE
05_24h	E2F1	DE	TXNDC12	DE
05_24h	TCF3	DE	TXNDC12	DE
05_24h	ETV6	DE	TXNDC12	DE
05_24h	GABPA	DE	TXNDC12	DE
05_24h	ATF4	DE	BTF3L4	DE
05_24h	TCF3	DE	BTF3L4	DE
05_24h	SREBF1	DE	CC2D1B	nonDE
05_24h	SREBF2	DE	CC2D1B	nonDE
05_24h	E2F1	DE	ORC1	DE
05_24h	ETV6	DE	ORC1	DE
05_24h	E2F1	DE	PRPF38A	DE
05_24h	ETV6	DE	PRPF38A	DE
05_24h	E2F1	DE	CPT2	DE
05_24h	ERG	DE	CPT2	DE
05_24h	ETV6	DE	CPT2	DE
05_24h	FLI1	DE	CPT2	DE
05_24h	GABPA	DE	CPT2	DE
05_24h	ETV6	DE	MAGOH	DE
05_24h	GABPA	DE	MAGOH	DE
05_24h	CTCF	DE	NDC1	DE
05_24h	ETV6	DE	TMEM59	DE
05_24h	ETV6	DE	TCEANC2	nonDE
05_24h	E2F1	DE	CYB5RL	nonDE
05_24h	E2F1	DE	MRPL37	DE
05_24h	CTCF	DE	ACOT11	nonDE
05_24h	ITGB2	DE	ACOT11	nonDE
05_24h	NFIC	DE	ACOT11	nonDE
05_24h	ELF1	DE	PARS2	nonDE
05_24h	ERG	DE	PARS2	nonDE
05_24h	ETV6	DE	TTC22	nonDE
05_24h	HSF1	DE	DHCR24	DE
05_24h	CUX1	DE	C8A	nonDE
05_24h	CTCF	DE	DAB1	nonDE
05_24h	GATA1	DE	JUN	nonDE
05_24h	RFX5	DE	JUN	nonDE
05_24h	XBP1	DE	JUN	nonDE
05_24h	TCF3	DE	HOOK1	nonDE
05_24h	CUX1	DE	NFIA	nonDE
05_24h	TCF3	DE	NFIA	nonDE
05_24h	NR2C2	DE	NFIA	nonDE
05_24h	HOXA10	DE	INADL	nonDE
05_24h	HOXA9	DE	INADL	nonDE
05_24h	SOX4	DE	INADL	nonDE
05_24h	CEBPA	DE	KANK4	nonDE
05_24h	GABPA	DE	USP1	nonDE
05_24h	LHX4	DE	USP1	nonDE
05_24h	E2F3	DE	USP1	nonDE
05_24h	ELF1	DE	ATG4C	nonDE
05_24h	ETV6	DE	ATG4C	nonDE
05_24h	GABPA	DE	ATG4C	nonDE
05_24h	NFIC	DE	ALG6	nonDE
05_24h	CTCF	DE	ROR1	nonDE
05_24h	TCF3	DE	UBE2U	nonDE
05_24h	ELF1	DE	JAK1	nonDE
05_24h	ETV6	DE	JAK1	nonDE
05_24h	NR2C2	DE	AK4	nonDE
05_24h	E2F1	DE	PDE4B	nonDE
05_24h	HOXA9	DE	SGIP1	nonDE
05_24h	SOX4	DE	SGIP1	nonDE
05_24h	TCF3	DE	SGIP1	nonDE
05_24h	E2F1	DE	TCTEX1D1	nonDE
05_24h	ERG	DE	TCTEX1D1	nonDE
05_24h	FLI1	DE	TCTEX1D1	nonDE
05_24h	ELF1	DE	WDR78	nonDE
05_24h	GABPA	DE	WDR78	nonDE
05_24h	ELF1	DE	MIER1	nonDE
05_24h	GABPA	DE	MIER1	nonDE
05_24h	CTCF	DE	MIER1	nonDE
05_24h	ITGB2	DE	SLC35D1	nonDE
05_24h	TCF3	DE	SERBP1	DE
05_24h	YY1	DE	SERBP1	DE
05_24h	SOX4	DE	GADD45A	nonDE
05_24h	MLX	DE	DEPDC1	nonDE
05_24h	SREBF1	DE	DEPDC1	nonDE
05_24h	SREBF2	DE	DEPDC1	nonDE
05_24h	MYBL2	DE	LRRC40	nonDE
05_24h	MYBL2	DE	SRSF11	DE
05_24h	YY1	DE	ANKRD13C	nonDE
05_24h	YY1	DE	HHLA3	nonDE
05_24h	CTCF	DE	ZRANB2	DE
05_24h	TCF3	DE	NEGR1	nonDE
05_24h	RFX5	DE	NEGR1	nonDE
05_24h	YY1	DE	NEGR1	nonDE
05_24h	YY1	DE	ZZZ3	nonDE
05_24h	ITGB2	DE	FAM73A	DE
05_24h	YY1	DE	FAM73A	DE
05_24h	TEAD1	DE	FUBP1	DE
05_24h	HSF1	DE	DNAJB4	nonDE
05_24h	TCF3	DE	GIPC2	nonDE
05_24h	NFIC	DE	IFI44	nonDE
05_24h	TCF3	DE	LPHN2	DE
05_24h	ERG	DE	PRKACB	nonDE
05_24h	ETV6	DE	PRKACB	nonDE
05_24h	FLI1	DE	PRKACB	nonDE
05_24h	GABPA	DE	PRKACB	nonDE
05_24h	STAT5A	DE	PRKACB	nonDE
05_24h	RFX5	DE	PRKACB	nonDE
05_24h	YY1	DE	PRKACB	nonDE
05_24h	ELF1	DE	RPF1	DE
05_24h	ETV6	DE	RPF1	DE
05_24h	GABPA	DE	RPF1	DE
05_24h	CTCF	DE	C1orf52	DE
05_24h	ELF1	DE	C1orf52	DE
05_24h	ERG	DE	C1orf52	DE
05_24h	FLI1	DE	C1orf52	DE
05_24h	ELF1	DE	BCL10	DE
05_24h	GABPA	DE	BCL10	DE
05_24h	ETS2	DE	COL24A1	nonDE
05_24h	MGA	DE	COL24A1	nonDE
05_24h	TFAP4	DE	CLCA2	nonDE
05_24h	TP53	DE	CLCA2	nonDE
05_24h	CTCF	DE	SH3GLB1	DE
05_24h	TFAP4	DE	SH3GLB1	DE
05_24h	TCF3	DE	LMO4	DE
05_24h	CEBPA	DE	LMO4	DE
05_24h	GATA1	DE	LMO4	DE
05_24h	LMO2	DE	LRRC8D	DE
05_24h	TCF3	DE	LRRC8D	DE
05_24h	CTCF	DE	LRRC8D	DE
05_24h	ELF1	DE	LRRC8D	DE
05_24h	GABPA	DE	LRRC8D	DE
05_24h	RUNX3	DE	ZNF326	nonDE
05_24h	YY1	DE	ZNF326	nonDE
05_24h	YY1	DE	ZNF644	nonDE
05_24h	E2F1	DE	ZNF644	nonDE
05_24h	E2F4	DE	ZNF644	nonDE
05_24h	E2F1	DE	CDC7	DE
05_24h	E2F4	DE	CDC7	DE
05_24h	ERG	DE	C1orf146	nonDE
05_24h	ETV6	DE	C1orf146	nonDE
05_24h	FLI1	DE	C1orf146	nonDE
05_24h	GABPA	DE	C1orf146	nonDE
05_24h	TCF3	DE	GFI1	nonDE
05_24h	RUNX1	DE	GFI1	nonDE
05_24h	ERG	DE	GFI1	nonDE
05_24h	FLI1	DE	GFI1	nonDE
05_24h	NFE2	DE	EVI5	nonDE
05_24h	CTCF	DE	RPL5	DE
05_24h	ATF4	DE	BCAR3	nonDE
05_24h	NFIC	DE	BCAR3	nonDE
05_24h	HOXA10	DE	BCAR3	nonDE
05_24h	CTCF	DE	GCLM	nonDE
05_24h	CTCF	DE	SLC44A3	nonDE
05_24h	RUNX1	DE	CNN3	DE
05_24h	NR2C2	DE	CNN3	DE
05_24h	GABPA	DE	ALG14	nonDE
05_24h	CTCF	DE	TMEM56	nonDE
05_24h	SOX4	DE	PTBP2	nonDE
05_24h	TCF3	DE	SNX7	nonDE
05_24h	SOX4	DE	PALMD	nonDE
05_24h	ELF1	DE	AGL	nonDE
05_24h	ETV6	DE	AGL	nonDE
05_24h	GABPA	DE	AGL	nonDE
05_24h	ELF1	DE	SLC35A3	nonDE
05_24h	CTCF	DE	HIAT1	DE
05_24h	YY1	DE	HIAT1	DE
05_24h	ERG	DE	SASS6	nonDE
05_24h	FLI1	DE	SASS6	nonDE
05_24h	GABPA	DE	SASS6	nonDE
05_24h	ERG	DE	TRMT13	nonDE
05_24h	FLI1	DE	TRMT13	nonDE
05_24h	GABPA	DE	TRMT13	nonDE
05_24h	ELF1	DE	DBT	DE
05_24h	ITGB2	DE	CDC14A	nonDE
05_24h	NFKB1	DE	CDC14A	nonDE
05_24h	NFKB2	DE	CDC14A	nonDE
05_24h	ELF1	DE	CDC14A	nonDE
05_24h	MLX	DE	EXTL2	nonDE
05_24h	GFI1B	DE	S1PR1	nonDE
05_24h	E2F1	DE	NTNG1	nonDE
05_24h	GFI1B	DE	NTNG1	nonDE
05_24h	HOXA10	DE	NTNG1	nonDE
05_24h	HOXA9	DE	NTNG1	nonDE
05_24h	GABPA	DE	SLC25A24	nonDE
05_24h	YY1	DE	PRPF38B	DE
05_24h	ATF4	DE	STXBP3	DE
05_24h	XBP1	DE	STXBP3	DE
05_24h	CTCF	DE	GPSM2	DE
05_24h	ELF1	DE	TAF13	nonDE
05_24h	ERG	DE	TAF13	nonDE
05_24h	ETV6	DE	TAF13	nonDE
05_24h	FLI1	DE	TAF13	nonDE
05_24h	GABPA	DE	TAF13	nonDE
05_24h	E2F1	DE	KIAA1324	nonDE
05_24h	RFX5	DE	KIAA1324	nonDE
05_24h	ERG	DE	SARS	nonDE
05_24h	FLI1	DE	SARS	nonDE
05_24h	GABPA	DE	SARS	nonDE
05_24h	GABPA	DE	PSRC1	nonDE
05_24h	ETV6	DE	PSMA5	DE
05_24h	CTCF	DE	CYB561D1	nonDE
05_24h	ELF1	DE	GNAI3	DE
05_24h	ERG	DE	GNAI3	DE
05_24h	ETV6	DE	GNAI3	DE
05_24h	FLI1	DE	GNAI3	DE
05_24h	GABPA	DE	GNAI3	DE
05_24h	MAX	DE	AMPD2	nonDE
05_24h	MYC	DE	AMPD2	nonDE
05_24h	MYCN	DE	AMPD2	nonDE
05_24h	NFKB2	DE	CSF1	nonDE
05_24h	ATF4	DE	AHCYL1	DE
05_24h	ATF6	DE	AHCYL1	DE
05_24h	CTCF	DE	AHCYL1	DE
05_24h	XBP1	DE	AHCYL1	DE
05_24h	NFE2	DE	AHCYL1	DE
05_24h	YY1	DE	STRIP1	nonDE
05_24h	RFX5	DE	LRIF1	nonDE
05_24h	HSF1	DE	ADORA3	nonDE
05_24h	MLX	DE	FAM212B	DE
05_24h	CTCF	DE	FAM212B	DE
05_24h	E2F1	DE	FAM212B	DE
05_24h	CTCF	DE	DDX20	nonDE
05_24h	E2F1	DE	DDX20	nonDE
05_24h	MYCN	DE	KCND3	nonDE
05_24h	TCF3	DE	KCND3	nonDE
05_24h	TCF3	DE	WNT2B	nonDE
05_24h	ITGB2	DE	MOV10	nonDE
05_24h	NFIC	DE	MOV10	nonDE
05_24h	CTCF	DE	RHOC	nonDE
05_24h	ITGB2	DE	RHOC	nonDE
05_24h	CTCF	DE	LRIG2	nonDE
05_24h	ETV6	DE	PHTF1	DE
05_24h	RFX5	DE	RSBN1	nonDE
05_24h	RUNX1	DE	PTPN22	nonDE
05_24h	CTCF	DE	AP4B1	nonDE
05_24h	CTCF	DE	DCLRE1B	nonDE
05_24h	E2F3	DE	TRIM33	DE
05_24h	E2F1	DE	BCAS2	DE
05_24h	ERG	DE	NRAS	DE
05_24h	ETV6	DE	NRAS	DE
05_24h	FLI1	DE	NRAS	DE
05_24h	GABPA	DE	NRAS	DE
05_24h	MAX	DE	NRAS	DE
05_24h	MYC	DE	NRAS	DE
05_24h	MYCN	DE	NRAS	DE
05_24h	RUNX1	DE	CSDE1	DE
05_24h	YY1	DE	CSDE1	DE
05_24h	E2F1	DE	SYCP1	DE
05_24h	ETV6	DE	VANGL1	nonDE
05_24h	ETV6	DE	SLC22A15	nonDE
05_24h	RFX5	DE	ATP1A1	DE
05_24h	TFAP4	DE	GDAP2	nonDE
05_24h	TFAP4	DE	WDR3	DE
05_24h	RFX5	DE	SPAG17	DE
05_24h	E2F1	DE	NOTCH2	DE
05_24h	E2F4	DE	NOTCH2	DE
05_24h	STAT5A	DE	FCGR1B	nonDE
05_24h	YY1	DE	PDE4DIP	nonDE
05_24h	ITGB2	DE	PDE4DIP	nonDE
05_24h	RFX5	DE	PDE4DIP	nonDE
05_24h	TFAP4	DE	PDE4DIP	nonDE
05_24h	E2F1	DE	NOTCH2NL	nonDE
05_24h	E2F4	DE	NOTCH2NL	nonDE
05_24h	FOXJ3	DE	TXNIP	DE
05_24h	MAX	DE	TXNIP	DE
05_24h	CTCF	DE	PIAS3	nonDE
05_24h	RUNX1	DE	CD160	nonDE
05_24h	TCF3	DE	PDZK1	nonDE
05_24h	ETS2	DE	PDZK1	nonDE
05_24h	NFKB1	DE	PRKAB2	nonDE
05_24h	CTCF	DE	PRKAB2	nonDE
05_24h	CTCF	DE	CHD1L	DE
05_24h	RUNX1	DE	BCL9	nonDE
05_24h	ERG	DE	HIST2H2AA4	nonDE
05_24h	FLI1	DE	HIST2H2AA4	nonDE
05_24h	ELF1	DE	SF3B4	DE
05_24h	ETV6	DE	SF3B4	DE
05_24h	GABPA	DE	SF3B4	DE
05_24h	E2F1	DE	OTUD7B	nonDE
05_24h	NFIC	DE	ANP32E	DE
05_24h	ERG	DE	MRPS21	DE
05_24h	ETV6	DE	MRPS21	DE
05_24h	FLI1	DE	MRPS21	DE
05_24h	GABPA	DE	MRPS21	DE
05_24h	RFX5	DE	MRPS21	DE
05_24h	SREBF1	DE	PRPF3	DE
05_24h	SREBF2	DE	PRPF3	DE
05_24h	TFAP4	DE	RPRD2	nonDE
05_24h	ETV6	DE	MCL1	nonDE
05_24h	GABPA	DE	MCL1	nonDE
05_24h	E2F1	DE	ENSA	DE
05_24h	TCF3	DE	GOLPH3L	nonDE
05_24h	YY1	DE	ARNT	nonDE
05_24h	E2F1	DE	GABPB2	nonDE
05_24h	E2F3	DE	GABPB2	nonDE
05_24h	RFX5	DE	LYSMD1	nonDE
05_24h	SREBF1	DE	PIP5K1A	nonDE
05_24h	SREBF2	DE	PIP5K1A	nonDE
05_24h	IRF5	DE	RFX5	DE
05_24h	TFAP4	DE	SELENBP1	nonDE
05_24h	ETV6	DE	PSMB4	DE
05_24h	ETV6	DE	POGZ	nonDE
05_24h	GABPA	DE	POGZ	nonDE
05_24h	FOXJ3	DE	POGZ	nonDE
05_24h	MYB	DE	POGZ	nonDE
05_24h	SOX4	DE	POGZ	nonDE
05_24h	TCF3	DE	TDRKH	nonDE
05_24h	ETS2	DE	S100A10	DE
05_24h	ETV6	DE	S100A10	DE
05_24h	NFE2	DE	S100A10	DE
05_24h	ETS2	DE	S100A9	nonDE
05_24h	NFIC	DE	S100A8	nonDE
05_24h	TFAP4	DE	S100A8	nonDE
05_24h	TAL1	DE	S100A4	DE
05_24h	TFAP4	DE	S100A4	DE
05_24h	STAT5A	DE	SNAPIN	DE
05_24h	CTCF	DE	ILF2	DE
05_24h	ERG	DE	INTS3	nonDE
05_24h	ETV6	DE	INTS3	nonDE
05_24h	FLI1	DE	INTS3	nonDE
05_24h	GABPA	DE	INTS3	nonDE
05_24h	NFIC	DE	GATAD2B	nonDE
05_24h	NFKB2	DE	GATAD2B	nonDE
05_24h	CTCF	DE	DENND4B	nonDE
05_24h	ELF1	DE	DENND4B	nonDE
05_24h	ITGB2	DE	DENND4B	nonDE
05_24h	FOXJ3	DE	CRTC2	nonDE
05_24h	E2F1	DE	SLC39A1	nonDE
05_24h	ERG	DE	RPS27	DE
05_24h	ETV6	DE	RPS27	DE
05_24h	FLI1	DE	RPS27	DE
05_24h	YY1	DE	RPS27	DE
05_24h	XBP1	DE	NUP210L	nonDE
05_24h	ETV6	DE	TPM3	DE
05_24h	RFX5	DE	TPM3	DE
05_24h	NFAT5	DE	TPM3	DE
05_24h	TFAP4	DE	TPM3	DE
05_24h	ELF1	DE	C1orf43	DE
05_24h	ETV6	DE	C1orf43	DE
05_24h	MLX	DE	C1orf43	DE
05_24h	SREBF1	DE	C1orf43	DE
05_24h	SREBF2	DE	C1orf43	DE
05_24h	YY1	DE	C1orf43	DE
05_24h	ELF1	DE	UBAP2L	DE
05_24h	ETV6	DE	UBAP2L	DE
05_24h	MLX	DE	UBAP2L	DE
05_24h	SREBF1	DE	UBAP2L	DE
05_24h	SREBF2	DE	UBAP2L	DE
05_24h	YY1	DE	UBAP2L	DE
05_24h	FOXJ3	DE	UBAP2L	DE
05_24h	CTCF	DE	HAX1	DE
05_24h	ETS2	DE	ATP8B2	nonDE
05_24h	CTCF	DE	UBE2Q1	DE
05_24h	E2F1	DE	UBE2Q1	DE
05_24h	E2F4	DE	UBE2Q1	DE
05_24h	GABPA	DE	UBE2Q1	DE
05_24h	SREBF1	DE	UBE2Q1	DE
05_24h	SREBF2	DE	UBE2Q1	DE
05_24h	YY1	DE	UBE2Q1	DE
05_24h	MLX	DE	ADAR	DE
05_24h	ETV6	DE	PMVK	DE
05_24h	CTCF	DE	PBXIP1	nonDE
05_24h	ETV6	DE	PYGO2	DE
05_24h	TAL1	DE	SHC1	DE
05_24h	TCF3	DE	SHC1	DE
05_24h	TFAP4	DE	SHC1	DE
05_24h	NFE2	DE	SHC1	DE
05_24h	ERG	DE	SHC1	DE
05_24h	ETV6	DE	SHC1	DE
05_24h	FLI1	DE	SHC1	DE
05_24h	GABPA	DE	SHC1	DE
05_24h	NR2C2	DE	SHC1	DE
05_24h	ERG	DE	CKS1B	DE
05_24h	ETV6	DE	CKS1B	DE
05_24h	FLI1	DE	CKS1B	DE
05_24h	GABPA	DE	CKS1B	DE
05_24h	NR2C2	DE	CKS1B	DE
05_24h	ELF1	DE	ZBTB7B	nonDE
05_24h	ITGB2	DE	SLC50A1	DE
05_24h	NFE2	DE	SLC50A1	DE
05_24h	TFAP4	DE	SLC50A1	DE
05_24h	ERG	DE	DPM3	DE
05_24h	FLI1	DE	DPM3	DE
05_24h	TFAP4	DE	THBS3	nonDE
05_24h	RFX5	DE	MTX1	nonDE
05_24h	E2F1	DE	GBA	nonDE
05_24h	E2F1	DE	HCN3	nonDE
05_24h	E2F4	DE	HCN3	nonDE
05_24h	ELF1	DE	DAP3	DE
05_24h	TAL1	DE	DAP3	DE
05_24h	NR2C2	DE	RIT1	nonDE
05_24h	ETV6	DE	KIAA0907	nonDE
05_24h	GABPA	DE	KIAA0907	nonDE
05_24h	TFAP4	DE	ARHGEF2	DE
05_24h	E2F1	DE	ARHGEF2	DE
05_24h	ETS2	DE	ARHGEF2	DE
05_24h	ERG	DE	SSR2	DE
05_24h	FLI1	DE	SSR2	DE
05_24h	GABPA	DE	SSR2	DE
05_24h	SOX4	DE	MEX3A	nonDE
05_24h	E2F1	DE	LMNA	DE
05_24h	SOX4	DE	LMNA	DE
05_24h	ETS2	DE	LMNA	DE
05_24h	HSF1	DE	SEMA4A	DE
05_24h	RFX5	DE	SEMA4A	DE
05_24h	ERG	DE	SLC25A44	nonDE
05_24h	ETV6	DE	SLC25A44	nonDE
05_24h	FLI1	DE	SLC25A44	nonDE
05_24h	GABPA	DE	SLC25A44	nonDE
05_24h	TCF3	DE	TMEM79	nonDE
05_24h	GABPA	DE	APOA1BP	DE
05_24h	RFX5	DE	GPATCH4	DE
05_24h	ETV6	DE	ISG20L2	nonDE
05_24h	GABPA	DE	ISG20L2	nonDE
05_24h	ETV6	DE	RRNAD1	nonDE
05_24h	GABPA	DE	RRNAD1	nonDE
05_24h	ELF1	DE	MRPL24	DE
05_24h	ETS2	DE	MRPL24	DE
05_24h	ETS2	DE	NTRK1	nonDE
05_24h	ETS2	DE	ETV3	nonDE
05_24h	ELF1	DE	FCRL1	nonDE
05_24h	NFE2	DE	SPTA1	nonDE
05_24h	GATA1	DE	DARC	nonDE
05_24h	RFX5	DE	TAGLN2	DE
05_24h	ATF4	DE	TAGLN2	DE
05_24h	CTCF	DE	TAGLN2	DE
05_24h	NFE2	DE	TAGLN2	DE
05_24h	ERG	DE	PIGM	nonDE
05_24h	ETV6	DE	PIGM	nonDE
05_24h	FLI1	DE	PIGM	nonDE
05_24h	YY1	DE	PEX19	nonDE
05_24h	YY1	DE	DCAF8	DE
05_24h	ERG	DE	COPA	DE
05_24h	ETV6	DE	COPA	DE
05_24h	FLI1	DE	COPA	DE
05_24h	GABPA	DE	COPA	DE
05_24h	ERG	DE	NCSTN	DE
05_24h	ETV6	DE	NCSTN	DE
05_24h	FLI1	DE	NCSTN	DE
05_24h	GABPA	DE	NCSTN	DE
05_24h	TAL1	DE	NHLH1	nonDE
05_24h	ETV6	DE	TSTD1	DE
05_24h	TCF3	DE	TSTD1	DE
05_24h	YY1	DE	DEDD	DE
05_24h	RFX5	DE	USP21	nonDE
05_24h	CTCF	DE	TOMM40L	nonDE
05_24h	ELF1	DE	UHMK1	nonDE
05_24h	ERG	DE	UHMK1	nonDE
05_24h	FLI1	DE	UHMK1	nonDE
05_24h	GABPA	DE	UHMK1	nonDE
05_24h	ERG	DE	UAP1	nonDE
05_24h	FLI1	DE	UAP1	nonDE
05_24h	CREB3L2	DE	UAP1	nonDE
05_24h	ATF4	DE	DDR2	nonDE
05_24h	RUNX1	DE	PBX1	nonDE
05_24h	ETS2	DE	UCK2	DE
05_24h	NFIC	DE	FAM78B	nonDE
05_24h	GABPA	DE	POGK	nonDE
05_24h	MLX	DE	TADA1	nonDE
05_24h	RUNX3	DE	TADA1	nonDE
05_24h	SREBF1	DE	TADA1	nonDE
05_24h	SREBF2	DE	TADA1	nonDE
05_24h	MLX	DE	ILDR2	nonDE
05_24h	TFAP4	DE	DUSP27	nonDE
05_24h	HOXA10	DE	POU2F1	nonDE
05_24h	RFX5	DE	POU2F1	nonDE
05_24h	TFAP4	DE	POU2F1	nonDE
05_24h	CTCF	DE	TIPRL	nonDE
05_24h	XBP1	DE	TIPRL	nonDE
05_24h	ELF1	DE	TIPRL	nonDE
05_24h	GABPA	DE	TIPRL	nonDE
05_24h	LHX4	DE	TBX19	nonDE
05_24h	NFIC	DE	TBX19	nonDE
05_24h	RUNX1	DE	XCL1	DE
05_24h	LMO2	DE	ATP1B1	nonDE
05_24h	NFIC	DE	ATP1B1	nonDE
05_24h	TCF3	DE	ATP1B1	nonDE
05_24h	NFKB1	DE	ATP1B1	nonDE
05_24h	GABPA	DE	NME7	nonDE
05_24h	GABPA	DE	BLZF1	nonDE
05_24h	ERG	DE	C1orf112	DE
05_24h	ETV6	DE	C1orf112	DE
05_24h	FLI1	DE	C1orf112	DE
05_24h	GABPA	DE	C1orf112	DE
05_24h	YY1	DE	SCYL3	DE
05_24h	CTCF	DE	KIFAP3	nonDE
05_24h	MYBL2	DE	KIFAP3	nonDE
05_24h	GATA1	DE	FMO1	DE
05_24h	NFIC	DE	FMO1	DE
05_24h	CTCF	DE	FMO4	DE
05_24h	E2F1	DE	FMO4	DE
05_24h	CTCF	DE	PRRC2C	DE
05_24h	MLX	DE	PRRC2C	DE
05_24h	NFIC	DE	PRRC2C	DE
05_24h	YY1	DE	PRRC2C	DE
05_24h	HSF1	DE	C1orf105	DE
05_24h	CTCF	DE	PIGC	DE
05_24h	MYB	DE	SUCO	nonDE
05_24h	TP53	DE	TNFSF4	nonDE
05_24h	MYBL2	DE	SLC9C2	nonDE
05_24h	HSF1	DE	ANKRD45	nonDE
05_24h	ETS2	DE	KLHL20	DE
05_24h	GABPA	DE	KLHL20	DE
05_24h	ATF4	DE	ZBTB37	nonDE
05_24h	XBP1	DE	ZBTB37	nonDE
05_24h	ETV6	DE	RC3H1	nonDE
05_24h	RUNX1	DE	RABGAP1L	DE
05_24h	STAT5A	DE	RABGAP1L	DE
05_24h	E2F1	DE	CACYBP	DE
05_24h	XBP1	DE	CACYBP	DE
05_24h	HSF1	DE	CACYBP	DE
05_24h	CTCF	DE	TNR	nonDE
05_24h	SOX4	DE	ASTN1	nonDE
05_24h	E2F1	DE	RASAL2	DE
05_24h	E2F4	DE	RASAL2	DE
05_24h	CTCF	DE	RASAL2	DE
05_24h	TCF3	DE	RASAL2	DE
05_24h	RFX5	DE	TOR3A	DE
05_24h	ETS2	DE	ABL2	nonDE
05_24h	ATF4	DE	SOAT1	nonDE
05_24h	E2F1	DE	SOAT1	nonDE
05_24h	E2F4	DE	SOAT1	nonDE
05_24h	RFX5	DE	AXDND1	DE
05_24h	MYB	DE	TOR1AIP1	DE
05_24h	YY1	DE	CEP350	nonDE
05_24h	TCF3	DE	LHX4	DE
05_24h	E2F1	DE	ACBD6	DE
05_24h	E2F4	DE	ACBD6	DE
05_24h	RFX5	DE	XPR1	nonDE
05_24h	RUNX3	DE	XPR1	nonDE
05_24h	YY1	DE	XPR1	nonDE
05_24h	TAL1	DE	KIAA1614	nonDE
05_24h	SREBF1	DE	STX6	nonDE
05_24h	SREBF2	DE	STX6	nonDE
05_24h	MYB	DE	IER5	nonDE
05_24h	RUNX3	DE	CACNA1E	DE
05_24h	SOX4	DE	CACNA1E	DE
05_24h	CTCF	DE	SMG7	DE
05_24h	ERG	DE	SMG7	DE
05_24h	FLI1	DE	SMG7	DE
05_24h	YY1	DE	SMG7	DE
05_24h	MLX	DE	ARPC5	DE
05_24h	NFATC1	DE	ARPC5	DE
05_24h	RFX5	DE	ARPC5	DE
05_24h	SREBF1	DE	ARPC5	DE
05_24h	SREBF2	DE	ARPC5	DE
05_24h	MLX	DE	RGL1	nonDE
05_24h	NFATC1	DE	RGL1	nonDE
05_24h	RFX5	DE	RGL1	nonDE
05_24h	SREBF1	DE	RGL1	nonDE
05_24h	SREBF2	DE	RGL1	nonDE
05_24h	TCF3	DE	RGL1	nonDE
05_24h	RUNX3	DE	COLGALT2	nonDE
05_24h	ELF1	DE	EDEM3	nonDE
05_24h	ETV6	DE	EDEM3	nonDE
05_24h	GABPA	DE	EDEM3	nonDE
05_24h	CTCF	DE	HMCN1	nonDE
05_24h	FOXJ3	DE	HMCN1	nonDE
05_24h	TAL1	DE	PRG4	DE
05_24h	CTCF	DE	TPR	DE
05_24h	E2F1	DE	TPR	DE
05_24h	CTCF	DE	C1orf27	nonDE
05_24h	E2F1	DE	C1orf27	nonDE
05_24h	CEBPA	DE	PTGS2	nonDE
05_24h	ELF1	DE	PLA2G4A	nonDE
05_24h	LMO2	DE	BRINP3	nonDE
05_24h	ERG	DE	BRINP3	nonDE
05_24h	FLI1	DE	BRINP3	nonDE
05_24h	XBP1	DE	RGS2	nonDE
05_24h	TCF3	DE	UCHL5	DE
05_24h	TFAP4	DE	UCHL5	DE
05_24h	TCF3	DE	TROVE2	DE
05_24h	TFAP4	DE	TROVE2	DE
05_24h	NR2C2	DE	GLRX2	DE
05_24h	CTCF	DE	CDC73	nonDE
05_24h	NFKB1	DE	KCNT2	nonDE
05_24h	ELF1	DE	CRB1	nonDE
05_24h	ETV6	DE	CRB1	nonDE
05_24h	GABPA	DE	CRB1	nonDE
05_24h	ELF1	DE	PTPRC	DE
05_24h	ELF1	DE	KIF14	nonDE
05_24h	ETV6	DE	KIF14	nonDE
05_24h	GABPA	DE	KIF14	nonDE
05_24h	NFIC	DE	KIF21B	nonDE
05_24h	RFX5	DE	TMEM9	nonDE
05_24h	TP53	DE	PHLDA3	nonDE
05_24h	ETV6	DE	TIMM17A	DE
05_24h	ITGB2	DE	TIMM17A	DE
05_24h	CTCF	DE	GPR37L1	nonDE
05_24h	TFAP4	DE	GPR37L1	nonDE
05_24h	E2F3	DE	UBE2T	DE
05_24h	NR2C2	DE	PPP1R12B	nonDE
05_24h	YY1	DE	PPP1R12B	nonDE
05_24h	LMO2	DE	PPP1R12B	nonDE
05_24h	GATA1	DE	PPP1R12B	nonDE
05_24h	TCF3	DE	PPP1R12B	nonDE
05_24h	ATF4	DE	KLHL12	DE
05_24h	MLX	DE	KLHL12	DE
05_24h	SREBF1	DE	KLHL12	DE
05_24h	SREBF2	DE	KLHL12	DE
05_24h	ETS2	DE	CHI3L1	nonDE
05_24h	HSF1	DE	CHIT1	nonDE
05_24h	E2F1	DE	ATP2B4	nonDE
05_24h	NFIC	DE	ATP2B4	nonDE
05_24h	RFX5	DE	ATP2B4	nonDE
05_24h	CTCF	DE	ATP2B4	nonDE
05_24h	MLX	DE	ZC3H11A	DE
05_24h	SREBF1	DE	ZC3H11A	DE
05_24h	SREBF2	DE	ZC3H11A	DE
05_24h	CTCF	DE	SNRPE	DE
05_24h	ERG	DE	SNRPE	DE
05_24h	ETV6	DE	SNRPE	DE
05_24h	FLI1	DE	SNRPE	DE
05_24h	GABPA	DE	SNRPE	DE
05_24h	NR2C2	DE	SOX13	nonDE
05_24h	ATF4	DE	PPP1R15B	nonDE
05_24h	ELF1	DE	PPP1R15B	nonDE
05_24h	YY1	DE	PPP1R15B	nonDE
05_24h	CTCF	DE	PIK3C2B	nonDE
05_24h	ERG	DE	MDM4	nonDE
05_24h	FLI1	DE	MDM4	nonDE
05_24h	GABPA	DE	MDM4	nonDE
05_24h	TP53	DE	MDM4	nonDE
05_24h	ETV6	DE	RBBP5	nonDE
05_24h	E2F1	DE	DSTYK	nonDE
05_24h	E2F4	DE	DSTYK	nonDE
05_24h	GATA1	DE	TMCC2	nonDE
05_24h	ELF1	DE	ELK4	nonDE
05_24h	ETV6	DE	ELK4	nonDE
05_24h	GABPA	DE	ELK4	nonDE
05_24h	E2F1	DE	NUCKS1	DE
05_24h	ETV6	DE	RASSF5	DE
05_24h	RUNX3	DE	RASSF5	DE
05_24h	RUNX1	DE	FAIM3	nonDE
05_24h	ETV6	DE	FAIM3	nonDE
05_24h	TCF3	DE	FAIM3	nonDE
05_24h	RFX5	DE	PFKFB2	nonDE
05_24h	TCF3	DE	CR2	nonDE
05_24h	E2F1	DE	CD46	nonDE
05_24h	ETV6	DE	CD46	nonDE
05_24h	GABPA	DE	CD46	nonDE
05_24h	YY1	DE	CD34	DE
05_24h	TCF3	DE	PLXNA2	nonDE
05_24h	CTCF	DE	G0S2	nonDE
05_24h	ETV6	DE	IRF6	nonDE
05_24h	XBP1	DE	IRF6	nonDE
05_24h	TCF3	DE	HHAT	nonDE
05_24h	CTCF	DE	KCNH1	nonDE
05_24h	MYBL2	DE	NEK2	nonDE
05_24h	NR2C2	DE	NEK2	nonDE
05_24h	CTCF	DE	LPGAT1	nonDE
05_24h	E2F1	DE	INTS7	nonDE
05_24h	MYBL2	DE	INTS7	nonDE
05_24h	E2F1	DE	DTL	DE
05_24h	E2F1	DE	PPP2R5A	DE
05_24h	ETV6	DE	PPP2R5A	DE
05_24h	NFIC	DE	PPP2R5A	DE
05_24h	ETS2	DE	TMEM206	nonDE
05_24h	ETV6	DE	TMEM206	nonDE
05_24h	TAL1	DE	ATF3	nonDE
05_24h	TCF3	DE	ATF3	nonDE
05_24h	TFAP4	DE	ATF3	nonDE
05_24h	SREBF2	DE	BATF3	nonDE
05_24h	HSF1	DE	VASH2	nonDE
05_24h	ELF1	DE	RPS6KC1	nonDE
05_24h	ETV6	DE	RPS6KC1	nonDE
05_24h	ATF4	DE	ESRRG	nonDE
05_24h	FOXJ3	DE	ESRRG	nonDE
05_24h	MYB	DE	ESRRG	nonDE
05_24h	RUNX1	DE	ESRRG	nonDE
05_24h	RUNX3	DE	ESRRG	nonDE
05_24h	NFIC	DE	SLC30A10	nonDE
05_24h	ERG	DE	RAB3GAP2	DE
05_24h	FLI1	DE	RAB3GAP2	DE
05_24h	GABPA	DE	RAB3GAP2	DE
05_24h	MLX	DE	RAB3GAP2	DE
05_24h	NFIC	DE	RAB3GAP2	DE
05_24h	SREBF1	DE	RAB3GAP2	DE
05_24h	SREBF2	DE	RAB3GAP2	DE
05_24h	NFIC	DE	DUSP10	nonDE
05_24h	CREB3L2	DE	MIA3	DE
05_24h	RFX5	DE	MIA3	DE
05_24h	NFE2	DE	CAPN8	nonDE
05_24h	CTCF	DE	TP53BP2	DE
05_24h	ERG	DE	FBXO28	nonDE
05_24h	ETV6	DE	FBXO28	nonDE
05_24h	FLI1	DE	FBXO28	nonDE
05_24h	GABPA	DE	FBXO28	nonDE
05_24h	YY1	DE	SRP9	DE
05_24h	TAL1	DE	TMEM63A	nonDE
05_24h	ETV6	DE	ACBD3	nonDE
05_24h	NR2C2	DE	ACBD3	nonDE
05_24h	E2F1	DE	CDC42BPA	nonDE
05_24h	YY1	DE	CDC42BPA	nonDE
05_24h	ATF6	DE	ARF1	DE
05_24h	YY1	DE	ARF1	DE
05_24h	ERG	DE	ARF1	DE
05_24h	FLI1	DE	ARF1	DE
05_24h	GABPA	DE	ARF1	DE
05_24h	CTCF	DE	IBA57	nonDE
05_24h	ETS2	DE	TRIM11	nonDE
05_24h	CTCF	DE	RHOU	nonDE
05_24h	TEAD1	DE	ACTA1	nonDE
05_24h	E2F3	DE	NUP133	DE
05_24h	CTCF	DE	ABCB10	nonDE
05_24h	E2F1	DE	ABCB10	nonDE
05_24h	E2F4	DE	ABCB10	nonDE
05_24h	ITGB2	DE	GALNT2	DE
05_24h	CTCF	DE	COG2	DE
05_24h	YY1	DE	COG2	DE
05_24h	TCF3	DE	TTC13	nonDE
05_24h	TCF3	DE	ARV1	DE
05_24h	E2F1	DE	C1orf131	DE
05_24h	E2F4	DE	C1orf131	DE
05_24h	YY1	DE	C1orf131	DE
05_24h	YY1	DE	GNPAT	DE
05_24h	ETV6	DE	SPRTN	nonDE
05_24h	GABPA	DE	SPRTN	nonDE
05_24h	GABPA	DE	TSNAX	DE
05_24h	ERG	DE	NTPCR	DE
05_24h	FLI1	DE	NTPCR	DE
05_24h	GABPA	DE	NTPCR	DE
05_24h	ERG	DE	TOMM20	DE
05_24h	ETV6	DE	TOMM20	DE
05_24h	FLI1	DE	TOMM20	DE
05_24h	GABPA	DE	TOMM20	DE
05_24h	NFATC1	DE	ARID4B	DE
05_24h	YY1	DE	ARID4B	DE
05_24h	NFATC1	DE	GGPS1	nonDE
05_24h	YY1	DE	GGPS1	nonDE
05_24h	ELF1	DE	GGPS1	nonDE
05_24h	NFIC	DE	LYST	DE
05_24h	TCF3	DE	LYST	DE
05_24h	CTCF	DE	NID1	nonDE
05_24h	RUNX3	DE	EDARADD	nonDE
05_24h	ETS2	DE	EDARADD	nonDE
05_24h	NFIC	DE	EDARADD	nonDE
05_24h	ERG	DE	MTR	DE
05_24h	GABPA	DE	MTR	DE
05_24h	CTCF	DE	RYR2	nonDE
05_24h	MLX	DE	RGS7	nonDE
05_24h	CTCF	DE	KMO	nonDE
05_24h	ATF4	DE	WDR64	nonDE
05_24h	E2F1	DE	EXO1	DE
05_24h	E2F4	DE	EXO1	DE
05_24h	NFIC	DE	PLD5	nonDE
05_24h	ETS2	DE	CEP170	nonDE
05_24h	ATF4	DE	AKT3	nonDE
05_24h	FOXJ3	DE	ZBTB18	nonDE
05_24h	TFAP4	DE	ZBTB18	nonDE
05_24h	YY1	DE	COX20	DE
05_24h	SOX4	DE	COX20	DE
05_24h	RFX5	DE	EFCAB2	nonDE
05_24h	SOX4	DE	KIF26B	nonDE
05_24h	ETV6	DE	TFB2M	DE
05_24h	GABPA	DE	TFB2M	DE
05_24h	ETV6	DE	CNST	nonDE
05_24h	GABPA	DE	CNST	nonDE
05_24h	ETS2	DE	ZNF496	DE
05_24h	HSF1	DE	NLRP3	nonDE
05_24h	ELF1	DE	LARP4B	DE
05_24h	ETV6	DE	LARP4B	DE
05_24h	GABPA	DE	LARP4B	DE
05_24h	ELF1	DE	GTPBP4	DE
05_24h	ETV6	DE	GTPBP4	DE
05_24h	GABPA	DE	GTPBP4	DE
05_24h	TFAP4	DE	WDR37	nonDE
05_24h	ERG	DE	WDR37	nonDE
05_24h	ETV6	DE	WDR37	nonDE
05_24h	FLI1	DE	WDR37	nonDE
05_24h	GABPA	DE	WDR37	nonDE
05_24h	YY1	DE	NET1	nonDE
05_24h	ERG	DE	FAM208B	nonDE
05_24h	ETV6	DE	FAM208B	nonDE
05_24h	FLI1	DE	FAM208B	nonDE
05_24h	GABPA	DE	FAM208B	nonDE
05_24h	ERG	DE	GDI2	DE
05_24h	ETV6	DE	GDI2	DE
05_24h	FLI1	DE	GDI2	DE
05_24h	MYC	DE	GDI2	DE
05_24h	MYCN	DE	GDI2	DE
05_24h	NFE2	DE	IL15RA	nonDE
05_24h	NFIC	DE	IL2RA	nonDE
05_24h	NFKB1	DE	IL2RA	nonDE
05_24h	CTCF	DE	PRKCQ	DE
05_24h	E2F1	DE	SFMBT2	nonDE
05_24h	ETV6	DE	KIN	nonDE
05_24h	ETV6	DE	ATP5C1	DE
05_24h	GABPA	DE	TAF3	nonDE
05_24h	YY1	DE	TAF3	nonDE
05_24h	SOX4	DE	CELF2	DE
05_24h	E2F1	DE	CELF2	DE
05_24h	TCF3	DE	CELF2	DE
05_24h	RUNX1	DE	USP6NL	nonDE
05_24h	RFX5	DE	SEC61A2	DE
05_24h	ELF1	DE	NUDT5	DE
05_24h	ETV6	DE	NUDT5	DE
05_24h	GABPA	DE	NUDT5	DE
05_24h	ELF1	DE	CDC123	DE
05_24h	ETV6	DE	CDC123	DE
05_24h	GABPA	DE	CDC123	DE
05_24h	ETS2	DE	CAMK1D	nonDE
05_24h	CTCF	DE	OPTN	nonDE
05_24h	NFKB2	DE	OPTN	nonDE
05_24h	CTCF	DE	MCM10	DE
05_24h	E2F1	DE	MCM10	DE
05_24h	CTCF	DE	PRPF18	DE
05_24h	GABPA	DE	PRPF18	DE
05_24h	MLX	DE	FRMD4A	nonDE
05_24h	SREBF1	DE	FRMD4A	nonDE
05_24h	SREBF2	DE	FRMD4A	nonDE
05_24h	TFAP4	DE	HSPA14	DE
05_24h	E2F1	DE	SUV39H2	DE
05_24h	TFAP4	DE	SUV39H2	DE
05_24h	ELF1	DE	DCLRE1C	DE
05_24h	ETV6	DE	DCLRE1C	DE
05_24h	GABPA	DE	DCLRE1C	DE
05_24h	STAT5A	DE	DCLRE1C	DE
05_24h	RFX5	DE	RPP38	DE
05_24h	CTCF	DE	ITGA8	nonDE
05_24h	ERG	DE	FAM188A	nonDE
05_24h	ETV6	DE	FAM188A	nonDE
05_24h	FLI1	DE	FAM188A	nonDE
05_24h	GABPA	DE	FAM188A	nonDE
05_24h	ETV6	DE	RSU1	DE
05_24h	GABPA	DE	RSU1	DE
05_24h	NR2C2	DE	CUBN	nonDE
05_24h	ELF1	DE	VIM	DE
05_24h	XBP1	DE	CACNB2	nonDE
05_24h	NR2C2	DE	CACNB2	nonDE
05_24h	TAL1	DE	CACNB2	nonDE
05_24h	LMO2	DE	CACNB2	nonDE
05_24h	ELF1	DE	NSUN6	nonDE
05_24h	GABPA	DE	NSUN6	nonDE
05_24h	TCF3	DE	ARL5B	nonDE
05_24h	GATA1	DE	NEBL	DE
05_24h	TEAD1	DE	NEBL	DE
05_24h	RFX5	DE	MLLT10	DE
05_24h	ERG	DE	DNAJC1	nonDE
05_24h	FLI1	DE	DNAJC1	nonDE
05_24h	GABPA	DE	DNAJC1	nonDE
05_24h	TFAP4	DE	COMMD3	DE
05_24h	MLX	DE	BMI1	DE
05_24h	NFIC	DE	BMI1	DE
05_24h	YY1	DE	BMI1	DE
05_24h	RFX5	DE	BMI1	DE
05_24h	ATF4	DE	SPAG6	nonDE
05_24h	ETV6	DE	SPAG6	nonDE
05_24h	FOXJ3	DE	OTUD1	nonDE
05_24h	TEAD1	DE	OTUD1	nonDE
05_24h	TEAD1	DE	KIAA1217	nonDE
05_24h	GFI1B	DE	ARHGAP21	nonDE
05_24h	RUNX1	DE	ARHGAP21	nonDE
05_24h	CTCF	DE	PRTFDC1	nonDE
05_24h	RFX5	DE	THNSL1	nonDE
05_24h	RUNX3	DE	GPR158	nonDE
05_24h	ELF1	DE	APBB1IP	DE
05_24h	ETV6	DE	PDSS1	DE
05_24h	CTCF	DE	ABI1	DE
05_24h	GABPA	DE	ACBD5	nonDE
05_24h	TFAP4	DE	RAB18	DE
05_24h	YY1	DE	WAC	nonDE
05_24h	TFAP4	DE	SVIL	DE
05_24h	CTCF	DE	SVIL	DE
05_24h	E2F1	DE	MTPAP	DE
05_24h	E2F4	DE	MTPAP	DE
05_24h	ELF1	DE	MAP3K8	nonDE
05_24h	ATF4	DE	ZNF438	nonDE
05_24h	TCF3	DE	ZNF438	nonDE
05_24h	XBP1	DE	ZNF438	nonDE
05_24h	CTCF	DE	ZEB1	nonDE
05_24h	ETS2	DE	ZEB1	nonDE
05_24h	SREBF1	DE	ARHGAP12	DE
05_24h	SREBF2	DE	ARHGAP12	DE
05_24h	TAL1	DE	ITGB1	nonDE
05_24h	TEAD1	DE	ITGB1	nonDE
05_24h	TAL1	DE	PARD3	nonDE
05_24h	TCF3	DE	PARD3	nonDE
05_24h	TCF3	DE	CUL2	DE
05_24h	ERG	DE	CREM	nonDE
05_24h	FLI1	DE	CREM	nonDE
05_24h	MYBL2	DE	CREM	nonDE
05_24h	STAT5A	DE	CREM	nonDE
05_24h	CTCF	DE	ZNF25	nonDE
05_24h	XBP1	DE	ZNF25	nonDE
05_24h	ETV6	DE	BMS1	DE
05_24h	ERG	DE	CSGALNACT2	nonDE
05_24h	ETV6	DE	CSGALNACT2	nonDE
05_24h	FLI1	DE	CSGALNACT2	nonDE
05_24h	GABPA	DE	CSGALNACT2	nonDE
05_24h	TFAP4	DE	RASGEF1A	nonDE
05_24h	RFX5	DE	HNRNPF	DE
05_24h	GABPA	DE	ZNF487	nonDE
05_24h	ERG	DE	ZNF239	nonDE
05_24h	ETV6	DE	ZNF239	nonDE
05_24h	FLI1	DE	ZNF239	nonDE
05_24h	GABPA	DE	ZNF239	nonDE
05_24h	ETV6	DE	ZNF485	nonDE
05_24h	GABPA	DE	ZNF485	nonDE
05_24h	ERG	DE	C10orf25	nonDE
05_24h	ETV6	DE	C10orf25	nonDE
05_24h	FLI1	DE	C10orf25	nonDE
05_24h	GABPA	DE	C10orf25	nonDE
05_24h	ERG	DE	ZNF22	DE
05_24h	ETV6	DE	ZNF22	DE
05_24h	FLI1	DE	ZNF22	DE
05_24h	GABPA	DE	ZNF22	DE
05_24h	MLX	DE	MARCH8	nonDE
05_24h	SREBF1	DE	MARCH8	nonDE
05_24h	SREBF2	DE	MARCH8	nonDE
05_24h	ETV6	DE	FAM21C	nonDE
05_24h	GABPA	DE	FAM21C	nonDE
05_24h	MLX	DE	FAM21C	nonDE
05_24h	SREBF1	DE	FAM21C	nonDE
05_24h	SREBF2	DE	FAM21C	nonDE
05_24h	TCF3	DE	FRMPD2	nonDE
05_24h	FOXJ3	DE	FRMPD2	nonDE
05_24h	CTCF	DE	MAPK8	nonDE
05_24h	ETS2	DE	WDFY4	DE
05_24h	CTCF	DE	NCOA4	DE
05_24h	GATA1	DE	NCOA4	DE
05_24h	GABPA	DE	FAM21A	DE
05_24h	MLX	DE	FAM21A	DE
05_24h	SREBF1	DE	FAM21A	DE
05_24h	SREBF2	DE	FAM21A	DE
05_24h	LHX4	DE	PRKG1	DE
05_24h	E2F1	DE	CSTF2T	nonDE
05_24h	E2F4	DE	CSTF2T	nonDE
05_24h	ETV6	DE	CSTF2T	nonDE
05_24h	RUNX3	DE	CSTF2T	nonDE
05_24h	YY1	DE	CSTF2T	nonDE
05_24h	LHX4	DE	PCDH15	nonDE
05_24h	TCF3	DE	PCDH15	nonDE
05_24h	E2F1	DE	CCDC6	DE
05_24h	CREB3L2	DE	CCDC6	DE
05_24h	SOX4	DE	ANK3	nonDE
05_24h	TFAP4	DE	ANK3	nonDE
05_24h	TAL1	DE	ANK3	nonDE
05_24h	GATA1	DE	ANK3	nonDE
05_24h	E2F1	DE	CDK1	DE
05_24h	E2F4	DE	CDK1	DE
05_24h	RFX5	DE	C10orf107	nonDE
05_24h	CUX1	DE	ARID5B	nonDE
05_24h	ETS2	DE	ARID5B	nonDE
05_24h	ATF4	DE	ARID5B	nonDE
05_24h	GABPA	DE	RTKN2	nonDE
05_24h	ERG	DE	EGR2	nonDE
05_24h	FLI1	DE	EGR2	nonDE
05_24h	SREBF1	DE	NRBF2	nonDE
05_24h	SREBF2	DE	NRBF2	nonDE
05_24h	XBP1	DE	NRBF2	nonDE
05_24h	TCF3	DE	JMJD1C	nonDE
05_24h	ERG	DE	CTNNA3	nonDE
05_24h	FLI1	DE	CTNNA3	nonDE
05_24h	CREB3L2	DE	SIRT1	nonDE
05_24h	MLX	DE	SIRT1	nonDE
05_24h	SREBF1	DE	SIRT1	nonDE
05_24h	SREBF2	DE	SIRT1	nonDE
05_24h	ERG	DE	HERC4	nonDE
05_24h	ETV6	DE	HERC4	nonDE
05_24h	FLI1	DE	HERC4	nonDE
05_24h	GABPA	DE	HERC4	nonDE
05_24h	TEAD1	DE	MYPN	nonDE
05_24h	YY1	DE	MYPN	nonDE
05_24h	RFX5	DE	RUFY2	DE
05_24h	E2F3	DE	CCAR1	DE
05_24h	MLX	DE	CCAR1	DE
05_24h	SREBF1	DE	CCAR1	DE
05_24h	SREBF2	DE	CCAR1	DE
05_24h	YY1	DE	CCAR1	DE
05_24h	ELF1	DE	DDX50	DE
05_24h	ETV6	DE	DDX50	DE
05_24h	GABPA	DE	DDX50	DE
05_24h	ETV6	DE	DDX21	DE
05_24h	GABPA	DE	DDX21	DE
05_24h	MYCN	DE	DDX21	DE
05_24h	MLX	DE	SUPV3L1	DE
05_24h	SREBF1	DE	SUPV3L1	DE
05_24h	SREBF2	DE	SUPV3L1	DE
05_24h	ATF4	DE	HK1	DE
05_24h	NFE2	DE	HK1	DE
05_24h	YY1	DE	H2AFY2	nonDE
05_24h	GABPA	DE	SAR1A	DE
05_24h	MYCN	DE	PPA1	DE
05_24h	TAL1	DE	LRRC20	nonDE
05_24h	ERG	DE	EIF4EBP2	DE
05_24h	FLI1	DE	EIF4EBP2	DE
05_24h	GABPA	DE	EIF4EBP2	DE
05_24h	ETV6	DE	PRF1	nonDE
05_24h	CTCF	DE	SGPL1	nonDE
05_24h	GABPA	DE	SGPL1	nonDE
05_24h	TCF3	DE	PCBD1	DE
05_24h	CTCF	DE	SLC29A3	nonDE
05_24h	CTCF	DE	C10orf54	nonDE
05_24h	ATF4	DE	PSAP	DE
05_24h	TFAP4	DE	PSAP	DE
05_24h	E2F1	DE	SPOCK2	nonDE
05_24h	TFAP4	DE	SPOCK2	nonDE
05_24h	E2F1	DE	MICU1	DE
05_24h	SREBF1	DE	MICU1	DE
05_24h	SREBF2	DE	MICU1	DE
05_24h	STAT5A	DE	OIT3	nonDE
05_24h	HSF1	DE	P4HA1	DE
05_24h	CTCF	DE	P4HA1	DE
05_24h	RFX5	DE	P4HA1	DE
05_24h	STAT5A	DE	NUDT13	nonDE
05_24h	ETV6	DE	ECD	DE
05_24h	GABPA	DE	ECD	DE
05_24h	ETV6	DE	FAM149B1	DE
05_24h	GABPA	DE	FAM149B1	DE
05_24h	TCF3	DE	PPP3CB	nonDE
05_24h	TFAP4	DE	PPP3CB	nonDE
05_24h	YY1	DE	PPP3CB	nonDE
05_24h	YY1	DE	USP54	nonDE
05_24h	HOXA9	DE	SYNPO2L	nonDE
05_24h	TCF3	DE	SYNPO2L	nonDE
05_24h	RUNX3	DE	SYNPO2L	nonDE
05_24h	CREB3L2	DE	SEC24C	nonDE
05_24h	ETS2	DE	SEC24C	nonDE
05_24h	GABPA	DE	SEC24C	nonDE
05_24h	ITGB2	DE	SEC24C	nonDE
05_24h	NR2C2	DE	SEC24C	nonDE
05_24h	ETV6	DE	ZSWIM8	nonDE
05_24h	GABPA	DE	ZSWIM8	nonDE
05_24h	FOXJ3	DE	PLAU	DE
05_24h	YY1	DE	ADK	DE
05_24h	YY1	DE	KAT6B	nonDE
05_24h	ETV6	DE	SAMD8	nonDE
05_24h	YY1	DE	VDAC2	DE
05_24h	CTCF	DE	COMTD1	nonDE
05_24h	TCF3	DE	KCNMA1	nonDE
05_24h	CTCF	DE	POLR3A	nonDE
05_24h	ETV6	DE	POLR3A	nonDE
05_24h	TAL1	DE	ZCCHC24	nonDE
05_24h	ITGB2	DE	ZCCHC24	nonDE
05_24h	STAT5A	DE	TSPAN14	nonDE
05_24h	TFAP4	DE	TSPAN14	nonDE
05_24h	ATF4	DE	GHITM	DE
05_24h	YY1	DE	GHITM	DE
05_24h	TFAP4	DE	RGR	nonDE
05_24h	SREBF2	DE	GRID1	nonDE
05_24h	HOXA9	DE	LDB3	nonDE
05_24h	ETV6	DE	MINPP1	DE
05_24h	GABPA	DE	MINPP1	DE
05_24h	CTCF	DE	RNLS	nonDE
05_24h	TEAD1	DE	ACTA2	nonDE
05_24h	TCF3	DE	FAS	nonDE
05_24h	TFAP4	DE	IFIT3	nonDE
05_24h	YY1	DE	KIF20B	nonDE
05_24h	CTCF	DE	HTR7	nonDE
05_24h	ERG	DE	BTAF1	nonDE
05_24h	ETV6	DE	BTAF1	nonDE
05_24h	FLI1	DE	BTAF1	nonDE
05_24h	GABPA	DE	BTAF1	nonDE
05_24h	TCF3	DE	MARCH5	nonDE
05_24h	HOXA10	DE	IDE	DE
05_24h	HOXA9	DE	IDE	DE
05_24h	TCF3	DE	IDE	DE
05_24h	ELF1	DE	EXOC6	nonDE
05_24h	GABPA	DE	EXOC6	nonDE
05_24h	TFAP4	DE	EXOC6	nonDE
05_24h	GABPA	DE	CEP55	nonDE
05_24h	ERG	DE	FRA10AC1	DE
05_24h	ETV6	DE	FRA10AC1	DE
05_24h	FLI1	DE	FRA10AC1	DE
05_24h	GABPA	DE	FRA10AC1	DE
05_24h	RFX5	DE	FRA10AC1	DE
05_24h	ATF4	DE	PLCE1	nonDE
05_24h	CTCF	DE	NOC3L	DE
05_24h	ERG	DE	NOC3L	DE
05_24h	ETV6	DE	NOC3L	DE
05_24h	FLI1	DE	NOC3L	DE
05_24h	GABPA	DE	NOC3L	DE
05_24h	YY1	DE	TBC1D12	nonDE
05_24h	E2F1	DE	HELLS	DE
05_24h	E2F4	DE	HELLS	DE
05_24h	NFIC	DE	SORBS1	nonDE
05_24h	TFAP4	DE	SORBS1	nonDE
05_24h	ATF6	DE	ALDH18A1	DE
05_24h	CREB3L2	DE	ALDH18A1	DE
05_24h	MYCN	DE	ALDH18A1	DE
05_24h	CTCF	DE	TCTN3	DE
05_24h	GABPA	DE	BLNK	nonDE
05_24h	TAL1	DE	BLNK	nonDE
05_24h	RFX5	DE	DNTT	nonDE
05_24h	ATF6	DE	TM9SF3	nonDE
05_24h	CREB3L2	DE	TM9SF3	nonDE
05_24h	ERG	DE	TM9SF3	nonDE
05_24h	ETV6	DE	TM9SF3	nonDE
05_24h	FLI1	DE	TM9SF3	nonDE
05_24h	GABPA	DE	TM9SF3	nonDE
05_24h	CTCF	DE	PIK3AP1	nonDE
05_24h	MYC	DE	PIK3AP1	nonDE
05_24h	TCF3	DE	PIK3AP1	nonDE
05_24h	LMO2	DE	SLIT1	nonDE
05_24h	FOXJ3	DE	FRAT1	nonDE
05_24h	GABPA	DE	RRP12	nonDE
05_24h	CTCF	DE	AL355490.1	nonDE
05_24h	CTCF	DE	PGAM1	DE
05_24h	TEAD1	DE	AVPI1	nonDE
05_24h	ATF4	DE	ZFYVE27	nonDE
05_24h	XBP1	DE	ZFYVE27	nonDE
05_24h	NFIC	DE	PYROXD2	nonDE
05_24h	ELF1	DE	HPS1	DE
05_24h	GABPA	DE	HPS1	DE
05_24h	NFIC	DE	GOT1	nonDE
05_24h	TFAP4	DE	SLC25A28	nonDE
05_24h	ELF1	DE	COX15	nonDE
05_24h	ETV6	DE	COX15	nonDE
05_24h	GABPA	DE	COX15	nonDE
05_24h	ELF1	DE	CUTC	DE
05_24h	ETV6	DE	CUTC	DE
05_24h	GABPA	DE	CUTC	DE
05_24h	TCF3	DE	DNMBP	nonDE
05_24h	MYB	DE	ERLIN1	DE
05_24h	ELF1	DE	CHUK	nonDE
05_24h	ERG	DE	CHUK	nonDE
05_24h	ETV6	DE	CHUK	nonDE
05_24h	FLI1	DE	CHUK	nonDE
05_24h	GABPA	DE	CHUK	nonDE
05_24h	CUX1	DE	BLOC1S2	DE
05_24h	TCF3	DE	PKD2L1	nonDE
05_24h	TFAP4	DE	PKD2L1	nonDE
05_24h	CTCF	DE	HIF1AN	DE
05_24h	TFAP4	DE	FAM178A	nonDE
05_24h	CTCF	DE	SEMA4G	DE
05_24h	TFAP4	DE	SEMA4G	DE
05_24h	MLX	DE	LZTS2	nonDE
05_24h	NFIC	DE	LZTS2	nonDE
05_24h	TCF3	DE	LZTS2	nonDE
05_24h	TFAP4	DE	LZTS2	nonDE
05_24h	CTCF	DE	LZTS2	nonDE
05_24h	LMO2	DE	LZTS2	nonDE
05_24h	YY1	DE	BTRC	nonDE
05_24h	ELF1	DE	POLL	nonDE
05_24h	ERG	DE	POLL	nonDE
05_24h	ETV6	DE	POLL	nonDE
05_24h	FLI1	DE	POLL	nonDE
05_24h	GABPA	DE	POLL	nonDE
05_24h	RFX5	DE	POLL	nonDE
05_24h	TCF3	DE	POLL	nonDE
05_24h	TFAP4	DE	POLL	nonDE
05_24h	ELF1	DE	DPCD	DE
05_24h	ERG	DE	DPCD	DE
05_24h	ETV6	DE	DPCD	DE
05_24h	FLI1	DE	DPCD	DE
05_24h	GABPA	DE	DPCD	DE
05_24h	LMO2	DE	DPCD	DE
05_24h	RFX5	DE	DPCD	DE
05_24h	TCF3	DE	DPCD	DE
05_24h	TFAP4	DE	DPCD	DE
05_24h	SOX4	DE	LDB1	nonDE
05_24h	CTCF	DE	PPRC1	DE
05_24h	ATF4	DE	NOLC1	DE
05_24h	E2F1	DE	NOLC1	DE
05_24h	E2F4	DE	NOLC1	DE
05_24h	ATF6	DE	GBF1	nonDE
05_24h	NFKB1	DE	NFKB2	DE
05_24h	NFKB2	DE	NFKB2	DE
05_24h	MYCN	DE	FBXL15	nonDE
05_24h	YY1	DE	CUEDC2	DE
05_24h	YY1	DE	TMEM180	nonDE
05_24h	CTCF	DE	SUFU	nonDE
05_24h	MYC	DE	ARL3	DE
05_24h	MYCN	DE	ARL3	DE
05_24h	MYC	DE	SFXN2	DE
05_24h	MYCN	DE	SFXN2	DE
05_24h	ETV6	DE	WBP1L	DE
05_24h	GABPA	DE	WBP1L	DE
05_24h	YY1	DE	WBP1L	DE
05_24h	TFAP4	DE	WBP1L	DE
05_24h	FOXJ3	DE	WBP1L	DE
05_24h	SOX4	DE	WBP1L	DE
05_24h	ETS2	DE	NT5C2	DE
05_24h	HSF1	DE	NT5C2	DE
05_24h	NFIC	DE	NT5C2	DE
05_24h	ETS2	DE	TAF5	nonDE
05_24h	ERG	DE	USMG5	DE
05_24h	ERG	DE	PDCD11	DE
05_24h	CREB3L2	DE	SH3PXD2A	nonDE
05_24h	MAX	DE	SH3PXD2A	nonDE
05_24h	NFKB1	DE	SH3PXD2A	nonDE
05_24h	NFKB2	DE	SH3PXD2A	nonDE
05_24h	SREBF1	DE	SH3PXD2A	nonDE
05_24h	SREBF2	DE	SH3PXD2A	nonDE
05_24h	E2F3	DE	SFR1	nonDE
05_24h	ETV6	DE	GSTO2	nonDE
05_24h	ETS2	DE	ITPRIP	nonDE
05_24h	RUNX3	DE	SORCS3	nonDE
05_24h	TFAP4	DE	XPNPEP1	DE
05_24h	NR2C2	DE	ADD3	nonDE
05_24h	FOXJ3	DE	MXI1	nonDE
05_24h	SREBF1	DE	SMNDC1	DE
05_24h	SREBF2	DE	SMNDC1	DE
05_24h	ETV6	DE	DUSP5	nonDE
05_24h	E2F1	DE	SMC3	DE
05_24h	YY1	DE	SMC3	DE
05_24h	GABPA	DE	BBIP1	nonDE
05_24h	CTCF	DE	ADRA2A	nonDE
05_24h	HOXA9	DE	ADRA2A	nonDE
05_24h	TFAP4	DE	ACSL5	DE
05_24h	ELF1	DE	ACSL5	DE
05_24h	ETV6	DE	ACSL5	DE
05_24h	ERG	DE	ZDHHC6	DE
05_24h	GABPA	DE	ZDHHC6	DE
05_24h	ERG	DE	VTI1A	DE
05_24h	GABPA	DE	VTI1A	DE
05_24h	HOXA9	DE	NRAP	nonDE
05_24h	CTCF	DE	CASP7	nonDE
05_24h	HOXA10	DE	CASP7	nonDE
05_24h	NFAT5	DE	CASP7	nonDE
05_24h	HOXA10	DE	C10orf118	nonDE
05_24h	YY1	DE	C10orf118	nonDE
05_24h	ETS2	DE	FAM160B1	nonDE
05_24h	GATA1	DE	PNLIPRP1	nonDE
05_24h	E2F1	DE	KIAA1598	nonDE
05_24h	ELF1	DE	KIAA1598	nonDE
05_24h	GABPA	DE	KIAA1598	nonDE
05_24h	YY1	DE	PDZD8	DE
05_24h	MYCN	DE	PDZD8	DE
05_24h	RFX5	DE	FAM204A	DE
05_24h	RFX5	DE	CACUL1	DE
05_24h	TAL1	DE	RGS10	DE
05_24h	ATF6	DE	BAG3	nonDE
05_24h	CREB3L2	DE	BAG3	nonDE
05_24h	E2F1	DE	MCMBP	DE
05_24h	YY1	DE	MCMBP	DE
05_24h	MLX	DE	SEC23IP	DE
05_24h	YY1	DE	SEC23IP	DE
05_24h	ETV6	DE	SEC23IP	DE
05_24h	FLI1	DE	SEC23IP	DE
05_24h	GABPA	DE	SEC23IP	DE
05_24h	NFIC	DE	PPAPDC1A	nonDE
05_24h	E2F1	DE	ATE1	nonDE
05_24h	YY1	DE	ATE1	nonDE
05_24h	CTCF	DE	PSTK	nonDE
05_24h	CTCF	DE	IKZF5	nonDE
05_24h	CTCF	DE	ACADSB	nonDE
05_24h	E2F1	DE	BUB3	DE
05_24h	TEAD1	DE	CHST15	nonDE
05_24h	ELF1	DE	FAM53B	nonDE
05_24h	NFAT5	DE	FAM175B	DE
05_24h	MAX	DE	CTBP2	DE
05_24h	MYC	DE	CTBP2	DE
05_24h	MYCN	DE	CTBP2	DE
05_24h	RFX5	DE	DHX32	DE
05_24h	RFX5	DE	FANK1	nonDE
05_24h	YY1	DE	DOCK1	DE
05_24h	RFX5	DE	PTPRE	nonDE
05_24h	ELF1	DE	PTPRE	nonDE
05_24h	RFX5	DE	STK32C	nonDE
05_24h	RFX5	DE	LRRC27	nonDE
05_24h	XBP1	DE	INPP5A	nonDE
05_24h	GABPA	DE	BET1L	nonDE
05_24h	GABPA	DE	RIC8A	DE
05_24h	ERG	DE	PSMD13	DE
05_24h	ETV6	DE	PSMD13	DE
05_24h	FLI1	DE	PSMD13	DE
05_24h	GABPA	DE	PSMD13	DE
05_24h	IRF5	DE	IFITM3	DE
05_24h	LMO2	DE	SIGIRR	nonDE
05_24h	TCF3	DE	SIGIRR	nonDE
05_24h	ELF1	DE	PHRF1	nonDE
05_24h	ETV6	DE	PHRF1	nonDE
05_24h	GABPA	DE	PHRF1	nonDE
05_24h	CTCF	DE	SLC25A22	DE
05_24h	E2F1	DE	RPLP2	DE
05_24h	ERG	DE	RPLP2	DE
05_24h	ETV6	DE	RPLP2	DE
05_24h	FLI1	DE	RPLP2	DE
05_24h	GABPA	DE	RPLP2	DE
05_24h	ETS2	DE	TSPAN4	nonDE
05_24h	FOXJ3	DE	TSPAN4	nonDE
05_24h	STAT5A	DE	TSPAN4	nonDE
05_24h	HSF1	DE	CHID1	DE
05_24h	CTCF	DE	AP2A2	DE
05_24h	TCF3	DE	TNNI2	nonDE
05_24h	TFAP4	DE	TNNI2	nonDE
05_24h	ETS2	DE	TNNI2	nonDE
05_24h	ETV6	DE	TNNI2	nonDE
05_24h	NR2C2	DE	TNNI2	nonDE
05_24h	CTCF	DE	LSP1	DE
05_24h	CTCF	DE	TSSC4	nonDE
05_24h	ERG	DE	TSSC4	nonDE
05_24h	ETS2	DE	TSSC4	nonDE
05_24h	ETV6	DE	TSSC4	nonDE
05_24h	FLI1	DE	TSSC4	nonDE
05_24h	GABPA	DE	TSSC4	nonDE
05_24h	ETS2	DE	OSBPL5	nonDE
05_24h	ELF1	DE	RHOG	DE
05_24h	CTCF	DE	RHOG	DE
05_24h	GABPA	DE	STIM1	nonDE
05_24h	HSF1	DE	STIM1	nonDE
05_24h	YY1	DE	RRM1	DE
05_24h	ETS2	DE	TRIM6	nonDE
05_24h	TCF3	DE	TRIM3	nonDE
05_24h	TFAP4	DE	TRIM3	nonDE
05_24h	CREB3L2	DE	ARFIP2	nonDE
05_24h	ELF1	DE	ARFIP2	nonDE
05_24h	ETV6	DE	ARFIP2	nonDE
05_24h	GABPA	DE	ARFIP2	nonDE
05_24h	CREB3L2	DE	TIMM10B	DE
05_24h	ELF1	DE	TIMM10B	DE
05_24h	ETV6	DE	TIMM10B	DE
05_24h	GABPA	DE	TIMM10B	DE
05_24h	NFKB1	DE	RRP8	nonDE
05_24h	NFKB2	DE	RRP8	nonDE
05_24h	NFKB1	DE	ILK	DE
05_24h	NFKB2	DE	ILK	DE
05_24h	ETV6	DE	TAF10	DE
05_24h	GABPA	DE	TAF10	DE
05_24h	XBP1	DE	TAF10	DE
05_24h	TFAP4	DE	TAF10	DE
05_24h	CTCF	DE	MRPL17	DE
05_24h	ETV6	DE	MRPL17	DE
05_24h	CTCF	DE	EIF3F	DE
05_24h	ETV6	DE	RIC3	nonDE
05_24h	RFX5	DE	STK33	DE
05_24h	ERG	DE	RPL27A	DE
05_24h	ETV6	DE	RPL27A	DE
05_24h	FLI1	DE	RPL27A	DE
05_24h	GABPA	DE	RPL27A	DE
05_24h	NFE2	DE	ST5	nonDE
05_24h	TCF3	DE	ST5	nonDE
05_24h	RFX5	DE	ST5	nonDE
05_24h	TAL1	DE	ST5	nonDE
05_24h	XBP1	DE	DENND5A	nonDE
05_24h	ELF1	DE	TMEM41B	nonDE
05_24h	ERG	DE	TMEM41B	nonDE
05_24h	ETV6	DE	TMEM41B	nonDE
05_24h	FLI1	DE	TMEM41B	nonDE
05_24h	GABPA	DE	TMEM41B	nonDE
05_24h	E2F1	DE	TMEM41B	nonDE
05_24h	E2F1	DE	IPO7	nonDE
05_24h	E2F4	DE	IPO7	nonDE
05_24h	MAX	DE	IPO7	nonDE
05_24h	MYC	DE	IPO7	nonDE
05_24h	MYCN	DE	IPO7	nonDE
05_24h	RUNX3	DE	AC132192.1	nonDE
05_24h	XBP1	DE	AC132192.1	nonDE
05_24h	RUNX3	DE	ZNF143	nonDE
05_24h	XBP1	DE	ZNF143	nonDE
05_24h	E2F1	DE	WEE1	DE
05_24h	MYC	DE	WEE1	DE
05_24h	MYCN	DE	WEE1	DE
05_24h	FOXJ3	DE	AMPD3	nonDE
05_24h	TFAP4	DE	AMPD3	nonDE
05_24h	ERG	DE	CTR9	DE
05_24h	ETV6	DE	CTR9	DE
05_24h	FLI1	DE	CTR9	DE
05_24h	GABPA	DE	CTR9	DE
05_24h	YY1	DE	EIF4G2	DE
05_24h	SOX4	DE	EIF4G2	DE
05_24h	CTCF	DE	GALNT18	nonDE
05_24h	TCF3	DE	GALNT18	nonDE
05_24h	CTCF	DE	USP47	DE
05_24h	YY1	DE	USP47	DE
05_24h	MYC	DE	MICAL2	nonDE
05_24h	ETV6	DE	PARVA	nonDE
05_24h	ATF4	DE	TEAD1	DE
05_24h	XBP1	DE	TEAD1	DE
05_24h	E2F1	DE	ARNTL	nonDE
05_24h	TAL1	DE	RRAS2	nonDE
05_24h	ATF6	DE	COPB1	DE
05_24h	CREB3L2	DE	COPB1	DE
05_24h	E2F1	DE	PSMA1	DE
05_24h	E2F4	DE	PSMA1	DE
05_24h	ATF4	DE	CALCB	nonDE
05_24h	HSF1	DE	SOX6	nonDE
05_24h	ERG	DE	PIK3C2A	nonDE
05_24h	GABPA	DE	PIK3C2A	nonDE
05_24h	MLX	DE	NUCB2	DE
05_24h	RFX5	DE	NUCB2	DE
05_24h	GABPA	DE	SERGEF	nonDE
05_24h	CTCF	DE	SAAL1	DE
05_24h	MLX	DE	HPS5	nonDE
05_24h	SREBF1	DE	HPS5	nonDE
05_24h	SREBF2	DE	HPS5	nonDE
05_24h	XBP1	DE	HPS5	nonDE
05_24h	ERG	DE	HPS5	nonDE
05_24h	ETV6	DE	HPS5	nonDE
05_24h	FLI1	DE	HPS5	nonDE
05_24h	GABPA	DE	HPS5	nonDE
05_24h	MLX	DE	GTF2H1	DE
05_24h	SREBF1	DE	GTF2H1	DE
05_24h	SREBF2	DE	GTF2H1	DE
05_24h	XBP1	DE	GTF2H1	DE
05_24h	ERG	DE	GTF2H1	DE
05_24h	ETV6	DE	GTF2H1	DE
05_24h	FLI1	DE	GTF2H1	DE
05_24h	GABPA	DE	GTF2H1	DE
05_24h	XBP1	DE	LDHA	DE
05_24h	NFIC	DE	LDHA	DE
05_24h	GABPA	DE	LDHAL6A	nonDE
05_24h	ELF1	DE	TSG101	DE
05_24h	ETV6	DE	TSG101	DE
05_24h	GABPA	DE	TSG101	DE
05_24h	TCF3	DE	TSG101	DE
05_24h	ERG	DE	SPTY2D1	nonDE
05_24h	ETV6	DE	SPTY2D1	nonDE
05_24h	FLI1	DE	SPTY2D1	nonDE
05_24h	GABPA	DE	SPTY2D1	nonDE
05_24h	XBP1	DE	TMEM86A	nonDE
05_24h	CTCF	DE	IGSF22	nonDE
05_24h	ETS2	DE	ZDHHC13	nonDE
05_24h	TFAP4	DE	CSRP3	nonDE
05_24h	E2F1	DE	E2F8	nonDE
05_24h	E2F3	DE	E2F8	nonDE
05_24h	RFX5	DE	E2F8	nonDE
05_24h	E2F4	DE	E2F8	nonDE
05_24h	E2F1	DE	NAV2	nonDE
05_24h	ERG	DE	NAV2	nonDE
05_24h	FLI1	DE	NAV2	nonDE
05_24h	GABPA	DE	NAV2	nonDE
05_24h	SOX4	DE	NAV2	nonDE
05_24h	TAL1	DE	NAV2	nonDE
05_24h	NFE2	DE	HTATIP2	DE
05_24h	CTCF	DE	PRMT3	DE
05_24h	SREBF1	DE	PRMT3	DE
05_24h	SREBF2	DE	PRMT3	DE
05_24h	E2F1	DE	NELL1	nonDE
05_24h	ELF1	DE	FANCF	nonDE
05_24h	ETV6	DE	FANCF	nonDE
05_24h	ELF1	DE	GAS2	nonDE
05_24h	ETV6	DE	GAS2	nonDE
05_24h	NFIC	DE	GAS2	nonDE
05_24h	TCF3	DE	SVIP	DE
05_24h	RUNX1	DE	BBOX1	nonDE
05_24h	SOX4	DE	BBOX1	nonDE
05_24h	CTCF	DE	BDNF	nonDE
05_24h	NFIC	DE	BDNF	nonDE
05_24h	E2F1	DE	KIF18A	nonDE
05_24h	RFX5	DE	KIF18A	nonDE
05_24h	E2F1	DE	METTL15	DE
05_24h	RFX5	DE	METTL15	DE
05_24h	GABPA	DE	DCDC1	DE
05_24h	RFX5	DE	DCDC1	DE
05_24h	GABPA	DE	DNAJC24	nonDE
05_24h	RFX5	DE	DNAJC24	nonDE
05_24h	HOXA10	DE	PAX6	nonDE
05_24h	HOXA9	DE	PAX6	nonDE
05_24h	E2F1	DE	PAX6	nonDE
05_24h	E2F4	DE	PAX6	nonDE
05_24h	ETS2	DE	PAX6	nonDE
05_24h	TFAP4	DE	PAX6	nonDE
05_24h	ATF4	DE	PAX6	nonDE
05_24h	XBP1	DE	PAX6	nonDE
05_24h	HSF1	DE	WT1	nonDE
05_24h	ELF1	DE	EIF3M	DE
05_24h	E2F1	DE	CCDC73	DE
05_24h	ELF1	DE	CCDC73	DE
05_24h	ERG	DE	CCDC73	DE
05_24h	ETV6	DE	CCDC73	DE
05_24h	FLI1	DE	CCDC73	DE
05_24h	GABPA	DE	CCDC73	DE
05_24h	TCF3	DE	TCP11L1	DE
05_24h	ELF1	DE	CSTF3	DE
05_24h	GABPA	DE	CSTF3	DE
05_24h	XBP1	DE	CSTF3	DE
05_24h	YY1	DE	CSTF3	DE
05_24h	YY1	DE	HIPK3	nonDE
05_24h	TCF3	DE	LMO2	DE
05_24h	TFAP4	DE	LMO2	DE
05_24h	TAL1	DE	CAPRIN1	DE
05_24h	TFAP4	DE	CAPRIN1	DE
05_24h	TFAP4	DE	ABTB2	DE
05_24h	E2F1	DE	CD44	nonDE
05_24h	NFKB2	DE	PAMR1	nonDE
05_24h	TFAP4	DE	PAMR1	nonDE
05_24h	E2F1	DE	TRIM44	DE
05_24h	E2F4	DE	TRIM44	DE
05_24h	STAT5A	DE	COMMD9	DE
05_24h	ETS2	DE	PRR5L	nonDE
05_24h	TCF3	DE	PRR5L	nonDE
05_24h	TFAP4	DE	PRR5L	nonDE
05_24h	NFKB2	DE	PRR5L	nonDE
05_24h	CTCF	DE	TRAF6	nonDE
05_24h	STAT5A	DE	C11orf74	nonDE
05_24h	LMO2	DE	LRRC4C	nonDE
05_24h	E2F1	DE	LRRC4C	nonDE
05_24h	TAL1	DE	API5	DE
05_24h	ERG	DE	TTC17	nonDE
05_24h	ETV6	DE	TTC17	nonDE
05_24h	FLI1	DE	TTC17	nonDE
05_24h	GABPA	DE	TTC17	nonDE
05_24h	YY1	DE	TTC17	nonDE
05_24h	ERG	DE	ALKBH3	DE
05_24h	ETV6	DE	ALKBH3	DE
05_24h	FLI1	DE	ALKBH3	DE
05_24h	GABPA	DE	ALKBH3	DE
05_24h	CTCF	DE	EXT2	nonDE
05_24h	ERG	DE	SLC35C1	nonDE
05_24h	FLI1	DE	SLC35C1	nonDE
05_24h	ETV6	DE	PEX16	nonDE
05_24h	TAL1	DE	PHF21A	nonDE
05_24h	TFAP4	DE	CREB3L1	nonDE
05_24h	TCF3	DE	DGKZ	nonDE
05_24h	ELF1	DE	DGKZ	nonDE
05_24h	CTCF	DE	DGKZ	nonDE
05_24h	ETV6	DE	DGKZ	nonDE
05_24h	FOXJ3	DE	AMBRA1	DE
05_24h	YY1	DE	AMBRA1	DE
05_24h	TEAD1	DE	ATG13	nonDE
05_24h	ELF1	DE	ARHGAP1	DE
05_24h	ERG	DE	ARHGAP1	DE
05_24h	ETS2	DE	ARHGAP1	DE
05_24h	ETV6	DE	ARHGAP1	DE
05_24h	FLI1	DE	ARHGAP1	DE
05_24h	GABPA	DE	ARHGAP1	DE
05_24h	ELF1	DE	ZNF408	nonDE
05_24h	ERG	DE	ZNF408	nonDE
05_24h	ETS2	DE	ZNF408	nonDE
05_24h	ETV6	DE	ZNF408	nonDE
05_24h	FLI1	DE	ZNF408	nonDE
05_24h	GABPA	DE	ZNF408	nonDE
05_24h	HSF1	DE	CKAP5	DE
05_24h	SOX4	DE	CKAP5	DE
05_24h	RFX5	DE	C11orf49	DE
05_24h	TAL1	DE	PACSIN3	nonDE
05_24h	E2F1	DE	DDB2	DE
05_24h	YY1	DE	DDB2	DE
05_24h	ELF1	DE	ACP2	nonDE
[truncated: 202,655 more rows]
